# Supplementary material for: Using Domain Based Latent Personal Analysis of B Cell Clone Diversity Patterns to Identify Novel Relationships Between the B Cell Clone Populations in Different Tissues
Source: Front Immunol. 2021 Apr 1;12:642673. doi: 10.3389/fimmu.2021.642673 (PMC8047331; doi:10.3389/fimmu.2021.642673)
Supplement: Supplementary Materials File 1 — - clone size source data: The raw data from which the analysis was performed. Six tables (based on sequence data re-aligned with local alignment, one table for each donor from (21)). Columns show unique clone id and sample id in which the clone was found (the same clone can be found in multiple samples. Each clone’s size is counted two ways – by number of unique sequences (instance) and by total copies (copies). Finally the tissue in which the sample is found in mentioned. [file DataSheet_1.zip]

Archive with 14 entries (13 files):
- Supplemental Materials file 1- clone size source data/
- __MACOSX/._Supplemental Materials file 1- clone size source data
- Supplemental Materials file 1- clone size source data/clones_D145.csv
- __MACOSX/Supplemental Materials file 1- clone size source data/._clones_D145.csv
- Supplemental Materials file 1- clone size source data/clones_D182.csv
- __MACOSX/Supplemental Materials file 1- clone size source data/._clones_D182.csv
- Supplemental Materials file 1- clone size source data/clones_D168.csv
- __MACOSX/Supplemental Materials file 1- clone size source data/._clones_D168.csv
- Supplemental Materials file 1- clone size source data/clones_D181.csv
- __MACOSX/Supplemental Materials file 1- clone size source data/._clones_D181.csv
- Supplemental Materials file 1- clone size source data/clones_D207.csv
- __MACOSX/Supplemental Materials file 1- clone size source data/._clones_D207.csv
- Supplemental Materials file 1- clone size source data/clones_D149.csv
- __MACOSX/Supplemental Materials file 1- clone size source data/._clones_D149.csv
