# Supplementary material for: Using Domain Based Latent Personal Analysis of B Cell Clone Diversity Patterns to Identify Novel Relationships Between the B Cell Clone Populations in Different Tissues
Source: Front Immunol. 2021 Apr 1;12:642673. doi: 10.3389/fimmu.2021.642673 (PMC8047331; doi:10.3389/fimmu.2021.642673)
Supplement: Supplementary Materials File 1 — - clone size source data: The raw data from which the analysis was performed. Six tables (based on sequence data re-aligned with local alignment, one table for each donor from (21)). Columns show unique clone id and sample id in which the clone was found (the same clone can be found in multiple samples. Each clone’s size is counted two ways – by number of unique sequences (instance) and by total copies (copies). Finally the tissue in which the sample is found in mentioned. [file DataSheet_1.zip › Supplemental Materials file 1- clone size source data/clones_D145.csv]

clone_id	sample_id	instance	copies	tissue
917504	657	8	171	MLN
917505	158	1	13	ILN
917505	159	2	99	ILN
917505	647	1	27	ILN
917506	657	6	123	MLN
917507	657	2	115	MLN
917508	157	1	13	ILN
917508	653	1	94	Lung
917509	637	3	96	BM
917510	657	2	92	MLN
917511	159	1	87	ILN
917512	657	1	87	MLN
917513	657	3	92	MLN
917514	638	3	67	BM
917515	157	1	7	ILN
917515	159	2	15	ILN
917515	646	2	48	ILN
917515	647	1	14	ILN
917516	653	3	75	Lung
917517	159	1	11	ILN
917517	646	2	31	ILN
917517	647	3	32	ILN
917517	648	1	11	ILN
917518	159	2	40	ILN
917519	646	1	38	ILN
917520	662	1	31	SPL
917521	656	1	27	MLN
917522	161	1	25	Jejunum
917523	174	1	1	SPL
917523	661	1	9	SPL
917523	662	1	9	SPL
917524	662	1	16	SPL
917525	648	2	16	ILN
917526	663	1	13	SPL
917527	149	1	12	BM
917528	648	2	14	ILN
917529	661	1	11	SPL
917530	661	1	10	SPL
917531	646	1	9	ILN
917532	649	2	11	Jejunum
917533	648	1	8	ILN
917533	662	1	3	SPL
917534	646	2	10	ILN
917535	640	1	7	Colon
917536	647	1	6	ILN
917537	647	1	6	ILN
917538	646	1	6	ILN
917539	172	1	5	SPL
917540	646	1	5	ILN
917541	662	1	5	SPL
917542	652	1	3	Lung
917542	654	1	1	Lung
917543	645	1	3	Ileum
917544	647	1	3	ILN
917545	159	1	2	ILN
917546	159	1	2	ILN
917547	646	1	2	ILN
917548	646	1	2	ILN
917549	646	1	2	ILN
917550	646	1	2	ILN
917551	646	1	2	ILN
917552	650	1	2	Jejunum
917553	656	1	2	MLN
917554	652	7	197	Lung
917555	652	1	66	Lung
917556	639	1	46	BM
917557	645	1	3	Ileum
917557	646	5	17	ILN
917557	647	3	10	ILN
917557	648	1	2	ILN
917557	649	4	77	Jejunum
917557	650	2	16	Jejunum
917557	651	3	23	Jejunum
917558	646	2	7	ILN
917558	652	1	30	Lung
917559	655	2	6	MLN
917559	656	2	28	MLN
917560	157	1	2	ILN
917560	158	1	1	ILN
917560	646	4	16	ILN
917560	647	1	2	ILN
917560	648	4	13	ILN
917560	662	1	3	SPL
917560	663	1	7	SPL
917561	638	1	19	BM
917562	646	2	20	ILN
917562	647	1	2	ILN
917562	648	3	11	ILN
917563	655	1	18	MLN
917564	655	1	17	MLN
917565	646	1	7	ILN
917565	647	1	3	ILN
917565	648	2	5	ILN
917566	160	2	12	Jejunum
917566	649	1	3	Jejunum
917567	640	3	24	Colon
917567	647	1	1	ILN
917568	639	1	12	BM
917569	655	1	12	MLN
917570	655	1	12	MLN
917571	648	1	11	ILN
917572	658	1	11	PBL
917573	641	1	4	Colon
917573	646	2	9	ILN
917573	647	1	3	ILN
917573	648	5	17	ILN
917573	649	4	16	Jejunum
917573	650	3	13	Jejunum
917573	651	2	17	Jejunum
917574	655	1	11	MLN
917575	638	1	10	BM
917576	651	3	21	Jejunum
917577	646	1	4	ILN
917577	662	2	3	SPL
917577	663	2	13	SPL
917578	655	1	10	MLN
917579	655	1	9	MLN
917580	655	1	9	MLN
917581	642	1	8	Colon
917582	662	1	8	SPL
917583	655	1	8	MLN
917583	656	1	7	MLN
917584	646	3	4	ILN
917584	647	1	2	ILN
917584	648	1	4	ILN
917585	645	1	5	Ileum
917586	649	1	5	Jejunum
917587	646	1	7	ILN
917587	647	1	4	ILN
917587	661	1	7	SPL
917587	662	1	2	SPL
917588	643	1	26	Ileum
917589	662	1	3	SPL
917590	663	1	3	SPL
917591	650	1	7	Jejunum
917592	655	1	11	MLN
917592	656	1	4	MLN
917593	649	1	2	Jejunum
917594	639	1	12	BM
917595	655	1	10	MLN
917596	659	1	7	PBL
917597	661	1	5	SPL
917598	637	1	6	BM
917599	656	2	9	MLN
917600	638	1	4	BM
917601	648	1	4	ILN
917602	644	1	3	Ileum
917603	649	1	2	Jejunum
917603	650	1	1	Jejunum
917604	663	1	7	SPL
917605	662	1	3	SPL
917606	172	1	2	SPL
917607	647	1	2	ILN
917608	656	1	2	MLN
917609	655	3	12	MLN
917609	656	1	1	MLN
917610	648	1	2	ILN
917611	663	1	2	SPL
917612	661	1	2	SPL
917613	645	2	9	Ileum
917614	647	1	6	ILN
917615	647	1	6	ILN
917615	648	1	2	ILN
917616	646	1	1	ILN
917616	648	1	1	ILN
917616	661	3	3	SPL
917616	663	1	1	SPL
917617	656	1	6	MLN
917618	656	1	6	MLN
917619	662	1	6	SPL
917620	655	1	5	MLN
917620	656	1	1	MLN
917621	655	1	6	MLN
917622	641	1	5	Colon
917623	644	1	5	Ileum
917624	650	1	5	Jejunum
917625	656	1	5	MLN
917626	649	1	5	Jejunum
917627	663	1	5	SPL
917628	655	1	5	MLN
917629	647	1	4	ILN
917630	648	1	4	ILN
917631	648	1	4	ILN
917632	647	1	1	ILN
917632	648	1	1	ILN
917632	654	1	2	Lung
917633	646	1	4	ILN
917633	650	1	3	Jejunum
917634	655	1	4	MLN
917634	656	2	4	MLN
917635	655	1	4	MLN
917636	655	1	4	MLN
917637	647	1	3	ILN
917638	639	1	3	BM
917639	648	1	3	ILN
917640	648	1	3	ILN
917641	646	1	1	ILN
917641	648	1	2	ILN
917642	646	1	3	ILN
917643	656	1	3	MLN
917644	656	1	3	MLN
917645	649	1	3	Jejunum
917646	662	1	3	SPL
917647	654	1	1	Lung
917647	662	1	2	SPL
917648	655	1	3	MLN
917649	655	1	3	MLN
917650	149	1	2	BM
917651	148	1	2	BM
917652	647	1	2	ILN
917653	647	1	2	ILN
917654	647	1	2	ILN
917655	639	1	2	BM
917656	646	1	2	ILN
917656	648	1	2	ILN
917657	652	1	2	Lung
917658	646	2	3	ILN
917658	648	1	1	ILN
917659	646	1	2	ILN
917660	646	1	2	ILN
917661	646	1	2	ILN
917662	646	1	2	ILN
917663	646	1	2	ILN
917664	652	4	143	Lung
917665	660	4	159	PBL
917666	641	4	124	Colon
917667	646	1	2	ILN
917668	158	1	1	ILN
917668	646	19	50	ILN
917668	647	14	43	ILN
917668	648	9	32	ILN
917668	653	2	120	Lung
917668	654	1	57	Lung
917668	661	1	3	SPL
917668	662	3	36	SPL
917668	663	1	20	SPL
917669	643	1	45	Ileum
917669	644	2	24	Ileum
917669	645	2	29	Ileum
917669	650	1	4	Jejunum
917670	646	1	2	ILN
917671	642	2	71	Colon
917671	648	1	7	ILN
917671	649	3	41	Jejunum
917671	650	5	29	Jejunum
917671	651	1	2	Jejunum
917672	639	1	65	BM
917673	658	1	2	PBL
917674	643	1	40	Ileum
917674	645	1	2	Ileum
917674	650	1	15	Jejunum
917675	149	1	3	BM
917675	637	1	2	BM
917675	638	5	60	BM
917675	639	3	37	BM
917676	155	1	1	Ileum
917676	640	1	9	Colon
917676	643	4	61	Ileum
917676	644	1	13	Ileum
917676	645	1	7	Ileum
917677	650	1	2	Jejunum
917678	154	3	22	Ileum
917678	640	1	2	Colon
917678	643	2	53	Ileum
917678	645	3	20	Ileum
917679	661	2	24	SPL
917679	662	2	10	SPL
917679	663	2	19	SPL
917680	642	3	51	Colon
917681	663	1	2	SPL
917682	642	2	45	Colon
917683	661	1	2	SPL
917684	643	2	47	Ileum
917684	645	2	21	Ileum
917685	643	4	68	Ileum
917685	644	2	25	Ileum
917685	645	2	22	Ileum
917685	649	1	2	Jejunum
917685	651	2	7	Jejunum
917686	655	1	2	MLN
917687	643	3	40	Ileum
917687	644	2	15	Ileum
917688	637	1	35	BM
917689	160	1	3	Jejunum
917689	651	1	32	Jejunum
917690	638	1	33	BM
917691	648	1	3	ILN
917691	654	1	30	Lung
917692	655	1	30	MLN
917693	643	1	7	Ileum
917693	644	2	26	Ileum
917693	645	2	31	Ileum
917694	641	1	27	Colon
917695	639	2	31	BM
917695	660	1	2	PBL
917696	638	1	26	BM
917697	637	1	26	BM
917698	654	1	26	Lung
917699	643	1	25	Ileum
917699	645	1	15	Ileum
917700	658	1	25	PBL
917701	638	1	24	BM
917702	643	1	24	Ileum
917703	639	1	22	BM
917704	662	1	22	SPL
917705	639	2	22	BM
917705	660	1	1	PBL
917706	643	1	21	Ileum
917707	649	5	24	Jejunum
917707	650	2	16	Jejunum
917707	651	1	9	Jejunum
917708	644	1	19	Ileum
917709	637	1	19	BM
917710	637	1	19	BM
917711	661	1	19	SPL
917712	655	1	19	MLN
917713	638	1	18	BM
917714	149	1	1	BM
917714	638	1	11	BM
917714	639	1	16	BM
917715	642	1	16	Colon
917715	663	2	11	SPL
917716	640	1	16	Colon
917716	642	1	14	Colon
917717	656	1	15	MLN
917718	651	1	15	Jejunum
917719	661	1	15	SPL
917720	655	1	15	MLN
917721	655	1	15	MLN
917722	644	1	14	Ileum
917723	637	1	13	BM
917723	661	1	1	SPL
917724	650	2	16	Jejunum
917725	655	1	5	MLN
917725	662	1	14	SPL
917726	148	1	13	BM
917727	644	2	20	Ileum
917727	649	1	9	Jejunum
917728	646	1	13	ILN
917728	647	1	3	ILN
917728	648	1	5	ILN
917729	656	1	13	MLN
917730	651	1	13	Jejunum
917731	154	2	5	Ileum
917731	643	1	7	Ileum
917732	650	1	12	Jejunum
917733	662	1	12	SPL
917734	645	1	11	Ileum
917734	655	1	8	MLN
917735	656	1	11	MLN
917736	656	1	11	MLN
917737	655	1	11	MLN
917737	656	1	3	MLN
917738	642	1	7	Colon
917738	646	2	3	ILN
917738	647	2	5	ILN
917738	661	1	8	SPL
917739	656	1	10	MLN
917740	160	1	6	Jejunum
917740	651	1	10	Jejunum
917741	663	2	12	SPL
917742	655	1	7	MLN
917742	656	1	3	MLN
917743	172	1	6	SPL
917743	663	1	3	SPL
917744	646	1	9	ILN
917745	656	1	9	MLN
917746	656	1	9	MLN
917747	656	1	9	MLN
917748	651	1	9	Jejunum
917749	661	1	9	SPL
917750	655	1	9	MLN
917751	655	2	11	MLN
917752	655	1	9	MLN
917753	656	1	5	MLN
917754	655	1	9	MLN
917755	157	1	2	ILN
917755	647	2	8	ILN
917755	648	4	16	ILN
917755	662	1	5	SPL
917756	643	1	8	Ileum
917757	637	1	8	BM
917758	650	1	8	Jejunum
917759	656	1	8	MLN
917760	656	1	8	MLN
917761	661	1	8	SPL
917762	661	1	8	SPL
917763	655	1	8	MLN
917764	645	2	10	Ileum
917765	652	2	8	Lung
917765	653	1	3	Lung
917765	654	1	1	Lung
917766	646	1	1	ILN
917766	647	3	16	ILN
917766	648	2	6	ILN
917767	638	1	7	BM
917768	638	5	169	BM
917769	652	4	119	Lung
917770	637	1	7	BM
917771	152	1	5	Colon
917771	640	2	47	Colon
917772	637	1	7	BM
917773	662	1	13	SPL
917774	646	1	7	ILN
917775	646	1	7	ILN
917775	647	2	9	ILN
917775	648	1	2	ILN
917776	646	1	7	ILN
917777	656	1	7	MLN
917778	638	1	3	BM
917779	656	1	7	MLN
917780	163	1	2	Lung
917781	656	1	7	MLN
917782	663	2	9	SPL
917783	646	1	2	ILN
917784	663	3	12	SPL
917785	655	1	7	MLN
917786	655	1	7	MLN
917787	655	1	7	MLN
917788	151	2	10	Colon
917789	172	1	6	SPL
917790	639	1	1	BM
917790	655	1	36	MLN
917790	657	3	99	MLN
917791	638	1	6	BM
917792	657	3	89	MLN
917793	637	1	2	BM
917793	638	1	4	BM
917794	657	4	42	MLN
917795	638	1	6	BM
917796	655	1	33	MLN
917797	648	1	6	ILN
917798	645	1	15	Ileum
917799	643	1	6	Ileum
917799	644	1	2	Ileum
917799	645	1	4	Ileum
917800	646	1	6	ILN
917801	662	1	6	SPL
917802	661	1	6	SPL
917803	655	2	10	MLN
917804	641	1	5	Colon
917805	638	1	5	BM
917806	172	1	6	SPL
917807	648	1	5	ILN
917808	646	1	3	ILN
917808	648	2	7	ILN
917809	637	1	5	BM
917810	646	1	5	ILN
917810	647	2	4	ILN
917810	648	1	2	ILN
917811	646	1	5	ILN
917812	656	1	5	MLN
917813	656	1	5	MLN
917814	656	1	5	MLN
917815	656	1	5	MLN
917816	656	1	5	MLN
917817	656	1	5	MLN
917818	662	1	5	SPL
917819	661	1	3	SPL
917819	663	1	5	SPL
917820	661	1	5	SPL
917821	661	1	5	SPL
917822	655	1	5	MLN
917823	655	1	5	MLN
917824	655	1	5	MLN
917825	655	1	5	MLN
917826	157	1	4	ILN
917827	647	1	4	ILN
917827	648	1	3	ILN
917828	646	1	3	ILN
917828	647	1	4	ILN
917829	648	1	4	ILN
917830	648	1	4	ILN
917831	637	1	4	BM
917832	646	1	4	ILN
917833	646	1	4	ILN
917834	650	1	4	Jejunum
917835	149	1	3	BM
917835	659	2	6	PBL
917836	656	3	9	MLN
917837	656	1	4	MLN
917838	656	1	4	MLN
917839	663	1	4	SPL
917840	663	1	4	SPL
917841	655	1	4	MLN
917842	655	1	4	MLN
917843	655	1	4	MLN
917844	655	1	4	MLN
917845	655	1	4	MLN
917846	655	1	4	MLN
917847	656	1	6	MLN
917848	645	1	2	Ileum
917848	646	1	1	ILN
917849	646	1	4	ILN
917850	647	1	3	ILN
917850	648	1	3	ILN
917851	659	1	3	PBL
917852	647	1	3	ILN
917853	647	1	2	ILN
917854	646	1	2	ILN
917854	647	2	6	ILN
917855	643	2	3	Ileum
917855	644	2	2	Ileum
917855	649	3	5	Jejunum
917855	650	1	4	Jejunum
917855	651	1	3	Jejunum
917856	641	1	2	Colon
917856	643	1	1	Ileum
917856	651	1	1	Jejunum
917857	639	1	3	BM
917858	641	1	2	Colon
917859	639	1	3	BM
917860	655	1	2	MLN
917861	648	1	3	ILN
917862	646	1	3	ILN
917862	647	2	4	ILN
917862	648	2	4	ILN
917863	646	1	3	ILN
917864	646	1	3	ILN
917865	656	1	3	MLN
917866	656	1	3	MLN
917867	656	1	3	MLN
917868	656	1	3	MLN
917869	656	1	3	MLN
917870	656	1	3	MLN
917871	651	1	3	Jejunum
917872	662	1	3	SPL
917873	662	1	3	SPL
917874	663	1	3	SPL
917875	663	1	3	SPL
917876	655	1	3	MLN
917877	655	1	3	MLN
917878	655	1	3	MLN
917879	655	1	3	MLN
917880	148	1	2	BM
917881	172	1	2	SPL
917882	172	1	2	SPL
917883	173	1	2	SPL
917884	174	1	2	SPL
917885	171	1	2	PBL
917886	641	1	2	Colon
917887	647	1	2	ILN
917888	647	1	2	ILN
917889	647	1	2	ILN
917890	646	1	1	ILN
917890	647	1	1	ILN
917890	648	1	1	ILN
917891	639	1	2	BM
917892	646	1	5	ILN
917892	647	1	1	ILN
917893	639	1	2	BM
917894	653	1	6	Lung
917895	645	1	2	Ileum
917895	651	1	2	Jejunum
917896	648	1	2	ILN
917897	641	1	3	Colon
917898	637	1	3	BM
917899	648	1	2	ILN
917900	646	1	1	ILN
917900	647	1	1	ILN
917900	657	1	1	MLN
917901	648	1	2	ILN
917902	657	1	3	MLN
917903	647	1	2	ILN
917904	648	1	2	ILN
917905	646	1	2	ILN
917906	648	1	2	ILN
917907	648	1	2	ILN
917908	646	1	2	ILN
917909	646	1	2	ILN
917910	656	1	2	MLN
917911	656	1	2	MLN
917912	656	1	2	MLN
917913	656	1	2	MLN
917914	657	1	2	MLN
917915	656	1	2	MLN
917916	638	1	36	BM
917917	651	1	2	Jejunum
917918	657	1	35	MLN
917919	149	1	23	BM
917920	649	1	2	Jejunum
917921	655	1	19	MLN
917922	656	1	15	MLN
917923	655	2	17	MLN
917924	656	1	6	MLN
917924	657	1	3	MLN
917925	637	1	30	BM
917925	638	1	15	BM
917926	663	1	2	SPL
917927	656	1	7	MLN
917928	660	2	42	PBL
917929	663	1	2	SPL
917930	638	3	9	BM
917930	639	2	26	BM
917931	661	1	2	SPL
917932	637	1	23	BM
917933	656	1	4	MLN
917934	641	1	20	Colon
917934	650	1	2	Jejunum
917935	637	1	17	BM
917936	149	1	2	BM
917937	640	1	1	Colon
917937	643	1	2	Ileum
917938	637	1	9	BM
917939	657	1	2	MLN
917940	641	1	1	Colon
917940	651	1	1	Jejunum
917941	661	1	2	SPL
917942	640	1	6	Colon
917942	648	1	3	ILN
917943	655	1	9	MLN
917944	655	1	2	MLN
917945	638	1	7	BM
917946	655	1	2	MLN
917947	655	1	12	MLN
917948	639	1	7	BM
917949	655	1	2	MLN
917950	655	1	4	MLN
917951	637	1	7	BM
917952	655	1	2	MLN
917953	657	1	4	MLN
917954	637	1	6	BM
917955	152	1	1	Colon
917955	153	1	1	Colon
917956	637	1	6	BM
917957	655	1	2	MLN
917958	643	1	2	Ileum
917959	655	1	6	MLN
917960	655	1	2	MLN
917961	655	1	2	MLN
917962	655	1	6	MLN
917963	639	1	5	BM
917964	655	1	2	MLN
917965	639	2	7	BM
917966	656	1	5	MLN
917967	655	1	5	MLN
917968	656	1	4	MLN
917969	656	1	4	MLN
917970	656	1	4	MLN
917971	638	1	3	BM
917972	638	1	3	BM
917973	639	1	3	BM
917974	639	1	3	BM
917975	656	2	5	MLN
917976	656	1	3	MLN
917977	649	1	3	Jejunum
917978	655	1	3	MLN
917979	655	1	3	MLN
917980	149	1	2	BM
917981	148	1	2	BM
917982	150	1	2	BM
917983	640	1	2	Colon
917984	658	1	2	PBL
917985	661	1	1	SPL
917985	662	1	1	SPL
917986	154	14	86	Ileum
917986	155	4	32	Ileum
917986	643	2	26	Ileum
917986	644	10	291	Ileum
917986	645	4	120	Ileum
917986	647	1	1	ILN
917986	649	12	256	Jejunum
917986	650	5	153	Jejunum
917986	651	4	35	Jejunum
917987	154	3	66	Ileum
917987	162	1	10	Jejunum
917987	643	7	259	Ileum
917988	658	11	305	PBL
917989	657	4	175	MLN
917990	650	1	25	Jejunum
917991	154	1	9	Ileum
917991	640	1	58	Colon
917991	641	2	46	Colon
917991	645	5	118	Ileum
917992	639	1	23	BM
917993	638	5	119	BM
917994	640	1	17	Colon
917995	643	3	87	Ileum
917995	644	2	11	Ileum
917996	662	1	11	SPL
917997	656	1	5	MLN
917998	656	2	78	MLN
917999	654	1	70	Lung
918000	650	1	4	Jejunum
918001	638	1	2	BM
918002	639	2	60	BM
918003	637	1	54	BM
918004	656	3	55	MLN
918005	644	1	21	Ileum
918005	661	3	23	SPL
918005	662	1	5	SPL
918006	657	2	49	MLN
918007	656	2	48	MLN
918008	655	1	42	MLN
918009	641	2	24	Colon
918009	643	1	27	Ileum
918009	645	1	14	Ileum
918010	657	1	41	MLN
918011	656	1	37	MLN
918012	657	1	37	MLN
918013	640	1	35	Colon
918014	657	2	34	MLN
918015	638	2	36	BM
918016	647	2	28	ILN
918016	648	1	5	ILN
918017	655	1	20	MLN
918018	661	1	18	SPL
918019	154	1	16	Ileum
918020	647	1	15	ILN
918021	169	1	13	PBL
918022	639	1	13	BM
918023	641	1	11	Colon
918024	647	1	9	ILN
918025	149	1	4	BM
918026	648	1	4	ILN
918027	646	1	4	ILN
918028	661	1	4	SPL
918029	651	1	3	Jejunum
918030	661	1	3	SPL
918031	646	1	2	ILN
918032	655	1	2	MLN
918033	655	1	1	MLN
918033	657	1	1	MLN
918034	657	2	74	MLN
918035	655	1	15	MLN
918035	656	2	31	MLN
918036	638	3	48	BM
918037	638	2	47	BM
918038	655	1	13	MLN
918039	655	2	13	MLN
918040	657	2	13	MLN
918041	639	1	3	BM
918041	658	1	5	PBL
918042	657	1	8	MLN
918043	643	2	3	Ileum
918043	645	1	1	Ileum
918043	649	1	3	Jejunum
918044	657	2	8	MLN
918045	647	1	4	ILN
918046	640	1	4	Colon
918047	659	1	4	PBL
918048	647	1	3	ILN
918049	646	1	3	ILN
918049	651	1	2	Jejunum
918050	657	1	3	MLN
918051	657	1	3	MLN
918052	639	1	2	BM
918053	639	1	2	BM
918054	638	1	2	BM
918055	646	1	2	ILN
918056	655	1	2	MLN
918057	172	1	5	SPL
918057	646	2	10	ILN
918057	648	1	2	ILN
918057	662	1	3	SPL
918058	656	1	6	MLN
918059	657	1	46	MLN
918060	639	1	42	BM
918061	639	1	22	BM
918062	655	1	3	MLN
918063	642	1	2	Colon
918064	638	2	64	BM
918065	638	1	11	BM
918066	648	1	5	ILN
918067	657	1	2	MLN
918068	656	1	1	MLN
918068	657	1	10	MLN
918069	646	1	4	ILN
918069	647	1	2	ILN
918069	648	1	1	ILN
918070	646	1	3	ILN
918070	647	1	1	ILN
918070	648	1	1	ILN
918070	662	1	1	SPL
918071	639	1	5	BM
918072	652	2	10	Lung
918073	645	1	4	Ileum
918074	655	1	1	MLN
918074	657	1	3	MLN
918075	657	1	3	MLN
918076	645	1	2	Ileum
918077	646	1	2	ILN
918077	647	1	2	ILN
918078	639	1	2	BM
918079	638	1	2	BM
918080	651	1	2	Jejunum
918081	649	1	2	Jejunum
918082	655	1	2	MLN
918083	657	1	2	MLN
918084	657	1	2	MLN
918085	658	1	2	PBL
918085	659	1	2	PBL
918085	660	1	1	PBL
918086	661	1	7	SPL
918087	655	1	2	MLN
918088	658	2	4	PBL
918089	657	1	5	MLN
918090	645	1	2	Ileum
918091	657	1	2	MLN
918092	645	1	2	Ileum
918092	646	1	2	ILN
918093	646	1	6	ILN
918094	639	1	2	BM
918095	174	2	6	SPL
918095	647	1	5	ILN
918095	661	1	5	SPL
918095	662	1	12	SPL
918096	655	1	21	MLN
918097	650	1	4	Jejunum
918098	656	1	4	MLN
918099	662	1	4	SPL
918100	647	1	2	ILN
918101	650	1	3	Jejunum
918102	647	1	2	ILN
918103	656	1	2	MLN
918104	646	1	2	ILN
918105	655	1	2	MLN
918106	651	1	1	Jejunum
918106	655	1	1	MLN
918107	655	1	27	MLN
918108	652	13	371	Lung
918108	655	1	1	MLN
918109	151	6	35	Colon
918109	153	2	3	Colon
918109	640	13	274	Colon
918109	642	3	48	Colon
918109	649	1	1	Jejunum
918109	651	2	32	Jejunum
918110	151	6	29	Colon
918110	153	8	52	Colon
918110	154	1	1	Ileum
918110	155	2	6	Ileum
918110	160	1	13	Jejunum
918110	162	1	1	Jejunum
918110	640	15	354	Colon
918110	641	2	7	Colon
918110	642	2	16	Colon
918110	643	1	16	Ileum
918110	647	1	9	ILN
918110	649	5	171	Jejunum
918110	650	5	120	Jejunum
918110	651	2	13	Jejunum
918111	153	3	10	Colon
918111	640	5	228	Colon
918111	642	10	87	Colon
918112	660	5	214	PBL
918113	658	6	212	PBL
918114	640	1	185	Colon
918115	154	1	63	Ileum
918115	157	1	6	ILN
918115	640	4	174	Colon
918115	643	3	67	Ileum
918115	644	1	52	Ileum
918115	646	2	32	ILN
918115	648	1	4	ILN
918115	662	1	5	SPL
918115	663	1	7	SPL
918116	151	1	7	Colon
918116	155	7	85	Ileum
918116	161	2	14	Jejunum
918116	640	4	98	Colon
918116	641	5	35	Colon
918116	642	3	37	Colon
918116	644	10	257	Ileum
918116	649	4	229	Jejunum
918116	650	1	15	Jejunum
918116	651	3	37	Jejunum
918117	642	1	2	Colon
918117	643	4	144	Ileum
918117	645	3	144	Ileum
918118	651	3	145	Jejunum
918119	657	2	139	MLN
918120	645	3	133	Ileum
918120	662	1	3	SPL
918121	160	2	15	Jejunum
918121	162	2	15	Jejunum
918121	645	1	36	Ileum
918121	649	4	43	Jejunum
918121	650	1	19	Jejunum
918121	651	3	88	Jejunum
918122	646	1	5	ILN
918123	157	2	71	ILN
918123	158	1	9	ILN
918123	159	1	16	ILN
918123	172	1	1	SPL
918123	173	1	2	SPL
918123	646	1	2	ILN
918123	647	1	2	ILN
918123	648	1	7	ILN
918123	661	1	2	SPL
918123	662	2	6	SPL
918123	663	1	3	SPL
918124	151	1	3	Colon
918124	640	2	62	Colon
918124	641	1	12	Colon
918124	643	1	3	Ileum
918124	645	4	49	Ileum
918125	640	3	123	Colon
918125	655	1	1	MLN
918126	655	1	39	MLN
918126	657	1	44	MLN
918127	640	2	102	Colon
918128	657	1	80	MLN
918129	154	2	72	Ileum
918129	155	4	112	Ileum
918129	160	3	17	Jejunum
918129	643	3	40	Ileum
918129	644	1	4	Ileum
918129	645	1	2	Ileum
918129	649	1	28	Jejunum
918129	650	5	70	Jejunum
918129	651	6	68	Jejunum
918130	649	1	17	Jejunum
918130	651	3	67	Jejunum
918130	657	1	23	MLN
918130	661	1	12	SPL
918131	644	7	109	Ileum
918131	650	3	53	Jejunum
918132	657	1	67	MLN
918133	657	3	71	MLN
918134	157	1	6	ILN
918134	161	2	11	Jejunum
918134	640	1	5	Colon
918134	643	2	30	Ileum
918134	649	1	21	Jejunum
918134	651	3	70	Jejunum
918135	640	1	2	Colon
918136	649	2	66	Jejunum
918137	643	3	66	Ileum
918137	657	1	12	MLN
918138	654	1	56	Lung
918139	657	1	53	MLN
918140	637	1	1	BM
918140	640	1	15	Colon
918140	644	3	44	Ileum
918140	646	3	36	ILN
918140	663	3	3	SPL
918141	637	1	50	BM
918142	637	2	61	BM
918143	657	2	49	MLN
918144	639	4	60	BM
918145	639	4	65	BM
918146	639	1	44	BM
918147	639	2	46	BM
918148	657	2	46	MLN
918149	645	2	45	Ileum
918149	648	1	6	ILN
918150	645	1	43	Ileum
918151	639	2	45	BM
918152	656	1	40	MLN
918153	163	1	39	Lung
918153	647	1	2	ILN
918153	648	1	14	ILN
918153	661	1	6	SPL
918154	642	1	39	Colon
918154	648	1	2	ILN
918155	154	3	42	Ileum
918155	155	2	31	Ileum
918155	156	2	5	Ileum
918155	160	1	2	Jejunum
918155	161	2	8	Jejunum
918155	643	2	12	Ileum
918155	644	3	21	Ileum
918155	645	1	1	Ileum
918155	649	3	24	Jejunum
918155	650	1	39	Jejunum
918155	651	2	3	Jejunum
918156	157	1	14	ILN
918156	644	1	24	Ileum
918157	645	2	47	Ileum
918158	637	3	45	BM
918159	655	1	37	MLN
918160	172	1	4	SPL
918160	640	1	31	Colon
918160	648	1	4	ILN
918161	157	2	36	ILN
918161	648	1	22	ILN
918162	656	1	33	MLN
918163	656	2	35	MLN
918164	656	1	33	MLN
918165	655	2	48	MLN
918166	655	1	33	MLN
918167	657	2	34	MLN
918168	655	1	29	MLN
918169	157	2	30	ILN
918169	646	1	9	ILN
918169	647	3	12	ILN
918170	165	1	28	Lung
918171	637	1	27	BM
918171	643	1	1	Ileum
918171	646	1	12	ILN
918171	649	1	1	Jejunum
918172	157	2	10	ILN
918172	646	7	73	ILN
918172	647	2	4	ILN
918172	648	4	16	ILN
918173	655	1	27	MLN
918174	651	1	25	Jejunum
918175	655	1	25	MLN
918176	657	1	25	MLN
918177	640	1	23	Colon
918177	649	2	8	Jejunum
918177	650	1	1	Jejunum
918177	651	1	2	Jejunum
918178	646	1	23	ILN
918179	657	1	10	MLN
918180	155	1	11	Ileum
918180	643	1	19	Ileum
918180	649	2	30	Jejunum
918180	650	1	8	Jejunum
918180	651	4	29	Jejunum
918181	657	1	2	MLN
918182	651	2	25	Jejunum
918183	655	1	23	MLN
918184	158	2	39	ILN
918185	648	2	26	ILN
918186	656	1	22	MLN
918187	151	1	21	Colon
918188	647	3	43	ILN
918189	656	1	21	MLN
918190	660	1	48	PBL
918191	656	1	21	MLN
918192	637	1	32	BM
918193	656	1	4	MLN
918194	640	2	22	Colon
918194	656	1	7	MLN
918195	641	2	28	Colon
918196	655	2	24	MLN
918197	157	1	10	ILN
918197	159	1	11	ILN
918197	646	1	20	ILN
918197	647	1	6	ILN
918198	655	1	12	MLN
918199	648	1	18	ILN
918199	656	1	20	MLN
918200	640	1	11	Colon
918201	638	1	9	BM
918202	655	1	9	MLN
918203	655	1	8	MLN
918204	656	1	19	MLN
918205	148	1	6	BM
918206	645	1	5	Ileum
918207	157	1	4	ILN
918207	646	1	4	ILN
918208	649	1	1	Jejunum
918208	650	1	1	Jejunum
918208	651	3	7	Jejunum
918209	647	1	2	ILN
918210	646	1	4	ILN
918211	646	1	2	ILN
918212	640	2	20	Colon
918213	646	1	2	ILN
918214	656	1	2	MLN
918215	655	1	2	MLN
918216	643	1	3	Ileum
918217	637	1	3	BM
918218	655	1	17	MLN
918219	637	1	3	BM
918219	639	1	2	BM
918220	655	1	17	MLN
918221	640	1	2	Colon
918221	642	1	1	Colon
918222	641	1	16	Colon
918223	640	3	4	Colon
918223	641	2	3	Colon
918223	642	2	2	Colon
918224	652	1	1	Lung
918224	653	2	4	Lung
918225	647	1	16	ILN
918226	640	1	2	Colon
918226	641	1	2	Colon
918227	656	3	20	MLN
918228	641	1	1	Colon
918228	642	1	1	Colon
918229	642	1	2	Colon
918230	646	2	17	ILN
918230	648	1	6	ILN
918231	643	1	2	Ileum
918232	656	1	15	MLN
918233	155	1	18	Ileum
918234	642	1	14	Colon
918235	656	1	14	MLN
918236	655	3	29	MLN
918237	643	1	2	Ileum
918238	643	1	2	Ileum
918239	647	1	13	ILN
918240	640	1	2	Colon
918241	656	1	13	MLN
918242	646	1	2	ILN
918243	656	2	20	MLN
918244	149	1	12	BM
918245	653	1	2	Lung
918246	159	1	12	ILN
918246	647	1	2	ILN
918247	646	2	7	ILN
918247	647	2	3	ILN
918247	648	2	10	ILN
918248	651	1	12	Jejunum
918249	663	1	12	SPL
918250	157	1	11	ILN
918251	648	1	11	ILN
918252	656	1	11	MLN
918253	655	1	11	MLN
918254	657	2	14	MLN
918255	158	1	4	ILN
918255	646	1	10	ILN
918256	646	1	7	ILN
918256	648	1	3	ILN
918256	662	1	3	SPL
918257	641	1	1	Colon
918257	642	1	2	Colon
918257	649	1	1	Jejunum
918258	663	1	10	SPL
918259	639	1	27	BM
918260	655	1	10	MLN
918261	637	1	8	BM
918262	153	1	9	Colon
918263	662	1	6	SPL
918264	642	2	15	Colon
918265	655	1	5	MLN
918265	656	1	1	MLN
918266	647	1	9	ILN
918267	644	1	2	Ileum
918267	645	1	5	Ileum
918268	647	2	11	ILN
918269	656	1	5	MLN
918270	154	1	1	Ileum
918270	155	1	6	Ileum
918270	643	1	1	Ileum
918270	645	1	5	Ileum
918270	663	1	2	SPL
918271	661	1	5	SPL
918272	157	2	15	ILN
918273	656	1	4	MLN
918274	647	1	8	ILN
918275	157	1	6	ILN
918275	646	1	8	ILN
918276	655	2	6	MLN
918277	646	1	8	ILN
918278	650	1	3	Jejunum
918278	651	1	2	Jejunum
918279	646	2	13	ILN
918279	647	1	6	ILN
918280	658	1	3	PBL
918281	656	2	10	MLN
918282	639	1	2	BM
918283	656	1	8	MLN
918284	639	1	2	BM
918285	661	1	8	SPL
918286	657	1	8	MLN
918287	148	1	7	BM
918288	159	3	11	ILN
918289	647	1	7	ILN
918290	648	2	10	ILN
918291	648	1	7	ILN
918292	656	2	9	MLN
918293	649	1	7	Jejunum
918293	651	1	2	Jejunum
918294	662	1	7	SPL
918295	662	1	7	SPL
918296	647	1	6	ILN
918297	158	1	3	ILN
918297	647	1	6	ILN
918298	648	1	6	ILN
918299	646	1	6	ILN
918300	656	1	6	MLN
918301	662	1	6	SPL
918302	663	1	6	SPL
918303	148	1	5	BM
918304	159	1	5	ILN
918305	158	1	5	ILN
918305	647	1	5	ILN
918306	647	1	5	ILN
918307	647	1	5	ILN
918308	648	1	5	ILN
918309	648	1	5	ILN
918310	648	2	7	ILN
918311	654	1	5	Lung
918312	662	1	5	SPL
918313	662	1	5	SPL
918314	655	1	5	MLN
918315	647	1	4	ILN
918316	640	1	4	Colon
918317	656	1	4	MLN
918318	651	1	4	Jejunum
918319	661	1	4	SPL
918320	655	1	4	MLN
918321	655	1	4	MLN
918322	657	2	6	MLN
918323	157	1	3	ILN
918324	641	1	3	Colon
918325	647	2	5	ILN
918326	647	1	3	ILN
918327	640	1	3	Colon
918328	646	1	3	ILN
918329	656	1	3	MLN
918330	649	1	3	Jejunum
918331	155	1	2	Ileum
918332	150	1	2	BM
918333	159	1	2	ILN
918334	173	1	2	SPL
918335	158	1	2	ILN
918336	645	1	2	Ileum
918337	642	1	2	Colon
918338	647	1	2	ILN
918339	639	1	2	BM
918340	639	1	1	BM
918340	655	1	1	MLN
918341	648	1	2	ILN
918342	640	1	2	Colon
918343	650	1	2	Jejunum
918344	661	1	2	SPL
918345	659	18	314	PBL
918346	656	1	2	MLN
918347	656	1	23	MLN
918348	661	1	2	SPL
918349	656	2	4	MLN
918350	656	1	2	MLN
918351	649	1	2	Jejunum
918352	662	1	2	SPL
918353	662	1	2	SPL
918354	662	1	2	SPL
918355	661	1	2	SPL
918356	661	1	2	SPL
918357	655	1	2	MLN
918358	655	1	2	MLN
918359	655	1	2	MLN
918360	645	1	2	Ileum
918361	657	1	8	MLN
918362	169	1	6	PBL
918363	646	1	1	ILN
918363	647	1	3	ILN
918364	655	1	2	MLN
918365	640	1	3	Colon
918365	641	1	1	Colon
918366	646	1	2	ILN
918367	644	1	7	Ileum
918368	641	1	4	Colon
918369	651	1	2	Jejunum
918370	655	1	2	MLN
918371	656	1	2	MLN
918372	652	1	3	Lung
918372	653	1	2	Lung
918373	646	1	1	ILN
918373	647	1	1	ILN
918374	651	1	2	Jejunum
918375	150	1	1	BM
918375	162	1	1	Jejunum
918375	164	1	1	Lung
918375	171	1	1	PBL
918376	655	2	31	MLN
918377	647	1	2	ILN
918378	637	3	45	BM
918379	643	1	6	Ileum
918380	160	2	4	Jejunum
918380	643	2	21	Ileum
918380	644	1	9	Ileum
918380	645	2	22	Ileum
918380	649	1	7	Jejunum
918380	650	7	29	Jejunum
918380	651	6	34	Jejunum
918381	645	2	49	Ileum
918382	640	1	7	Colon
918382	642	1	36	Colon
918383	155	2	2	Ileum
918383	643	2	25	Ileum
918383	644	4	16	Ileum
918383	645	3	6	Ileum
918383	649	3	13	Jejunum
918383	651	2	7	Jejunum
918384	649	1	8	Jejunum
918384	651	1	11	Jejunum
918385	160	1	1	Jejunum
918385	649	1	3	Jejunum
918385	650	1	2	Jejunum
918385	651	1	18	Jejunum
918386	644	2	8	Ileum
918386	645	1	14	Ileum
918387	650	1	13	Jejunum
918388	640	1	5	Colon
918388	641	2	10	Colon
918388	644	1	12	Ileum
918389	649	1	11	Jejunum
918390	649	1	10	Jejunum
918390	651	1	2	Jejunum
918391	642	1	9	Colon
918392	649	1	5	Jejunum
918392	650	1	4	Jejunum
918393	151	1	4	Colon
918393	640	1	8	Colon
918394	643	1	7	Ileum
918395	653	2	10	Lung
918395	654	2	4	Lung
918396	656	1	6	MLN
918397	651	1	6	Jejunum
918398	655	1	6	MLN
918399	171	2	7	PBL
918400	645	1	5	Ileum
918401	646	1	2	ILN
918401	654	1	5	Lung
918402	656	1	5	MLN
918403	645	1	2	Ileum
918403	649	1	5	Jejunum
918404	655	1	5	MLN
918405	641	1	4	Colon
918406	642	1	4	Colon
918407	639	1	4	BM
918408	637	1	4	BM
918409	641	1	3	Colon
918409	649	1	4	Jejunum
918410	644	1	3	Ileum
918411	643	1	3	Ileum
918412	643	1	3	Ileum
918413	648	1	3	ILN
918414	652	1	1	Lung
918414	654	1	2	Lung
918415	646	1	3	ILN
918416	646	1	3	ILN
918417	653	1	2	Lung
918417	654	1	1	Lung
918418	651	1	3	Jejunum
918419	662	1	3	SPL
918420	643	1	1	Ileum
918420	644	1	2	Ileum
918420	645	1	1	Ileum
918421	641	1	2	Colon
918422	641	1	2	Colon
918423	641	1	2	Colon
918424	641	1	2	Colon
918425	645	1	1	Ileum
918425	651	1	1	Jejunum
918426	645	1	1	Ileum
918426	651	1	1	Jejunum
918427	642	1	2	Colon
918428	642	1	2	Colon
918429	643	1	2	Ileum
918430	643	1	1	Ileum
918430	644	1	1	Ileum
918431	643	1	2	Ileum
918432	643	1	2	Ileum
918433	643	1	2	Ileum
918434	637	1	2	BM
918435	637	1	2	BM
918436	654	1	2	Lung
918437	646	1	2	ILN
918438	650	1	2	Jejunum
918439	650	1	1	Jejunum
918439	651	1	1	Jejunum
918440	659	1	2	PBL
918441	651	1	2	Jejunum
918442	651	1	2	Jejunum
918443	660	1	2	PBL
918444	649	1	2	Jejunum
918445	649	1	2	Jejunum
918446	649	1	2	Jejunum
918447	661	1	2	SPL
918448	655	1	2	MLN
918449	655	1	2	MLN
918450	657	3	70	MLN
918451	646	1	2	ILN
918451	648	1	5	ILN
918452	646	2	7	ILN
918452	647	1	1	ILN
918452	648	1	1	ILN
918453	646	1	4	ILN
918454	649	1	4	Jejunum
918454	653	1	2	Lung
918455	157	1	3	ILN
918456	644	1	3	Ileum
918457	172	3	30	SPL
918457	173	1	1	SPL
918457	174	2	3	SPL
918457	648	1	3	ILN
918457	652	5	112	Lung
918457	654	3	66	Lung
918457	661	5	74	SPL
918457	662	9	90	SPL
918457	663	1	46	SPL
918458	659	5	121	PBL
918459	640	3	48	Colon
918459	641	1	8	Colon
918459	642	2	59	Colon
918460	644	2	52	Ileum
918461	643	6	96	Ileum
918461	649	1	2	Jejunum
918461	650	2	7	Jejunum
918462	638	1	48	BM
918463	657	1	112	MLN
918464	642	1	41	Colon
918465	152	2	53	Colon
918465	642	1	16	Colon
918466	643	1	40	Ileum
918466	649	1	10	Jejunum
918466	650	1	17	Jejunum
918467	174	3	47	SPL
918468	653	2	42	Lung
918469	152	2	5	Colon
918469	641	1	7	Colon
918469	642	3	46	Colon
918470	639	3	47	BM
918471	164	17	467	Lung
918472	642	2	25	Colon
918473	649	1	5	Jejunum
918473	650	1	27	Jejunum
918474	641	1	29	Colon
918475	642	1	29	Colon
918476	655	1	28	MLN
918476	656	1	2	MLN
918477	649	2	29	Jejunum
918478	655	1	27	MLN
918479	655	3	40	MLN
918480	655	1	13	MLN
918480	656	1	13	MLN
918481	645	1	24	Ileum
918481	649	2	6	Jejunum
918481	651	1	20	Jejunum
918482	154	2	6	Ileum
918482	643	2	16	Ileum
918482	650	1	24	Jejunum
918483	637	1	7	BM
918483	639	1	15	BM
918484	157	2	30	ILN
918484	646	1	2	ILN
918484	647	1	2	ILN
918484	648	3	8	ILN
918485	641	1	19	Colon
918486	638	2	24	BM
918487	148	1	18	BM
918488	148	1	18	BM
918489	641	1	18	Colon
918490	637	1	18	BM
918491	649	1	18	Jejunum
918492	646	1	8	ILN
918492	663	2	22	SPL
918493	148	1	17	BM
918494	160	1	3	Jejunum
918494	643	1	14	Ileum
918495	638	1	16	BM
918496	152	1	2	Colon
918496	157	1	5	ILN
918496	158	1	1	ILN
918496	172	1	4	SPL
918496	640	1	16	Colon
918496	646	1	2	ILN
918496	647	1	1	ILN
918496	648	2	7	ILN
918496	661	2	13	SPL
918497	655	3	23	MLN
918497	656	1	5	MLN
918498	655	1	10	MLN
918498	656	1	5	MLN
918499	157	1	8	ILN
918499	159	1	6	ILN
918499	646	1	8	ILN
918499	647	1	6	ILN
918500	644	2	16	Ileum
918501	637	1	14	BM
918502	651	1	14	Jejunum
918503	655	1	14	MLN
918504	655	1	14	MLN
918505	655	1	14	MLN
918506	644	1	13	Ileum
918506	647	1	2	ILN
918507	655	1	13	MLN
918508	655	2	15	MLN
918509	148	1	12	BM
918510	637	1	12	BM
918511	650	2	14	Jejunum
918512	649	1	5	Jejunum
918512	650	1	4	Jejunum
918512	651	1	12	Jejunum
918513	655	1	12	MLN
918514	655	1	12	MLN
918514	656	2	17	MLN
918515	148	1	11	BM
918516	158	1	11	ILN
918517	643	1	11	Ileum
918518	656	1	11	MLN
918519	655	1	11	MLN
918520	655	1	11	MLN
918521	640	1	10	Colon
918522	646	1	10	ILN
918523	656	1	10	MLN
918524	663	1	10	SPL
918525	655	2	12	MLN
918526	655	1	10	MLN
918527	655	1	10	MLN
918528	655	1	10	MLN
918529	656	1	9	MLN
918530	656	1	9	MLN
918531	651	1	9	Jejunum
918532	663	2	15	SPL
918533	663	1	9	SPL
918534	655	1	9	MLN
918535	158	1	8	ILN
918536	650	1	8	Jejunum
918537	656	1	8	MLN
918538	649	1	8	Jejunum
918539	655	1	8	MLN
918540	656	1	7	MLN
918541	656	1	7	MLN
918542	646	1	2	ILN
918542	656	1	7	MLN
918543	172	2	7	SPL
918543	661	1	7	SPL
918544	647	2	7	ILN
918544	661	1	7	SPL
918545	655	1	7	MLN
918546	655	1	7	MLN
918547	158	1	6	ILN
918548	639	1	6	BM
918549	639	1	6	BM
918550	646	2	3	ILN
918550	647	1	2	ILN
918550	648	3	11	ILN
918551	646	1	6	ILN
918552	646	1	6	ILN
918553	646	1	6	ILN
918554	650	1	6	Jejunum
918555	648	1	4	ILN
918555	656	1	6	MLN
918556	158	1	3	ILN
918556	656	1	6	MLN
918557	656	2	9	MLN
918558	662	3	13	SPL
918559	172	1	1	SPL
918559	662	1	5	SPL
918560	662	1	6	SPL
918561	644	1	2	Ileum
918562	663	1	6	SPL
918563	639	1	4	BM
918564	663	1	6	SPL
918565	637	1	2	BM
918566	655	1	6	MLN
918566	656	1	2	MLN
918567	660	1	2	PBL
918568	655	1	6	MLN
918569	655	1	6	MLN
918570	157	1	3	ILN
918570	646	1	2	ILN
918571	159	1	5	ILN
918572	641	1	2	Colon
918572	642	1	3	Colon
918573	647	1	4	ILN
918573	648	1	5	ILN
918574	648	1	5	ILN
918575	656	1	5	MLN
918576	656	1	5	MLN
918577	663	1	5	SPL
918578	661	1	5	SPL
918579	661	1	5	SPL
918580	655	1	5	MLN
918581	655	1	5	MLN
918582	157	1	4	ILN
918583	158	1	4	ILN
918584	646	1	4	ILN
918585	656	1	4	MLN
918586	656	1	4	MLN
918587	656	1	4	MLN
918588	656	1	4	MLN
918589	649	1	3	Jejunum
918589	651	1	4	Jejunum
918590	662	1	4	SPL
918591	662	1	4	SPL
918592	662	2	7	SPL
918593	662	1	4	SPL
918594	643	1	4	Ileum
918595	663	2	7	SPL
918596	661	1	4	SPL
918596	662	1	3	SPL
918597	661	1	4	SPL
918598	655	1	4	MLN
918599	155	1	3	Ileum
918600	172	1	3	SPL
918601	648	2	5	ILN
918602	646	1	1	ILN
918602	648	1	2	ILN
918603	643	2	5	Ileum
918604	637	1	3	BM
918605	646	2	20	ILN
918605	648	1	12	ILN
918606	646	1	3	ILN
918607	646	1	3	ILN
918608	656	1	3	MLN
918609	656	1	3	MLN
918610	651	1	3	Jejunum
918611	663	1	3	SPL
918612	663	1	3	SPL
918613	663	1	3	SPL
918614	663	1	3	SPL
918615	655	1	3	MLN
918616	149	1	2	BM
918617	156	1	2	Ileum
918618	157	1	2	ILN
918619	662	1	42	SPL
918620	157	1	1	ILN
918620	159	1	1	ILN
918621	158	1	2	ILN
918622	154	3	29	Ileum
918622	648	1	3	ILN
918623	649	1	1	Jejunum
918623	663	1	1	SPL
918624	655	1	1	MLN
918624	656	1	4	MLN
918624	657	1	19	MLN
918625	637	1	5	BM
918625	658	7	174	PBL
918625	660	4	107	PBL
918626	647	1	2	ILN
918627	651	1	4	Jejunum
918628	647	1	2	ILN
918629	647	1	2	ILN
918630	648	1	2	ILN
918631	642	1	12	Colon
918631	643	2	74	Ileum
918632	648	1	2	ILN
918633	643	2	33	Ileum
918633	644	1	12	Ileum
918633	649	1	5	Jejunum
918633	651	1	8	Jejunum
918634	648	1	2	ILN
918635	656	1	2	MLN
918636	640	3	30	Colon
918636	641	2	15	Colon
918636	642	1	19	Colon
918636	643	1	7	Ileum
918637	642	1	3	Colon
918637	643	2	22	Ileum
918637	644	1	5	Ileum
918638	639	1	26	BM
918639	648	1	2	ILN
918640	661	3	16	SPL
918640	662	1	10	SPL
918640	663	2	14	SPL
918641	655	1	19	MLN
918642	639	1	16	BM
918643	648	1	2	ILN
918644	649	2	21	Jejunum
918644	650	1	2	Jejunum
918644	651	1	16	Jejunum
918645	641	1	15	Colon
918646	663	1	15	SPL
918647	648	1	2	ILN
918648	642	1	14	Colon
918649	642	1	14	Colon
918650	648	1	2	ILN
918651	656	1	14	MLN
918652	640	1	2	Colon
918652	642	1	13	Colon
918653	661	1	3	SPL
918653	662	1	10	SPL
918654	641	1	12	Colon
918655	646	1	2	ILN
918656	640	1	12	Colon
918657	646	1	11	ILN
918657	647	1	1	ILN
918658	638	1	11	BM
918659	646	1	2	ILN
918660	661	1	11	SPL
918661	645	1	10	Ileum
918662	655	1	10	MLN
918663	646	1	2	ILN
918664	655	1	10	MLN
918665	637	2	13	BM
918666	646	1	2	ILN
918667	646	1	9	ILN
918668	646	3	17	ILN
918668	661	1	7	SPL
918669	650	1	2	Jejunum
918670	649	1	9	Jejunum
918671	646	1	5	ILN
918671	648	1	1	ILN
918671	661	2	7	SPL
918671	663	1	6	SPL
918672	644	1	8	Ileum
918673	656	1	2	MLN
918674	646	1	3	ILN
918674	648	1	5	ILN
918675	646	1	8	ILN
918676	656	1	2	MLN
918677	656	1	8	MLN
918678	657	1	2	MLN
918679	663	1	8	SPL
918680	656	1	2	MLN
918681	661	1	8	SPL
918682	661	1	8	SPL
918683	656	1	2	MLN
918684	655	1	8	MLN
918685	638	1	7	BM
918686	656	1	2	MLN
918687	643	1	3	Ileum
918687	644	2	5	Ileum
918687	651	1	1	Jejunum
918688	648	2	10	ILN
918689	640	1	7	Colon
918690	651	1	2	Jejunum
918691	646	1	7	ILN
918691	647	1	2	ILN
918692	656	1	7	MLN
918693	647	1	2	ILN
918693	661	1	7	SPL
918694	655	1	2	MLN
918695	640	1	6	Colon
918695	641	1	6	Colon
918696	647	2	8	ILN
918697	655	1	2	MLN
918698	651	1	3	Jejunum
918699	647	1	6	ILN
918700	648	1	6	ILN
918701	655	1	2	MLN
918702	640	1	6	Colon
918703	646	3	12	ILN
918703	647	1	2	ILN
918704	646	1	6	ILN
918704	647	2	4	ILN
918704	662	1	3	SPL
918705	646	1	6	ILN
918705	647	1	2	ILN
918706	646	1	6	ILN
918707	656	1	6	MLN
918708	649	1	6	Jejunum
918709	662	1	6	SPL
918710	663	1	6	SPL
918711	663	1	6	SPL
918712	641	1	5	Colon
918713	648	1	5	ILN
918714	648	1	5	ILN
918715	648	1	5	ILN
918716	646	1	5	ILN
918717	649	1	5	Jejunum
918718	661	1	2	SPL
918718	663	1	3	SPL
918719	663	1	5	SPL
918720	661	1	5	SPL
918721	661	1	5	SPL
918722	655	1	5	MLN
918723	647	1	4	ILN
918724	647	1	4	ILN
918725	638	1	4	BM
918726	646	1	1	ILN
918726	648	2	6	ILN
918727	646	1	3	ILN
918727	648	1	4	ILN
918728	646	1	2	ILN
918728	647	1	1	ILN
918728	648	1	3	ILN
918729	637	2	6	BM
918730	637	1	4	BM
918731	649	1	12	Jejunum
918732	640	1	4	Colon
918733	160	1	2	Jejunum
918734	646	1	4	ILN
918735	646	1	4	ILN
918736	662	1	4	SPL
918737	646	2	4	ILN
918737	647	1	2	ILN
918737	662	1	4	SPL
918738	662	1	4	SPL
918739	662	1	4	SPL
918740	662	1	4	SPL
918741	663	1	4	SPL
918742	646	2	3	ILN
918742	661	1	3	SPL
918743	641	2	4	Colon
918743	646	1	1	ILN
918744	647	1	3	ILN
918745	647	1	3	ILN
918746	647	2	4	ILN
918746	648	1	1	ILN
918747	648	1	3	ILN
918748	648	1	3	ILN
918749	648	1	3	ILN
918750	648	1	3	ILN
918751	637	1	3	BM
918752	640	1	3	Colon
918753	661	2	53	SPL
918754	657	1	4	MLN
918755	646	1	3	ILN
918756	655	2	19	MLN
918757	646	1	3	ILN
918758	663	1	2	SPL
918759	646	2	5	ILN
918760	646	1	3	ILN
918761	656	1	3	MLN
918762	656	1	3	MLN
918763	651	1	3	Jejunum
918764	662	1	3	SPL
918765	663	1	3	SPL
918766	663	1	3	SPL
918767	661	1	2	SPL
918767	662	1	1	SPL
918768	661	1	3	SPL
918769	661	1	3	SPL
918770	661	1	3	SPL
918771	647	1	2	ILN
918772	647	1	2	ILN
918773	647	1	1	ILN
918773	648	1	1	ILN
918774	647	1	2	ILN
918775	647	1	2	ILN
918776	647	1	1	ILN
918776	648	1	1	ILN
918777	647	1	2	ILN
918778	639	1	2	BM
918779	648	1	2	ILN
918780	648	1	2	ILN
918781	648	1	2	ILN
918782	648	1	2	ILN
918783	648	1	2	ILN
918784	648	1	2	ILN
918785	648	1	2	ILN
918786	648	1	2	ILN
918787	637	1	2	BM
918788	640	1	2	Colon
918789	646	1	2	ILN
918790	646	2	4	ILN
918791	646	1	2	ILN
918792	646	1	2	ILN
918793	646	1	2	ILN
918794	646	1	2	ILN
918795	646	1	2	ILN
918796	646	1	2	ILN
918797	646	1	2	ILN
918798	652	1	1	Lung
918798	653	1	1	Lung
918799	656	1	2	MLN
918800	662	1	2	SPL
918801	662	1	2	SPL
918802	662	1	1	SPL
918802	663	1	1	SPL
918803	662	1	2	SPL
918804	663	1	2	SPL
918805	663	1	2	SPL
918806	655	1	2	MLN
918807	643	1	3	Ileum
918808	646	1	9	ILN
918808	647	1	5	ILN
918808	648	2	6	ILN
918808	661	1	6	SPL
918809	655	2	20	MLN
918810	660	1	12	PBL
918811	644	1	8	Ileum
918812	638	1	8	BM
918813	639	1	7	BM
918814	642	1	6	Colon
918814	646	1	2	ILN
918815	647	1	6	ILN
918816	647	2	7	ILN
918817	649	1	4	Jejunum
918817	651	1	5	Jejunum
918818	663	1	5	SPL
918819	640	1	1	Colon
918819	646	1	3	ILN
918820	661	1	4	SPL
918821	646	2	4	ILN
918821	647	3	8	ILN
918822	646	1	3	ILN
918823	663	1	3	SPL
918824	151	1	1	Colon
918824	640	1	1	Colon
918825	647	1	2	ILN
918826	647	1	2	ILN
918827	662	1	5	SPL
918828	663	1	2	SPL
918829	637	1	3	BM
918830	656	1	3	MLN
918831	657	1	4	MLN
918832	656	1	2	MLN
918833	655	1	2	MLN
918834	637	1	2	BM
918835	640	1	1	Colon
918835	641	1	3	Colon
918836	648	1	2	ILN
918837	640	1	4	Colon
918838	646	1	18	ILN
918838	647	1	5	ILN
918839	641	1	1	Colon
918839	643	3	6	Ileum
918839	644	2	2	Ileum
918839	645	1	1	Ileum
918839	651	1	1	Jejunum
918840	166	5	31	MLN
918841	648	1	8	ILN
918842	645	2	4	Ileum
918843	661	1	1	SPL
918843	662	1	4	SPL
918843	663	1	1	SPL
918844	657	1	3	MLN
918845	652	1	2	Lung
918846	637	1	11	BM
918846	639	1	4	BM
918847	158	1	5	ILN
918848	655	1	5	MLN
918849	656	1	3	MLN
918850	638	1	2	BM
918851	647	2	4	ILN
918852	640	1	1	Colon
918852	641	3	24	Colon
918852	642	7	42	Colon
918852	643	1	3	Ileum
918852	644	1	5	Ileum
918852	645	1	5	Ileum
918852	647	3	5	ILN
918852	648	3	6	ILN
918852	653	3	26	Lung
918852	654	1	2	Lung
918852	655	1	1	MLN
918852	656	1	2	MLN
918852	661	15	82	SPL
918852	662	10	139	SPL
918852	663	12	127	SPL
918853	639	1	29	BM
918853	660	1	1	PBL
918854	637	1	6	BM
918855	647	1	3	ILN
918856	660	1	3	PBL
918857	661	1	2	SPL
918858	655	1	3	MLN
918859	158	1	1	ILN
918859	174	1	1	SPL
918860	644	1	1	Ileum
918860	645	1	5	Ileum
918860	651	1	3	Jejunum
918861	637	1	16	BM
918862	648	1	9	ILN
918863	656	1	4	MLN
918864	640	1	9	Colon
918865	158	28	546	ILN
918866	642	1	8	Colon
918867	661	1	29	SPL
918868	637	2	4	BM
918868	639	3	9	BM
918869	648	2	16	ILN
918870	164	1	2	Lung
918871	646	1	5	ILN
918871	661	1	2	SPL
918872	638	1	4	BM
918873	637	2	5	BM
918874	656	1	2	MLN
918875	637	1	10	BM
918876	651	2	5	Jejunum
918877	647	1	2	ILN
918878	652	1	1	Lung
918878	653	2	5	Lung
918879	659	1	2	PBL
918880	151	2	18	Colon
918880	152	7	72	Colon
918880	158	2	74	ILN
918880	159	1	22	ILN
918880	640	54	1268	Colon
918880	641	5	83	Colon
918880	642	31	358	Colon
918880	648	1	5	ILN
918880	651	4	63	Jejunum
918880	661	1	1	SPL
918881	657	1	4	MLN
918882	657	12	349	MLN
918883	157	4	209	ILN
918883	158	2	8	ILN
918883	172	1	2	SPL
918883	646	8	184	ILN
918883	647	10	81	ILN
918883	648	8	51	ILN
918883	654	2	14	Lung
918883	661	1	3	SPL
918884	153	3	34	Colon
918884	155	8	73	Ileum
918884	156	4	28	Ileum
918884	640	31	639	Colon
918884	641	5	27	Colon
918884	642	5	39	Colon
918884	644	8	117	Ileum
918884	649	1	1	Jejunum
918885	649	11	289	Jejunum
918885	650	1	44	Jejunum
918885	657	3	61	MLN
918886	660	9	303	PBL
918887	148	2	204	BM
918888	153	7	88	Colon
918888	640	3	33	Colon
918888	641	2	17	Colon
918888	643	2	35	Ileum
918888	645	1	38	Ileum
918889	657	2	171	MLN
918890	151	3	98	Colon
918890	152	2	27	Colon
918890	153	4	114	Colon
918890	640	6	237	Colon
918890	641	1	18	Colon
918890	642	3	50	Colon
918890	645	1	20	Ileum
918890	648	2	6	ILN
918890	650	1	25	Jejunum
918890	651	2	76	Jejunum
918891	657	3	236	MLN
918892	151	2	106	Colon
918892	642	3	96	Colon
918893	161	1	11	Jejunum
918893	644	1	128	Ileum
[truncated: 99,014 more rows]
