# Supplementary material for: Using Domain Based Latent Personal Analysis of B Cell Clone Diversity Patterns to Identify Novel Relationships Between the B Cell Clone Populations in Different Tissues
Source: Front Immunol. 2021 Apr 1;12:642673. doi: 10.3389/fimmu.2021.642673 (PMC8047331; doi:10.3389/fimmu.2021.642673)
Supplement: Supplementary Materials File 1 — - clone size source data: The raw data from which the analysis was performed. Six tables (based on sequence data re-aligned with local alignment, one table for each donor from (21)). Columns show unique clone id and sample id in which the clone was found (the same clone can be found in multiple samples. Each clone’s size is counted two ways – by number of unique sequences (instance) and by total copies (copies). Finally the tissue in which the sample is found in mentioned. [file DataSheet_1.zip › Supplemental Materials file 1- clone size source data/clones_D182.csv]

clone_id	sample_id	instance	copies	tissue
271585	123	2	14	BM
271586	137	1	5	MLN
271587	147	1	2	SPL
271588	126	1	2	Colon
271589	136	1	2	MLN
271590	121	1	2	BM
271590	139	1	1	PBL
271590	143	1	1	PBL
271590	144	2	3	PBL
271590	145	1	1	SPL
271590	147	1	1	SPL
271591	136	1	4	MLN
271591	137	1	7	MLN
271591	138	1	2	MLN
271592	125	1	23	Colon
271593	137	1	11	MLN
271594	146	1	5	SPL
271595	121	1	7	BM
271596	142	1	6	PBL
271597	132	1	4	Jejunum
271598	140	1	3	PBL
271599	146	1	2	SPL
271600	323	1	2	Lung
271601	134	1	9	Lung
271602	129	1	2	Ileum
271603	123	1	2	BM
271604	129	1	2	Ileum
271605	126	1	1	Colon
271605	132	1	2	Jejunum
271605	138	1	1	MLN
271605	317	1	3	Ileum
271605	319	1	8	Ileum
271605	323	1	1	Lung
271605	324	1	19	Lung
271605	325	1	3	Lung
271606	123	1	5	BM
271607	132	1	3	Jejunum
271608	137	1	4	MLN
271609	132	1	2	Jejunum
271610	128	15	409	Ileum
271611	127	4	281	Ileum
271611	129	7	304	Ileum
271612	131	3	189	Jejunum
271612	147	1	2	SPL
271613	322	1	8	Jejunum
271614	127	1	7	Ileum
271615	145	2	9	SPL
271616	129	2	6	Ileum
271617	146	1	9	SPL
271618	147	1	2	SPL
271619	132	9	245	Jejunum
271619	320	1	3	Jejunum
271619	328	1	1	MLN
271620	130	2	85	Jejunum
271620	322	1	5	Jejunum
271621	136	2	46	MLN
271622	138	2	29	MLN
271623	138	1	26	MLN
271624	322	2	21	Jejunum
271625	130	2	14	Jejunum
271626	122	1	2	BM
271626	145	1	1	SPL
271626	146	2	10	SPL
271626	147	2	4	SPL
271627	145	1	7	SPL
271628	146	1	3	SPL
271629	136	1	2	MLN
271630	146	1	2	SPL
271631	137	1	2	MLN
271632	137	1	2	MLN
271633	127	1	2	Ileum
271634	137	1	4	MLN
271635	137	1	2	MLN
271636	147	2	27	SPL
271637	125	1	2	Colon
271637	126	1	3	Colon
271638	138	1	2	MLN
271639	145	1	5	SPL
271640	147	1	2	SPL
271641	123	1	5	BM
271642	146	1	4	SPL
271643	147	1	2	SPL
271644	137	3	113	MLN
271644	138	2	42	MLN
271645	137	1	2	MLN
271646	145	1	2	SPL
271647	146	1	2	SPL
271648	314	1	2	Colon
271649	135	5	81	Lung
271650	135	1	20	Lung
271651	121	3	18	BM
271652	129	1	2	Ileum
271653	137	8	258	MLN
271654	132	1	10	Jejunum
271655	140	1	3	PBL
271656	144	1	2	PBL
271657	127	1	8	Ileum
271658	131	1	2	Jejunum
271659	122	2	19	BM
271660	133	1	5	Lung
271660	135	1	2	Lung
271661	125	2	117	Colon
271662	137	1	4	MLN
271663	137	1	2	MLN
271664	137	1	2	MLN
271665	334	1	2	SPL
271666	334	1	2	SPL
271667	131	6	216	Jejunum
271668	127	1	5	Ileum
271668	129	5	100	Ileum
271668	130	3	85	Jejunum
271668	320	1	1	Jejunum
271669	131	4	121	Jejunum
271669	317	1	8	Ileum
271669	320	1	5	Jejunum
271669	321	1	2	Jejunum
271669	326	1	2	MLN
271670	129	1	100	Ileum
271671	125	3	96	Colon
271671	130	1	31	Jejunum
271671	138	2	28	MLN
271671	322	1	1	Jejunum
271672	127	2	87	Ileum
271673	128	2	108	Ileum
271674	124	2	9	Colon
271674	132	1	81	Jejunum
271674	318	1	4	Ileum
271675	127	1	67	Ileum
271676	136	1	66	MLN
271677	122	3	60	BM
271678	127	1	1	Ileum
271678	129	3	57	Ileum
271679	136	5	59	MLN
271680	122	2	52	BM
271681	131	2	47	Jejunum
271682	122	2	42	BM
271683	125	2	41	Colon
271683	314	1	1	Colon
271684	131	1	37	Jejunum
271685	125	2	38	Colon
271686	133	1	16	Lung
271686	134	1	12	Lung
271686	136	3	19	MLN
271686	147	1	5	SPL
271686	324	1	4	Lung
271687	137	1	31	MLN
271688	147	1	24	SPL
271689	136	1	22	MLN
271689	137	1	1	MLN
271690	133	1	22	Lung
271691	133	1	21	Lung
271692	136	1	20	MLN
271693	133	1	18	Lung
271694	129	1	1	Ileum
271694	136	2	20	MLN
271694	137	1	17	MLN
271694	138	3	21	MLN
271695	137	2	19	MLN
271696	145	2	7	SPL
271696	147	1	7	SPL
271696	326	1	2	MLN
271697	136	1	14	MLN
271698	132	2	15	Jejunum
271699	136	3	18	MLN
271700	129	1	12	Ileum
271701	138	2	21	MLN
271702	124	1	9	Colon
271702	318	1	2	Ileum
271703	138	3	20	MLN
271704	145	1	9	SPL
271705	136	1	9	MLN
271706	134	1	8	Lung
271707	136	1	8	MLN
271707	316	1	4	Colon
271708	146	2	11	SPL
271709	316	1	3	Colon
271709	319	1	8	Ileum
271710	126	1	7	Colon
271711	136	2	9	MLN
271712	129	2	12	Ileum
271713	124	2	3	Colon
271713	126	1	4	Colon
271714	136	1	5	MLN
271715	147	1	5	SPL
271716	316	1	5	Colon
271717	133	1	4	Lung
271718	135	1	4	Lung
271719	145	1	4	SPL
271720	136	1	4	MLN
271721	146	1	4	SPL
271722	146	2	7	SPL
271723	315	1	4	Colon
271724	320	1	4	Jejunum
271725	320	1	4	Jejunum
271726	321	1	4	Jejunum
271727	325	1	4	Lung
271728	130	1	3	Jejunum
271729	136	1	3	MLN
271730	146	1	3	SPL
271731	146	1	3	SPL
271732	147	1	3	SPL
271733	316	1	3	Colon
271734	311	1	3	BM
271735	131	1	2	Jejunum
271735	320	1	3	Jejunum
271736	319	1	3	Ileum
271737	130	1	2	Jejunum
271738	130	1	2	Jejunum
271739	130	1	2	Jejunum
271740	131	1	2	Jejunum
271741	127	1	2	Ileum
271742	127	1	2	Ileum
271743	135	1	2	Lung
271744	132	1	2	Jejunum
271745	146	1	2	SPL
271746	146	1	2	SPL
271747	147	1	2	SPL
271748	147	1	2	SPL
271749	312	1	2	BM
271750	136	15	389	MLN
271750	138	1	1	MLN
271751	311	1	2	BM
271752	145	1	1	SPL
271752	146	8	304	SPL
271752	327	2	5	MLN
271752	328	1	1	MLN
271753	311	1	2	BM
271754	138	11	225	MLN
271755	321	1	2	Jejunum
271756	322	1	2	Jejunum
271757	138	3	179	MLN
271758	322	1	2	Jejunum
271759	318	3	48	Ileum
271760	146	1	40	SPL
271761	146	1	37	SPL
271762	122	2	29	BM
271763	311	1	10	BM
271763	312	1	7	BM
271763	313	1	10	BM
271764	121	1	17	BM
271765	138	1	17	MLN
271766	134	4	20	Lung
271767	145	1	6	SPL
271768	125	4	7	Colon
271768	129	2	2	Ileum
271768	133	4	6	Lung
271768	134	2	5	Lung
271768	135	2	2	Lung
271768	314	1	2	Colon
271769	312	1	2	BM
271769	313	2	3	BM
271770	137	2	4	MLN
271771	137	1	2	MLN
271772	314	1	1	Colon
271772	315	1	1	Colon
271773	327	1	2	MLN
271774	322	1	2	Jejunum
271775	137	6	337	MLN
271776	131	3	94	Jejunum
271777	132	3	90	Jejunum
271778	121	2	74	BM
271779	129	4	82	Ileum
271780	137	1	64	MLN
271781	127	1	56	Ileum
271781	314	1	3	Colon
271781	315	1	1	Colon
271782	132	3	59	Jejunum
271783	125	2	52	Colon
271783	126	1	24	Colon
271784	122	1	14	BM
271784	329	3	10	PBL
271784	330	1	3	PBL
271785	123	1	23	BM
271786	146	1	23	SPL
271787	132	1	22	Jejunum
271788	138	2	24	MLN
271789	146	1	22	SPL
271790	125	1	21	Colon
271790	317	1	5	Ileum
271791	147	1	21	SPL
271792	125	1	20	Colon
271792	146	1	17	SPL
271793	138	2	20	MLN
271794	145	1	15	SPL
271795	136	2	19	MLN
271796	137	2	17	MLN
271796	145	1	4	SPL
271797	121	1	7	BM
271797	137	1	14	MLN
271798	138	1	12	MLN
271799	147	1	11	SPL
271800	126	1	10	Colon
271801	147	1	10	SPL
271802	122	1	9	BM
271803	145	1	9	SPL
271804	133	2	11	Lung
271804	134	1	6	Lung
271805	146	1	8	SPL
271806	146	1	8	SPL
271807	137	1	8	MLN
271808	330	1	3	PBL
271808	331	1	5	PBL
271809	127	1	7	Ileum
271810	123	1	5	BM
271811	126	2	7	Colon
271812	138	1	5	MLN
271813	121	1	4	BM
271814	129	1	4	Ileum
271815	133	1	4	Lung
271816	136	1	4	MLN
271817	146	1	4	SPL
271818	147	1	4	SPL
271819	121	1	3	BM
271820	135	1	3	Lung
271821	135	1	3	Lung
271822	145	1	3	SPL
271823	136	1	3	MLN
271824	138	1	3	MLN
271825	138	2	5	MLN
271826	138	1	3	MLN
271827	311	1	1	BM
271827	312	1	1	BM
271827	313	1	1	BM
271828	124	1	2	Colon
271829	121	1	2	BM
271830	128	1	2	Ileum
271831	132	1	2	Jejunum
271832	145	1	2	SPL
271833	136	1	2	MLN
271834	136	1	2	MLN
271835	147	2	4	SPL
271836	147	1	2	SPL
271837	147	1	2	SPL
271838	137	1	2	MLN
271839	137	1	2	MLN
271840	137	1	2	MLN
271841	322	1	2	Jejunum
271842	127	41	1195	Ileum
271842	128	1	1	Ileum
271843	126	48	1371	Colon
271843	127	14	409	Ileum
271844	128	36	951	Ileum
271845	131	31	938	Jejunum
271845	322	11	165	Jejunum
271846	121	21	833	BM
271846	122	1	2	BM
271847	133	14	308	Lung
271847	134	11	182	Lung
271847	135	11	148	Lung
271848	128	1	1	Ileum
271848	129	11	483	Ileum
271848	145	1	2	SPL
271849	138	12	477	MLN
271849	139	1	1	PBL
271850	127	14	415	Ileum
271851	136	10	376	MLN
271851	146	7	165	SPL
271851	320	4	41	Jejunum
271852	125	11	360	Colon
271852	126	1	1	Colon
271853	137	8	327	MLN
271854	129	4	305	Ileum
271855	124	5	79	Colon
271855	125	3	116	Colon
271855	133	1	47	Lung
271855	134	1	1	Lung
271855	135	1	56	Lung
271855	137	1	1	MLN
271856	122	9	286	BM
271857	134	1	1	Lung
271857	137	9	281	MLN
271858	138	5	239	MLN
271859	138	2	218	MLN
271860	136	4	132	MLN
271860	137	3	133	MLN
271860	138	3	219	MLN
271860	326	1	5	MLN
271861	138	4	208	MLN
271861	146	1	80	SPL
271861	147	1	4	SPL
271861	333	1	2	SPL
271861	334	1	1	SPL
271862	137	4	202	MLN
271863	125	4	168	Colon
271864	138	4	167	MLN
271865	146	5	167	SPL
271866	126	1	1	Colon
271866	138	5	163	MLN
271867	136	3	149	MLN
271868	133	5	70	Lung
271868	134	3	17	Lung
271868	135	2	56	Lung
271869	147	6	155	SPL
271870	137	4	125	MLN
271870	145	1	23	SPL
271871	123	1	110	BM
271872	136	4	121	MLN
271872	137	4	116	MLN
271872	138	1	1	MLN
271873	121	1	104	BM
271873	122	1	1	BM
271874	125	1	57	Colon
271874	146	2	87	SPL
271874	147	1	105	SPL
271875	136	1	101	MLN
271875	138	1	2	MLN
271876	138	5	109	MLN
271877	138	3	100	MLN
271878	138	2	96	MLN
271879	121	1	93	BM
271880	145	2	95	SPL
271881	147	3	97	SPL
271882	136	3	96	MLN
271882	137	1	42	MLN
271882	311	3	13	BM
271882	312	2	7	BM
271882	313	2	6	BM
271883	138	3	94	MLN
271884	147	4	92	SPL
271885	124	1	84	Colon
271885	138	1	23	MLN
271886	145	2	83	SPL
271887	133	2	12	Lung
271887	137	3	80	MLN
271887	328	1	2	MLN
271888	124	1	75	Colon
271888	133	3	72	Lung
271889	122	1	73	BM
271890	147	2	75	SPL
271891	130	2	70	Jejunum
271892	146	2	70	SPL
271893	146	2	68	SPL
271894	147	2	71	SPL
271895	128	1	61	Ileum
271895	311	1	4	BM
271895	312	1	1	BM
271895	313	1	7	BM
271895	318	1	6	Ileum
271895	321	1	17	Jejunum
271896	147	3	59	SPL
271897	137	2	55	MLN
271898	138	1	51	MLN
271899	133	1	1	Lung
271899	134	1	4	Lung
271899	135	3	50	Lung
271899	314	1	3	Colon
271900	136	6	104	MLN
271901	145	1	44	SPL
271901	147	1	1	SPL
271902	145	2	45	SPL
271903	128	1	7	Ileum
271904	145	4	45	SPL
271904	146	1	28	SPL
271905	121	2	39	BM
271906	146	1	34	SPL
271907	318	3	35	Ileum
271908	133	2	31	Lung
271909	145	2	29	SPL
271910	136	1	25	MLN
271911	146	1	21	SPL
271911	332	2	2	SPL
271912	136	1	22	MLN
271913	135	2	23	Lung
271914	318	3	24	Ileum
271915	320	1	20	Jejunum
271916	145	1	18	SPL
271917	311	1	9	BM
271917	312	1	1	BM
271917	313	1	8	BM
271918	133	2	19	Lung
271919	138	1	17	MLN
271920	136	1	16	MLN
271921	133	2	16	Lung
271921	134	2	3	Lung
271922	147	2	17	SPL
271923	146	1	14	SPL
271924	318	1	13	Ileum
271925	327	1	3	MLN
271925	328	1	10	MLN
271926	314	3	12	Colon
271926	315	3	4	Colon
271927	311	1	6	BM
271927	312	1	1	BM
271927	313	1	5	BM
271928	124	2	14	Colon
271929	121	1	10	BM
271930	134	1	9	Lung
271931	145	1	9	SPL
271932	137	1	9	MLN
271933	137	1	8	MLN
271934	326	1	8	MLN
271935	311	1	3	BM
271935	312	1	1	BM
271935	313	1	3	BM
271936	326	1	7	MLN
271937	138	1	6	MLN
271938	318	2	8	Ileum
271939	327	1	4	MLN
271939	328	2	4	MLN
271940	145	1	2	SPL
271940	327	1	3	MLN
271940	328	1	3	MLN
271941	122	1	5	BM
271942	145	1	3	SPL
271942	332	2	2	SPL
271943	328	1	5	MLN
271944	333	1	3	SPL
271944	334	1	2	SPL
271945	326	1	5	MLN
271946	326	1	5	MLN
271947	145	2	7	SPL
271948	138	1	4	MLN
271949	327	1	1	MLN
271949	328	1	3	MLN
271950	124	1	3	Colon
271951	133	1	1	Lung
271951	134	1	2	Lung
271952	145	1	3	SPL
271953	145	1	3	SPL
271954	136	1	3	MLN
271954	146	1	2	SPL
271955	311	1	2	BM
271955	312	1	1	BM
271956	311	1	1	BM
271956	312	1	1	BM
271956	313	1	1	BM
271957	317	1	3	Ileum
271958	319	1	3	Ileum
271959	327	1	2	MLN
271959	328	1	1	MLN
271960	333	1	2	SPL
271960	334	1	1	SPL
271961	122	1	2	BM
271962	126	1	2	Colon
271963	126	1	2	Colon
271964	131	1	2	Jejunum
271965	133	1	1	Lung
271965	134	1	1	Lung
271966	124	1	8	Colon
271967	133	1	2	Lung
271968	124	1	4	Colon
271969	127	1	1	Ileum
271969	131	1	1	Jejunum
271970	127	2	4	Ileum
271970	135	1	2	Lung
271971	127	3	6	Ileum
271972	135	1	2	Lung
271973	139	1	2	PBL
271974	136	1	2	MLN
271975	136	1	2	MLN
271976	136	1	2	MLN
271977	136	1	2	MLN
271978	138	1	2	MLN
271979	138	1	2	MLN
271980	138	1	2	MLN
271981	138	1	2	MLN
271982	138	1	2	MLN
271983	146	1	2	SPL
271984	147	1	2	SPL
271985	147	1	2	SPL
271986	137	1	2	MLN
271987	137	1	2	MLN
271988	137	1	2	MLN
271989	137	1	2	MLN
271990	137	1	2	MLN
271991	137	2	4	MLN
271992	137	1	2	MLN
271993	137	1	2	MLN
271994	314	1	1	Colon
271994	315	1	1	Colon
271995	311	1	2	BM
271996	311	1	1	BM
271996	312	1	1	BM
271997	327	1	1	MLN
271997	328	1	1	MLN
271998	327	1	1	MLN
271998	328	1	1	MLN
271999	333	1	1	SPL
271999	334	1	1	SPL
272000	332	1	2	SPL
272001	332	1	2	SPL
272002	137	1	6	MLN
272003	138	1	2	MLN
272004	125	1	2	Colon
272004	133	1	1	Lung
272004	134	1	1	Lung
272004	135	1	1	Lung
272005	133	28	747	Lung
272005	134	9	164	Lung
272005	135	11	164	Lung
272006	133	16	306	Lung
272006	134	16	243	Lung
272006	135	11	173	Lung
272007	127	1	6	Ileum
272008	126	1	1	Colon
272008	128	1	1	Ileum
272009	334	1	2	SPL
272010	137	1	2	MLN
272011	128	18	559	Ileum
272012	141	1	2	PBL
272013	124	1	83	Colon
272014	124	1	8	Colon
272015	138	1	2	MLN
272016	127	1	3	Ileum
272017	124	1	46	Colon
272018	127	1	2	Ileum
272019	124	3	66	Colon
272020	124	1	11	Colon
272021	124	1	7	Colon
272022	124	1	6	Colon
272023	144	1	2	PBL
272024	133	1	6	Lung
272025	146	1	3	SPL
272026	138	1	15	MLN
272027	138	1	3	MLN
272028	122	1	45	BM
272029	137	1	19	MLN
272030	146	1	8	SPL
272030	332	4	9	SPL
272031	122	1	12	BM
272032	147	1	11	SPL
272033	121	1	3	BM
272033	133	1	4	Lung
272033	134	1	1	Lung
272033	135	3	6	Lung
272033	145	1	1	SPL
272033	146	1	2	SPL
272033	324	2	2	Lung
272033	325	1	1	Lung
272033	332	1	1	SPL
272034	145	1	9	SPL
272035	138	2	11	MLN
272036	122	2	12	BM
272037	136	1	8	MLN
272038	133	1	1	Lung
272038	135	1	3	Lung
272038	315	1	7	Colon
272039	136	1	6	MLN
272040	138	1	6	MLN
272041	147	1	5	SPL
272042	311	1	5	BM
272043	332	1	5	SPL
272044	138	2	5	MLN
272045	312	1	2	BM
272045	313	1	1	BM
272046	316	1	3	Colon
272047	139	1	2	PBL
272048	314	1	2	Colon
272049	334	1	2	SPL
272050	334	1	2	SPL
272051	145	1	5	SPL
272052	125	1	3	Colon
272053	131	1	3	Jejunum
272054	147	1	3	SPL
272055	146	1	2	SPL
272056	147	1	2	SPL
272057	316	1	2	Colon
272058	127	1	26	Ileum
272059	138	2	402	MLN
272060	123	1	7	BM
272061	121	1	3	BM
272062	121	1	174	BM
272063	127	1	3	Ileum
272063	130	1	12	Jejunum
272064	144	1	5	PBL
272065	124	1	3	Colon
272066	145	1	3	SPL
272067	144	1	3	PBL
272068	319	1	2	Ileum
272069	126	1	3	Colon
272070	122	1	10	BM
272071	145	2	80	SPL
272072	311	1	1	BM
272072	312	1	1	BM
272072	313	1	1	BM
272073	129	1	2	Ileum
272074	135	1	9	Lung
272075	314	1	2	Colon
272076	126	1	2	Colon
272077	130	5	88	Jejunum
272078	147	1	8	SPL
272079	146	1	2	SPL
272080	141	1	18	PBL
272081	145	4	68	SPL
272081	147	1	1	SPL
272082	147	1	13	SPL
272083	125	2	84	Colon
272084	138	1	11	MLN
272085	131	1	2	Jejunum
272086	136	1	2	MLN
272087	122	1	4	BM
272088	122	1	1	BM
272088	139	1	1	PBL
272089	136	1	2	MLN
272090	130	1	2	Jejunum
272090	132	1	6	Jejunum
272091	132	1	5	Jejunum
272092	128	1	2	Ileum
272093	146	1	2	SPL
272094	131	1	4	Jejunum
272095	131	18	568	Jejunum
272095	132	1	1	Jejunum
272095	320	1	2	Jejunum
272095	321	1	1	Jejunum
272095	322	2	10	Jejunum
272096	123	1	1	BM
272096	146	1	1	SPL
272097	124	2	5	Colon
272097	125	3	76	Colon
272097	126	3	17	Colon
272097	133	6	54	Lung
272097	134	6	42	Lung
272097	135	7	165	Lung
272097	317	3	24	Ileum
272097	318	3	15	Ileum
272097	319	9	20	Ileum
272097	323	4	10	Lung
272097	324	4	10	Lung
272097	325	3	7	Lung
272097	326	1	4	MLN
272098	128	1	2	Ileum
272099	132	8	231	Jejunum
272100	145	1	2	SPL
272101	128	7	209	Ileum
272102	123	10	205	BM
272103	130	3	43	Jejunum
272103	131	3	126	Jejunum
272103	321	3	14	Jejunum
272103	322	1	8	Jejunum
272104	141	5	165	PBL
272104	145	1	18	SPL
272104	147	1	12	SPL
272105	127	4	124	Ileum
272106	125	1	6	Colon
272106	133	2	10	Lung
272106	134	3	44	Lung
272106	135	2	38	Lung
272106	317	1	8	Ileum
272106	318	1	2	Ileum
272106	319	3	6	Ileum
272106	324	1	1	Lung
272106	325	1	2	Lung
272107	131	4	94	Jejunum
272108	127	5	98	Ileum
272108	321	1	14	Jejunum
272109	125	1	3	Colon
272109	129	2	84	Ileum
272109	316	1	1	Colon
272109	320	1	2	Jejunum
272110	137	2	84	MLN
272110	138	1	30	MLN
272111	137	4	83	MLN
272112	138	6	116	MLN
272112	327	1	2	MLN
272113	132	2	62	Jejunum
272114	147	2	57	SPL
272115	136	2	28	MLN
272115	138	1	26	MLN
272116	147	2	45	SPL
272117	126	2	15	Colon
272117	133	1	5	Lung
272117	134	2	6	Lung
272117	135	1	1	Lung
272117	318	1	6	Ileum
272117	324	1	2	Lung
272117	325	1	6	Lung
272118	137	2	40	MLN
272119	136	2	37	MLN
272120	133	1	3	Lung
272120	136	1	15	MLN
272120	137	4	60	MLN
272120	138	5	67	MLN
272121	147	2	47	SPL
272122	136	2	24	MLN
272122	138	4	43	MLN
272123	136	4	39	MLN
272124	141	1	30	PBL
272125	128	2	29	Ileum
272125	129	1	1	Ileum
272126	146	2	29	SPL
272127	121	1	25	BM
272128	136	2	27	MLN
272128	326	1	2	MLN
272129	138	3	32	MLN
272130	137	1	21	MLN
272131	320	2	8	Jejunum
272131	321	2	12	Jejunum
272132	146	2	17	SPL
272133	137	1	2	MLN
272133	147	1	15	SPL
272133	334	1	8	SPL
272134	145	1	13	SPL
272135	137	2	15	MLN
272135	326	1	3	MLN
272136	322	3	17	Jejunum
272137	134	1	2	Lung
272137	136	2	16	MLN
272138	136	3	29	MLN
272139	138	1	12	MLN
272139	322	3	17	Jejunum
272140	128	1	11	Ileum
272141	138	2	13	MLN
272142	136	1	10	MLN
272143	136	3	14	MLN
272144	138	1	9	MLN
272145	138	1	8	MLN
272146	146	1	8	SPL
272147	146	2	9	SPL
272148	147	1	7	SPL
272149	320	2	9	Jejunum
272149	322	1	4	Jejunum
272150	128	1	48	Ileum
272151	146	1	5	SPL
272151	333	1	1	SPL
272152	326	1	6	MLN
272153	334	1	6	SPL
272154	146	1	5	SPL
272155	317	1	5	Ileum
272156	121	1	1	BM
272156	122	1	1	BM
272156	123	1	1	BM
272156	134	1	1	Lung
272156	135	1	1	Lung
272156	141	1	1	PBL
272156	143	2	4	PBL
272156	146	1	1	SPL
272157	135	1	4	Lung
272157	326	1	3	MLN
272158	145	1	4	SPL
272159	137	2	6	MLN
272160	321	1	4	Jejunum
272161	322	1	4	Jejunum
272162	133	1	3	Lung
272163	123	1	1	BM
272163	136	1	1	MLN
272163	144	1	3	PBL
272164	328	1	3	MLN
272165	326	1	3	MLN
272166	326	1	3	MLN
272167	334	1	3	SPL
272168	122	1	2	BM
272169	123	1	2	BM
272170	129	1	2	Ileum
272171	131	1	2	Jejunum
272172	133	1	2	Lung
272173	145	1	2	SPL
272174	146	1	2	SPL
272175	146	1	2	SPL
272176	147	1	2	SPL
272177	137	1	2	MLN
272178	311	1	2	BM
272179	327	1	2	MLN
272180	332	1	2	SPL
272181	137	1	2	MLN
272182	127	1	1	Ileum
272182	139	1	3	PBL
272183	137	1	2	MLN
272184	123	1	22	BM
272185	123	3	19	BM
272185	136	1	4	MLN
272186	127	3	19	Ileum
272187	136	1	13	MLN
272187	137	1	10	MLN
272187	328	1	3	MLN
272188	147	1	10	SPL
272189	121	1	2	BM
272189	134	2	2	Lung
272189	135	1	1	Lung
272189	146	1	3	SPL
272189	147	2	13	SPL
272189	312	1	1	BM
272189	323	1	1	Lung
272190	136	1	5	MLN
272191	315	1	1	Colon
272191	316	1	4	Colon
272192	134	1	4	Lung
272193	134	1	4	Lung
272194	131	1	2	Jejunum
272195	133	1	2	Lung
272196	133	1	1	Lung
272196	325	1	1	Lung
272197	147	1	2	SPL
272198	321	1	1	Jejunum
272198	322	1	1	Jejunum
272199	132	1	3	Jejunum
272200	332	3	7	SPL
272200	333	1	1	SPL
272200	334	2	3	SPL
272201	128	1	5	Ileum
272202	137	1	5	MLN
272203	137	1	2	MLN
272204	137	1	4	MLN
272205	146	2	45	SPL
272206	146	1	5	SPL
272207	145	1	3	SPL
272208	332	1	3	SPL
272209	313	1	4	BM
272210	147	1	8	SPL
272211	146	1	7	SPL
272212	326	1	2	MLN
272213	138	2	4	MLN
272214	122	1	2	BM
272214	142	1	1	PBL
272214	143	1	1	PBL
272215	137	1	3	MLN
272216	131	1	23	Jejunum
272216	146	1	1	SPL
272217	146	2	9	SPL
272218	131	1	3	Jejunum
272219	123	1	2	BM
272220	128	1	2	Ileum
272221	130	1	3	Jejunum
272221	322	1	1	Jejunum
272222	127	2	23	Ileum
272223	136	1	4	MLN
272224	147	1	3	SPL
272225	128	1	2	Ileum
272226	127	3	12	Ileum
272227	136	1	7	MLN
272228	138	1	7	MLN
272229	138	1	2	MLN
272230	138	1	6	MLN
272231	126	1	1	Colon
272231	130	2	49	Jejunum
272231	133	1	9	Lung
272231	134	1	1	Lung
272231	135	1	4	Lung
272231	317	1	2	Ileum
272231	318	1	1	Ileum
272232	121	2	3	BM
272232	122	2	5	BM
272232	123	2	11	BM
272232	135	1	1	Lung
272232	143	3	12	PBL
272232	144	4	25	PBL
272232	147	1	2	SPL
272233	136	1	3	MLN
272233	137	1	12	MLN
272233	146	1	1	SPL
272234	138	1	12	MLN
272235	147	1	12	SPL
272236	133	1	1	Lung
272236	134	1	4	Lung
272236	135	1	3	Lung
272236	317	1	2	Ileum
272237	147	1	9	SPL
272238	125	1	2	Colon
272238	133	1	2	Lung
272238	317	1	5	Ileum
272239	128	1	8	Ileum
272240	137	1	6	MLN
272240	146	2	5	SPL
272240	147	1	4	SPL
272241	137	1	5	MLN
272242	145	1	4	SPL
272243	145	1	4	SPL
272244	138	1	4	MLN
272245	147	1	4	SPL
272246	137	1	4	MLN
272247	126	1	3	Colon
272248	137	1	3	MLN
272249	137	1	3	MLN
272250	146	1	2	SPL
272251	146	1	2	SPL
272252	137	1	2	MLN
272253	317	1	2	Ileum
272254	322	1	2	Jejunum
272255	143	1	2	PBL
272256	129	6	239	Ileum
272257	123	3	109	BM
272258	121	1	61	BM
272258	122	2	73	BM
272258	135	2	21	Lung
272259	138	2	71	MLN
272260	122	1	64	BM
272261	138	1	43	MLN
272262	121	1	35	BM
272263	138	1	31	MLN
272264	146	1	31	SPL
272265	130	1	1	Jejunum
272265	131	2	38	Jejunum
272266	137	1	31	MLN
272267	137	1	15	MLN
272268	329	1	1	PBL
272268	330	1	1	PBL
272269	137	2	33	MLN
272270	147	1	29	SPL
272271	147	3	33	SPL
272272	123	1	28	BM
272273	137	1	27	MLN
272274	121	2	26	BM
272275	138	1	24	MLN
272276	147	2	23	SPL
272277	146	2	21	SPL
272278	136	1	6	MLN
272279	146	1	10	SPL
272279	147	2	8	SPL
272280	127	1	16	Ileum
272281	145	1	16	SPL
272282	135	1	10	Lung
272283	146	2	12	SPL
272284	321	1	10	Jejunum
272285	122	2	16	BM
272286	145	1	8	SPL
272286	332	1	1	SPL
272287	147	1	9	SPL
272288	146	1	7	SPL
272289	317	1	6	Ileum
272290	134	1	5	Lung
272291	134	1	5	Lung
272292	147	1	5	SPL
272293	123	1	4	BM
272294	133	1	4	Lung
272295	133	1	4	Lung
272296	136	1	4	MLN
272297	333	1	1	SPL
272297	334	1	3	SPL
272298	123	2	6	BM
272299	136	1	3	MLN
272300	147	2	5	SPL
272301	311	1	3	BM
272302	319	1	3	Ileum
272303	126	1	1	Colon
272303	137	1	1	MLN
272304	135	1	2	Lung
272305	146	2	4	SPL
272306	329	1	1	PBL
272306	330	1	1	PBL
272307	332	1	2	SPL
272308	333	1	3	SPL
272309	138	1	2	MLN
272310	134	1	2	Lung
272311	126	1	12	Colon
272312	129	1	5	Ileum
272313	124	1	1	Colon
272313	126	1	1	Colon
272313	315	2	3	Colon
272313	316	1	2	Colon
272314	126	1	4	Colon
272314	317	1	2	Ileum
272315	127	1	4	Ileum
272316	128	1	4	Ileum
272317	125	1	2	Colon
272317	316	1	1	Colon
272318	145	1	3	SPL
272319	136	1	3	MLN
272320	137	1	3	MLN
272321	321	1	3	Jejunum
272322	130	1	2	Jejunum
272323	123	1	1	BM
272323	134	1	1	Lung
272324	123	1	2	BM
272325	125	1	2	Colon
272326	126	1	2	Colon
272327	136	1	2	MLN
272328	146	1	2	SPL
272329	146	1	2	SPL
272330	137	1	2	MLN
272331	137	1	2	MLN
272332	137	1	2	MLN
272333	316	1	2	Colon
272334	313	1	2	BM
272335	311	1	2	BM
272336	330	1	2	PBL
272337	325	1	2	Lung
272338	130	1	4	Jejunum
272339	128	3	74	Ileum
272340	128	3	65	Ileum
272341	138	1	16	MLN
272342	133	2	9	Lung
272342	325	1	1	Lung
272343	135	1	3	Lung
272344	138	1	3	MLN
272345	138	1	2	MLN
272346	320	1	2	Jejunum
272347	124	9	366	Colon
272348	315	1	2	Colon
272349	121	1	2	BM
272350	130	1	2	Jejunum
272351	129	1	2	Ileum
272352	145	1	2	SPL
272353	144	1	2	PBL
272354	128	2	41	Ileum
272354	130	2	17	Jejunum
272354	146	1	1	SPL
272354	322	1	2	Jejunum
272355	129	1	31	Ileum
272355	132	1	19	Jejunum
272356	127	1	22	Ileum
272357	126	1	17	Colon
272358	131	1	6	Jejunum
272359	134	2	7	Lung
272359	324	1	2	Lung
272360	121	1	3	BM
272361	122	1	3	BM
272362	123	1	2	BM
272363	127	1	4	Ileum
272364	128	1	3	Ileum
272365	127	1	1	Ileum
272365	322	1	1	Jejunum
272366	138	1	2	MLN
272367	133	1	1	Lung
272367	135	1	1	Lung
272368	125	1	3	Colon
272369	124	1	2	Colon
272370	139	1	2	PBL
272371	129	1	7	Ileum
272372	131	1	2	Jejunum
272373	123	7	189	BM
272374	123	2	4	BM
272375	137	1	2	MLN
272376	131	1	2	Jejunum
272377	128	1	4	Ileum
272378	132	3	133	Jejunum
272379	127	2	54	Ileum
272380	121	1	9	BM
272380	123	2	35	BM
272381	123	4	48	BM
272382	130	1	13	Jejunum
272382	137	1	10	MLN
272382	318	1	1	Ileum
272383	122	1	13	BM
272384	128	1	2	Ileum
272384	129	1	3	Ileum
272384	130	2	15	Jejunum
272384	315	1	2	Colon
272385	146	1	11	SPL
272386	121	1	10	BM
272387	121	1	10	BM
272388	137	1	10	MLN
272389	136	2	11	MLN
272390	147	1	9	SPL
272391	146	1	3	SPL
272391	147	1	6	SPL
272392	145	1	8	SPL
272393	138	1	7	MLN
272394	145	1	4	SPL
272394	146	1	7	SPL
272395	147	1	7	SPL
272396	136	1	6	MLN
272396	138	1	3	MLN
272397	146	1	6	SPL
272398	145	1	5	SPL
272398	147	1	2	SPL
272399	136	1	5	MLN
272400	146	1	5	SPL
272401	147	1	5	SPL
272402	137	1	5	MLN
272403	145	1	4	SPL
272404	135	1	3	Lung
272404	145	1	3	SPL
272404	334	1	1	SPL
272405	145	1	4	SPL
272406	138	2	8	MLN
272407	121	1	2	BM
272407	146	1	4	SPL
272408	146	1	4	SPL
272409	147	2	6	SPL
272410	121	1	2	BM
272410	311	1	1	BM
272411	145	1	3	SPL
272412	145	1	3	SPL
272413	137	1	3	MLN
272413	146	1	3	SPL
272414	147	1	3	SPL
272415	311	1	3	BM
272416	317	1	3	Ileum
272417	322	1	3	Jejunum
272418	334	1	3	SPL
272419	133	1	2	Lung
272420	146	1	2	SPL
272421	146	1	2	SPL
272422	137	1	2	MLN
272423	313	1	2	BM
272424	321	1	2	Jejunum
272425	328	1	2	MLN
272426	334	1	2	SPL
272427	325	1	6	Lung
272428	137	1	6	MLN
272429	320	1	5	Jejunum
272430	126	1	2	Colon
272431	314	1	2	Colon
272432	132	1	18	Jejunum
272433	132	1	12	Jejunum
272433	322	1	2	Jejunum
272434	145	1	8	SPL
272435	136	1	5	MLN
272436	140	1	4	PBL
272437	146	1	3	SPL
272438	123	1	2	BM
272439	138	1	2	MLN
272440	127	1	4	Ileum
272441	147	1	2	SPL
272442	144	1	2	PBL
272443	125	1	1	Colon
272443	126	38	1178	Colon
272444	124	1	4	Colon
272444	125	3	31	Colon
272444	126	7	53	Colon
272444	127	9	83	Ileum
272444	133	8	199	Lung
272444	134	10	125	Lung
272444	135	24	187	Lung
272444	317	11	47	Ileum
272444	318	18	47	Ileum
272444	319	4	27	Ileum
272444	323	4	5	Lung
272444	324	9	29	Lung
272444	325	4	9	Lung
272445	138	1	2	MLN
272446	130	1	2	Jejunum
272447	125	2	13	Colon
272447	126	10	58	Colon
272447	127	1	1	Ileum
272447	128	25	438	Ileum
272447	133	6	59	Lung
272447	134	6	49	Lung
272447	135	8	33	Lung
272447	318	1	5	Ileum
272447	319	7	20	Ileum
272447	323	3	7	Lung
272447	324	2	6	Lung
272447	325	2	7	Lung
272448	137	23	753	MLN
272448	138	1	1	MLN
272449	127	22	591	Ileum
272449	129	3	81	Ileum
272449	132	17	533	Jejunum
272449	139	1	1	PBL
272449	321	1	10	Jejunum
272450	130	1	1	Jejunum
272450	132	9	431	Jejunum
272451	137	21	598	MLN
272452	123	12	322	BM
272453	137	11	453	MLN
272454	131	16	392	Jejunum
272455	123	17	536	BM
272455	137	17	412	MLN
272455	146	2	40	SPL
272455	311	3	18	BM
272455	313	3	9	BM
272455	325	1	5	Lung
272455	326	2	7	MLN
272455	327	2	6	MLN
272455	328	3	5	MLN
272455	334	3	5	SPL
272456	136	1	1	MLN
272456	138	6	275	MLN
272457	122	5	228	BM
272458	136	4	243	MLN
272459	130	6	188	Jejunum
272459	320	1	4	Jejunum
272460	128	9	179	Ileum
272461	122	6	209	BM
272462	125	1	3	Colon
272462	128	6	164	Ileum
272462	320	1	4	Jejunum
272462	322	3	4	Jejunum
272463	147	5	171	SPL
272464	127	1	1	Ileum
272464	129	5	140	Ileum
272465	128	3	132	Ileum
272466	314	17	118	Colon
272466	315	13	100	Colon
272467	137	4	125	MLN
272468	123	3	95	BM
272468	133	2	6	Lung
272468	145	1	5	SPL
272468	333	1	2	SPL
272469	147	6	133	SPL
272470	121	2	103	BM
272471	138	3	156	MLN
272472	127	4	114	Ileum
272472	131	3	43	Jejunum
272473	122	7	126	BM
272474	122	3	87	BM
272475	126	5	117	Colon
272475	146	1	14	SPL
272475	147	4	96	SPL
272476	137	3	85	MLN
272477	136	1	68	MLN
272478	137	5	90	MLN
272478	327	1	5	MLN
272478	332	1	3	SPL
272478	334	1	3	SPL
272479	146	2	68	SPL
272480	137	2	70	MLN
272481	147	2	58	SPL
272482	127	3	36	Ileum
272482	128	2	69	Ileum
272482	322	1	5	Jejunum
272482	328	1	8	MLN
272483	137	1	54	MLN
272484	136	1	62	MLN
272485	145	3	59	SPL
272486	135	1	47	Lung
272487	123	1	50	BM
272488	135	1	36	Lung
272489	329	5	63	PBL
272490	136	1	32	MLN
272491	135	1	13	Lung
272491	137	3	82	MLN
272491	322	2	7	Jejunum
272492	138	1	31	MLN
272493	138	2	49	MLN
272494	135	1	30	Lung
272495	138	1	38	MLN
272496	138	2	31	MLN
272497	145	1	1	SPL
272497	147	1	37	SPL
272498	121	1	28	BM
272499	145	4	42	SPL
272499	147	2	20	SPL
272500	146	2	24	SPL
272501	136	1	33	MLN
272502	327	2	11	MLN
272502	328	2	11	MLN
272503	147	5	36	SPL
272504	136	2	28	MLN
272505	125	1	17	Colon
272506	147	2	28	SPL
272507	136	1	25	MLN
272508	133	2	3	Lung
272508	134	1	17	Lung
272508	135	2	2	Lung
272509	136	1	25	MLN
272510	125	1	8	Colon
272510	126	2	19	Colon
272511	146	1	22	SPL
272512	145	2	22	SPL
272512	146	1	9	SPL
272513	147	1	16	SPL
272514	142	3	23	PBL
272515	133	1	15	Lung
272516	133	1	18	Lung
272517	145	1	14	SPL
272518	147	3	23	SPL
272519	137	1	18	MLN
272520	136	2	15	MLN
272521	320	2	20	Jejunum
272522	147	1	6	SPL
272523	320	1	17	Jejunum
272524	135	1	5	Lung
272525	133	1	9	Lung
272525	135	1	2	Lung
272525	324	1	2	Lung
272525	325	1	1	Lung
272526	135	1	5	Lung
272527	147	1	14	SPL
272528	135	1	4	Lung
272529	138	1	13	MLN
272530	332	1	4	SPL
272531	147	1	13	SPL
272532	133	1	2	Lung
272532	134	1	1	Lung
272532	135	1	2	Lung
272533	320	1	13	Jejunum
272534	131	2	21	Jejunum
272535	314	1	2	Colon
272535	315	2	3	Colon
272536	322	1	12	Jejunum
272537	332	1	3	SPL
272538	123	1	11	BM
272539	130	1	1	Jejunum
272539	131	1	1	Jejunum
272540	135	1	11	Lung
272541	125	1	2	Colon
272541	136	1	2	MLN
272541	314	1	2	Colon
272542	145	2	11	SPL
272542	146	1	10	SPL
272542	321	1	2	Jejunum
272543	126	1	2	Colon
272544	134	1	3	Lung
272544	146	1	10	SPL
272545	126	1	2	Colon
272546	334	1	9	SPL
272547	126	1	2	Colon
272548	123	1	8	BM
272549	134	1	8	Lung
272550	134	1	2	Lung
272551	121	2	9	BM
272552	134	1	7	Lung
272553	133	1	2	Lung
272554	136	1	7	MLN
272555	133	1	2	Lung
272556	332	2	9	SPL
272557	135	1	2	Lung
272558	126	1	6	Colon
272559	136	1	6	MLN
272560	147	1	2	SPL
272561	322	1	6	Jejunum
272562	137	1	2	MLN
272563	326	1	6	MLN
272564	134	1	5	Lung
272565	137	1	2	MLN
272566	133	1	5	Lung
272567	135	1	5	Lung
272568	137	1	2	MLN
272569	146	1	5	SPL
272570	137	1	2	MLN
272571	147	1	5	SPL
272572	328	1	5	MLN
272573	328	1	5	MLN
272574	134	1	4	Lung
272575	135	1	4	Lung
272576	146	1	4	SPL
272577	312	1	3	BM
272577	313	1	1	BM
272578	312	2	7	BM
272579	320	1	4	Jejunum
272580	327	1	4	MLN
272581	324	1	4	Lung
272582	123	1	3	BM
272583	127	1	3	Ileum
272584	133	1	3	Lung
272584	332	1	2	SPL
272585	312	1	3	BM
272586	311	1	3	BM
272587	311	2	5	BM
272588	319	1	3	Ileum
272589	122	1	2	BM
272589	333	1	3	SPL
272590	122	1	7	BM
272591	332	1	3	SPL
272592	334	1	3	SPL
272593	127	1	1	Ileum
272593	317	1	1	Ileum
272594	133	1	2	Lung
272595	128	1	1	Ileum
272595	129	1	1	Ileum
272596	136	1	2	MLN
272597	136	1	2	MLN
272598	138	1	2	MLN
272599	146	1	2	SPL
272600	137	1	2	MLN
272601	137	1	2	MLN
272602	137	1	2	MLN
272603	137	1	2	MLN
272604	144	1	2	PBL
272605	312	1	2	BM
272606	313	1	2	BM
272607	314	1	2	Colon
272608	321	1	2	Jejunum
272609	322	1	2	Jejunum
272610	333	1	2	SPL
272611	333	1	2	SPL
272612	333	1	2	SPL
272613	332	1	2	SPL
272614	332	1	2	SPL
272615	332	1	2	SPL
272616	332	1	2	SPL
272617	128	1	55	Ileum
272617	131	14	769	Jejunum
272618	127	17	531	Ileum
272619	123	3	28	BM
272619	133	2	51	Lung
272619	134	2	18	Lung
272619	135	2	32	Lung
272619	145	6	97	SPL
272619	146	1	1	SPL
272619	147	4	92	SPL
272619	323	1	3	Lung
272619	324	1	1	Lung
272619	325	1	2	Lung
272620	122	9	220	BM
272621	123	4	205	BM
272622	125	3	15	Colon
272622	133	1	31	Lung
272622	134	2	70	Lung
272622	135	2	29	Lung
272622	318	3	23	Ileum
272622	319	3	25	Ileum
272622	323	3	6	Lung
272622	324	1	1	Lung
272622	325	1	2	Lung
272622	326	6	19	MLN
272623	136	4	137	MLN
272623	137	9	174	MLN
272624	136	5	143	MLN
272625	138	2	113	MLN
272626	147	5	115	SPL
272627	138	1	86	MLN
272628	138	2	83	MLN
272629	136	2	58	MLN
272629	137	2	82	MLN
272629	138	1	1	MLN
272630	123	1	79	BM
272631	145	2	24	SPL
272631	147	6	98	SPL
272631	326	1	2	MLN
272631	334	1	7	SPL
272632	145	1	44	SPL
272632	146	5	43	SPL
272633	137	3	66	MLN
272634	146	4	66	SPL
272635	147	3	64	SPL
272636	135	1	2	Lung
272636	137	4	70	MLN
272637	136	2	45	MLN
272637	327	1	2	MLN
272638	136	3	44	MLN
272639	136	2	37	MLN
272640	137	1	1	MLN
272640	138	1	2	MLN
272640	146	1	35	SPL
272641	138	3	56	MLN
272641	316	1	16	Colon
272642	130	2	34	Jejunum
272643	145	2	34	SPL
272643	332	1	6	SPL
272644	320	1	30	Jejunum
272645	146	2	36	SPL
272646	135	1	28	Lung
272647	320	4	33	Jejunum
272648	146	2	24	SPL
272649	145	2	31	SPL
272650	133	1	19	Lung
272651	124	1	1	Colon
272651	145	2	29	SPL
272652	134	1	13	Lung
272653	145	2	14	SPL
272654	328	1	9	MLN
272655	326	2	11	MLN
272656	334	1	9	SPL
272657	134	1	8	Lung
272658	146	1	8	SPL
272659	313	1	8	BM
272660	323	1	1	Lung
272660	333	1	7	SPL
272661	145	1	7	SPL
272662	137	1	7	MLN
272663	326	1	7	MLN
272664	326	1	5	MLN
272665	334	1	5	SPL
272666	121	1	4	BM
272667	135	1	4	Lung
272668	147	1	3	SPL
272668	325	1	1	Lung
272669	328	1	4	MLN
272670	328	2	6	MLN
272671	326	1	4	MLN
272672	126	1	3	Colon
272673	136	1	3	MLN
272673	137	1	2	MLN
272674	314	1	3	Colon
272675	328	1	3	MLN
272676	328	1	3	MLN
272677	326	2	5	MLN
272678	121	1	2	BM
272679	122	1	2	BM
272680	127	1	2	Ileum
272681	133	1	2	Lung
272682	141	1	1	PBL
272682	143	1	1	PBL
272683	145	1	2	SPL
272684	138	1	2	MLN
272685	137	1	2	MLN
272686	137	1	2	MLN
272687	125	1	3	Colon
272688	333	1	2	SPL
272689	134	1	3	Lung
272690	326	1	2	MLN
272691	146	1	2	SPL
272692	332	1	2	SPL
272693	332	1	2	SPL
272694	126	1	16	Colon
272695	134	1	4	Lung
272696	138	1	9	MLN
272697	145	1	2	SPL
272698	133	94	1303	Lung
272698	134	114	1659	Lung
272698	135	146	2231	Lung
272698	326	155	1209	MLN
272698	327	121	684	MLN
272698	328	88	488	MLN
272699	127	83	1558	Ileum
272699	128	69	1201	Ileum
272699	321	14	104	Jejunum
272700	121	7	162	BM
272700	122	18	427	BM
272700	123	4	96	BM
272700	131	1	1	Jejunum
272700	133	5	48	Lung
272700	134	5	55	Lung
272700	135	2	27	Lung
272700	137	1	3	MLN
272700	145	24	457	SPL
272700	146	38	1072	SPL
272700	147	18	324	SPL
272700	312	2	19	BM
272700	313	3	8	BM
272700	327	1	1	MLN
272700	332	6	43	SPL
272700	333	8	31	SPL
272700	334	9	51	SPL
272701	129	27	492	Ileum
272701	132	30	528	Jejunum
272702	137	17	499	MLN
272703	122	1	53	BM
272703	123	1	14	BM
272703	133	1	21	Lung
272703	134	2	15	Lung
272703	135	1	35	Lung
272703	144	1	1	PBL
272703	145	3	12	SPL
272703	146	1	7	SPL
272703	147	9	261	SPL
272703	311	1	7	BM
272703	312	1	2	BM
272703	313	1	3	BM
272703	332	4	13	SPL
272703	333	1	1	SPL
272703	334	1	2	SPL
272704	122	4	196	BM
272705	326	2	6	MLN
272706	325	5	86	Lung
272707	131	3	70	Jejunum
272707	322	1	39	Jejunum
272708	147	2	44	SPL
272709	332	6	52	SPL
272710	133	1	32	Lung
272710	135	1	2	Lung
272710	327	1	1	MLN
272711	133	1	3	Lung
272711	134	5	7	Lung
272711	135	3	14	Lung
272711	326	3	3	MLN
272711	327	1	1	MLN
272711	328	1	15	MLN
272712	320	1	23	Jejunum
272713	132	1	19	Jejunum
272714	134	2	19	Lung
272715	133	2	9	Lung
272715	332	1	17	SPL
272715	334	1	16	SPL
272716	327	2	18	MLN
272717	326	3	15	MLN
272717	327	2	6	MLN
272717	328	2	2	MLN
272718	313	1	13	BM
272719	334	1	12	SPL
272720	334	2	14	SPL
272721	326	1	4	MLN
272721	327	1	4	MLN
272721	328	2	3	MLN
272722	133	1	1	Lung
272722	134	1	1	Lung
272722	135	1	2	Lung
272722	326	2	3	MLN
272722	327	2	3	MLN
272722	328	2	3	MLN
272723	316	1	8	Colon
272724	317	1	8	Ileum
272725	132	1	6	Jejunum
272725	319	1	8	Ileum
272726	123	1	7	BM
272727	134	1	1	Lung
272727	135	1	5	Lung
272727	326	1	1	MLN
272728	145	1	6	SPL
272729	132	1	5	Jejunum
272730	311	1	5	BM
272731	127	1	2	Ileum
272731	128	1	2	Ileum
272732	127	1	2	Ileum
272732	128	1	2	Ileum
272733	127	1	2	Ileum
272734	122	1	2	BM
272734	123	1	1	BM
272735	134	1	1	Lung
272735	135	2	2	Lung
272735	326	1	1	MLN
272735	328	1	1	MLN
272736	127	1	3	Ileum
272737	127	1	1	Ileum
272737	128	1	2	Ileum
272738	321	1	3	Jejunum
272739	122	1	2	BM
272740	123	1	2	BM
272741	126	1	2	Colon
272742	134	1	1	Lung
272742	326	1	1	MLN
272743	133	1	2	Lung
272744	138	1	2	MLN
272745	128	1	1	Ileum
272745	321	1	1	Jejunum
272746	146	2	3	SPL
272746	334	1	1	SPL
272747	317	1	2	Ileum
272748	333	1	2	SPL
272749	131	1	1	Jejunum
272749	132	1	1	Jejunum
272750	123	1	34	BM
272750	146	2	9	SPL
272751	122	2	13	BM
272752	136	2	108	MLN
272752	327	1	5	MLN
272753	145	2	82	SPL
272754	138	2	78	MLN
272755	317	1	13	Ileum
272756	327	1	7	MLN
272757	130	4	183	Jejunum
272757	137	3	179	MLN
272757	320	1	1	Jejunum
272758	122	1	68	BM
272759	123	6	91	BM
272760	121	2	19	BM
272761	146	1	12	SPL
272762	133	1	7	Lung
272763	125	1	6	Colon
272764	320	1	4	Jejunum
272765	137	1	3	MLN
272766	129	1	2	Ileum
272767	127	1	2	Ileum
272768	136	1	2	MLN
272769	134	1	1	Lung
272769	135	1	1	Lung
272770	131	2	129	Jejunum
272771	128	13	314	Ileum
272771	321	1	1	Jejunum
272771	322	1	1	Jejunum
272772	143	6	236	PBL
272773	131	5	224	Jejunum
272774	137	5	163	MLN
272774	138	1	1	MLN
272775	133	1	13	Lung
272775	134	1	6	Lung
272775	135	4	100	Lung
272775	325	2	2	Lung
272776	136	1	63	MLN
272777	122	2	64	BM
272778	125	2	11	Colon
272778	129	4	7	Ileum
272778	138	1	1	MLN
272779	122	2	60	BM
272780	132	1	6	Jejunum
272781	131	3	108	Jejunum
272782	123	2	37	BM
272783	137	1	17	MLN
272784	145	1	2	SPL
272785	136	1	9	MLN
272786	136	1	29	MLN
272787	136	1	5	MLN
272788	137	2	29	MLN
272788	147	1	7	SPL
272789	138	1	5	MLN
272790	327	1	3	MLN
272791	136	1	26	MLN
272792	131	1	2	Jejunum
272793	130	1	17	Jejunum
272794	137	1	2	MLN
272795	135	2	18	Lung
272795	325	1	2	Lung
272796	146	2	19	SPL
272797	147	1	17	SPL
272798	134	1	16	Lung
272799	137	2	25	MLN
272800	137	2	22	MLN
272801	130	1	13	Jejunum
272802	123	1	12	BM
272803	133	1	12	Lung
272803	138	1	4	MLN
272804	128	1	12	Ileum
272805	145	1	12	SPL
272806	136	1	12	MLN
272807	147	1	12	SPL
272808	121	1	11	BM
272809	145	1	11	SPL
272810	138	1	11	MLN
272811	332	1	11	SPL
272812	122	1	10	BM
272813	133	1	7	Lung
272813	323	2	3	Lung
272814	125	1	5	Colon
272815	133	1	10	Lung
272816	135	1	1	Lung
272816	147	1	9	SPL
272817	147	2	14	SPL
272818	147	3	13	SPL
272819	137	2	13	MLN
272820	317	1	1	Ileum
272820	320	1	8	Jejunum
272821	147	1	8	SPL
272822	131	1	6	Jejunum
272823	146	2	9	SPL
272824	137	2	9	MLN
272825	137	1	7	MLN
272826	323	1	7	Lung
272827	121	1	2	BM
272828	127	1	11	Ileum
272828	129	3	29	Ileum
272828	132	1	41	Jejunum
272828	143	5	172	PBL
272829	328	1	4	MLN
272830	137	1	1	MLN
272830	138	2	73	MLN
272831	121	1	6	BM
272831	123	3	123	BM
272831	142	1	2	PBL
272831	146	1	4	SPL
272832	133	37	660	Lung
272832	134	31	408	Lung
272832	135	19	251	Lung
272833	143	75	1549	PBL
272834	139	2	87	PBL
272835	133	1	6	Lung
272836	140	28	789	PBL
272837	121	1	29	BM
272838	127	2	66	Ileum
272838	128	1	3	Ileum
272838	131	10	379	Jejunum
272838	321	1	7	Jejunum
272839	146	1	6	SPL
272840	122	1	43	BM
272840	123	1	3	BM
272841	136	4	35	MLN
272842	125	18	530	Colon
272842	146	1	1	SPL
272843	147	1	6	SPL
272844	125	1	1	Colon
272844	129	2	103	Ileum
272844	130	4	284	Jejunum
272844	317	2	15	Ileum
272845	127	1	8	Ileum
272845	132	2	28	Jejunum
272846	136	2	7	MLN
272847	136	13	337	MLN
272847	138	13	449	MLN
272847	327	2	3	MLN
272847	328	1	1	MLN
272848	146	2	15	SPL
272849	123	1	64	BM
272849	131	14	476	Jejunum
272849	138	1	3	MLN
272849	320	2	19	Jejunum
272850	146	1	5	SPL
272851	130	1	27	Jejunum
272852	127	9	413	Ileum
272853	124	1	1	Colon
272853	125	2	7	Colon
272853	126	1	3	Colon
272853	133	1	13	Lung
272853	134	3	48	Lung
272853	135	2	20	Lung
272853	317	4	13	Ileum
272853	318	1	3	Ileum
272853	319	3	18	Ileum
272853	323	2	2	Lung
272853	324	1	5	Lung
272853	325	2	6	Lung
272854	146	1	5	SPL
272855	124	2	3	Colon
272855	125	3	3	Colon
272855	126	1	3	Colon
272855	133	3	40	Lung
272855	134	9	69	Lung
272855	135	3	48	Lung
272855	317	13	118	Ileum
272855	318	6	37	Ileum
272855	323	1	2	Lung
272856	123	1	27	BM
272857	133	11	191	Lung
272857	134	7	77	Lung
272857	135	10	165	Lung
272858	133	1	2	Lung
272858	134	1	2	Lung
272858	145	2	19	SPL
272858	147	1	23	SPL
272858	332	2	6	SPL
272858	333	1	2	SPL
272858	334	1	4	SPL
272859	147	1	5	SPL
272860	121	1	27	BM
272860	130	3	160	Jejunum
272860	131	13	320	Jejunum
272860	134	1	2	Lung
272860	317	1	2	Ileum
272860	320	1	31	Jejunum
272861	126	2	26	Colon
272861	314	1	2	Colon
272862	327	1	5	MLN
272863	131	7	360	Jejunum
272863	136	5	277	MLN
272863	317	16	185	Ileum
272863	326	1	3	MLN
272863	328	1	2	MLN
272864	136	2	42	MLN
272864	137	4	23	MLN
272865	130	1	1	Jejunum
272865	132	4	182	Jejunum
272866	137	1	5	MLN
272867	131	1	23	Jejunum
272868	133	1	4	Lung
272869	136	6	209	MLN
272870	128	1	47	Ileum
272870	130	1	52	Jejunum
272870	131	2	19	Jejunum
272870	136	1	38	MLN
272870	317	4	6	Ileum
272870	319	2	6	Ileum
272870	320	9	46	Jejunum
272870	321	3	13	Jejunum
272870	322	9	61	Jejunum
272871	145	1	4	SPL
272872	123	1	26	BM
272873	122	1	15	BM
272873	133	3	15	Lung
272873	135	1	3	Lung
272873	147	1	2	SPL
272874	147	1	4	SPL
272875	127	1	21	Ileum
272875	129	1	4	Ileum
272876	121	3	106	BM
272877	133	1	3	Lung
272878	138	3	173	MLN
272879	125	1	26	Colon
272879	126	1	1	Colon
272879	133	1	5	Lung
272879	134	1	4	Lung
272879	135	1	4	Lung
272880	137	1	4	MLN
272881	128	3	26	Ileum
272882	128	2	101	Ileum
272883	137	3	158	MLN
272884	136	1	25	MLN
272885	318	1	4	Ileum
272886	138	1	20	MLN
272887	142	6	98	PBL
272888	326	2	7	MLN
272889	121	4	153	BM
272890	125	2	20	Colon
272891	136	1	19	MLN
272891	145	1	2	SPL
272892	133	1	3	Lung
272893	137	1	85	MLN
272894	136	7	181	MLN
272895	128	1	5	Ileum
272895	132	1	11	Jejunum
272896	136	1	12	MLN
272897	145	1	3	SPL
272898	147	6	159	SPL
272899	128	4	90	Ileum
272899	129	1	1	Ileum
272900	136	1	3	MLN
272901	129	1	15	Ileum
272902	145	3	112	SPL
272902	146	2	140	SPL
272903	121	1	11	BM
272904	138	1	3	MLN
272905	136	4	141	MLN
272906	129	2	71	Ileum
272906	332	1	5	SPL
272907	128	1	15	Ileum
272908	122	1	11	BM
272909	136	7	132	MLN
272910	137	1	3	MLN
272911	130	1	53	Jejunum
272912	138	4	101	MLN
272913	127	2	15	Ileum
272914	322	1	11	Jejunum
272915	121	1	2	BM
272916	123	1	48	BM
272917	133	1	69	Lung
272918	136	1	13	MLN
272919	128	3	57	Ileum
272919	318	1	2	Ileum
272920	122	2	12	BM
272921	122	1	2	BM
272922	145	1	16	SPL
272922	147	1	62	SPL
272923	123	2	49	BM
272924	122	1	2	BM
272925	136	3	64	MLN
272926	129	1	12	Ileum
272927	136	1	10	MLN
272928	146	1	41	SPL
272928	334	1	6	SPL
272929	147	2	61	SPL
272930	122	1	2	BM
272931	320	3	45	Jejunum
272932	127	2	20	Ileum
272933	145	3	99	SPL
272934	147	1	9	SPL
272935	123	1	2	BM
272936	122	1	32	BM
272937	134	1	2	Lung
272937	135	1	52	Lung
272938	132	2	14	Jejunum
272939	123	1	2	BM
272940	145	3	12	SPL
272941	319	2	34	Ileum
272942	147	1	45	SPL
272943	147	2	33	SPL
272944	135	1	2	Lung
272945	136	2	7	MLN
272945	138	1	34	MLN
272946	128	1	11	Ileum
272947	137	1	6	MLN
[truncated: 35,178 more rows]
