# Supplementary material for: Using Domain Based Latent Personal Analysis of B Cell Clone Diversity Patterns to Identify Novel Relationships Between the B Cell Clone Populations in Different Tissues
Source: Front Immunol. 2021 Apr 1;12:642673. doi: 10.3389/fimmu.2021.642673 (PMC8047331; doi:10.3389/fimmu.2021.642673)
Supplement: Supplementary Materials File 1 — - clone size source data: The raw data from which the analysis was performed. Six tables (based on sequence data re-aligned with local alignment, one table for each donor from (21)). Columns show unique clone id and sample id in which the clone was found (the same clone can be found in multiple samples. Each clone’s size is counted two ways – by number of unique sequences (instance) and by total copies (copies). Finally the tissue in which the sample is found in mentioned. [file DataSheet_1.zip › Supplemental Materials file 1- clone size source data/clones_D168.csv]

clone_id	sample_id	instance	copies	tissue
7941	89	1	1	PBL
7941	93	1	1	SPL
7942	77	1	3	Ileum
7943	91	2	56	SPL
7944	88	1	4	PBL
7945	73	1	4	Colon
7946	91	1	8	SPL
7947	72	2	11	BM
7947	79	1	5	Jejunum
7947	81	1	9	Jejunum
7947	82	2	21	Lung
7947	83	2	8	Lung
7948	76	1	9	Ileum
7949	71	1	4	BM
7950	80	1	21	Jejunum
7951	73	1	38	Colon
7952	71	1	2	BM
7952	89	1	4	PBL
7952	90	1	7	PBL
7953	74	1	4	Colon
7954	89	1	3	PBL
7955	85	1	1	MLN
7955	88	1	1	PBL
7956	83	1	3	Lung
7957	71	1	2	BM
7958	93	3	27	SPL
7959	84	20	795	Lung
7960	93	1	6	SPL
7961	91	7	177	SPL
7962	93	1	21	SPL
7963	92	1	9	SPL
7964	91	1	9	SPL
7965	92	1	8	SPL
7966	92	1	7	SPL
7967	218	1	7	ILN
7968	89	1	6	PBL
7969	91	1	5	SPL
7970	93	1	3	SPL
7971	218	1	3	ILN
7972	84	1	2	Lung
7973	84	1	2	Lung
7974	79	1	6	Jejunum
7974	80	1	1	Jejunum
7974	81	1	3	Jejunum
7974	82	1	4	Lung
7974	84	1	2	Lung
7975	78	6	142	Ileum
7975	297	2	9	Jejunum
7976	93	1	25	SPL
7977	310	1	2	SPL
7978	72	1	2	BM
7979	89	1	3	PBL
7979	90	2	77	PBL
7980	89	1	20	PBL
7981	93	1	2	SPL
7982	84	2	60	Lung
7983	77	1	29	Ileum
7984	89	3	32	PBL
7985	78	1	5	Ileum
7986	78	1	2	Ileum
7987	92	2	5	SPL
7988	81	1	2	Jejunum
7988	83	1	2	Lung
7989	79	1	2	Jejunum
7990	70	1	2	BM
7991	70	1	2	BM
7992	72	1	1	BM
7992	89	45	977	PBL
7993	72	12	357	BM
7994	93	3	78	SPL
7995	89	1	3	PBL
7996	89	1	3	PBL
7997	72	1	2	BM
7997	89	1	3	PBL
7998	93	1	2	SPL
7999	88	1	2	PBL
8000	219	1	2	ILN
8001	219	1	2	ILN
8002	91	1	12	SPL
8003	93	1	5	SPL
8004	75	1	2	Colon
8005	219	1	2	ILN
8006	77	11	340	Ileum
8006	217	2	18	ILN
8006	294	6	116	Ileum
8006	297	2	5	Jejunum
8007	219	2	14	ILN
8008	294	1	3	Ileum
8009	93	1	2	SPL
8010	218	1	2	ILN
8011	219	1	2	ILN
8012	93	2	10	SPL
8013	88	2	22	PBL
8014	71	1	5	BM
8015	76	1	3	Ileum
8016	91	1	2	SPL
8017	93	1	2	SPL
8018	91	2	24	SPL
8019	91	1	8	SPL
8019	93	2	22	SPL
8020	289	1	6	BM
8021	80	1	2	Jejunum
8022	79	1	2	Jejunum
8023	93	1	2	SPL
8024	309	1	2	SPL
8025	309	1	2	SPL
8026	70	1	2	BM
8027	73	1	3	Colon
8028	93	1	5	SPL
8029	79	7	189	Jejunum
8030	79	3	137	Jejunum
8031	79	3	135	Jejunum
8032	70	1	66	BM
8033	72	4	58	BM
8034	76	2	50	Ileum
8034	77	1	4	Ileum
8035	79	1	47	Jejunum
8036	71	1	36	BM
8037	91	1	34	SPL
8038	78	1	30	Ileum
8039	81	1	3	Jejunum
8040	90	1	30	PBL
8041	89	1	29	PBL
8042	76	1	25	Ileum
8042	291	1	2	Colon
8043	78	1	23	Ileum
8043	217	1	1	ILN
8044	76	2	26	Ileum
8045	76	1	23	Ileum
8046	84	2	21	Lung
8046	91	1	2	SPL
8046	218	1	4	ILN
8047	93	1	19	SPL
8048	218	1	19	ILN
8049	76	3	29	Ileum
8050	72	1	16	BM
8051	80	1	14	Jejunum
8052	91	2	16	SPL
8053	78	1	13	Ileum
8053	81	1	2	Jejunum
8054	70	1	13	BM
8055	93	1	12	SPL
8056	91	2	13	SPL
8057	77	2	12	Ileum
8058	78	1	10	Ileum
8059	92	1	10	SPL
8060	218	1	10	ILN
8061	71	1	9	BM
8062	78	1	9	Ileum
8063	70	1	9	BM
8064	91	1	9	SPL
8065	72	1	8	BM
8066	78	1	8	Ileum
8067	91	1	7	SPL
8068	93	1	7	SPL
8069	93	1	7	SPL
8070	91	1	6	SPL
8071	299	1	6	Lung
8072	77	1	5	Ileum
8073	71	1	5	BM
8074	76	1	5	Ileum
8075	92	1	5	SPL
8076	93	1	5	SPL
8077	93	1	5	SPL
8078	217	1	2	ILN
8078	218	1	3	ILN
8079	219	1	5	ILN
8080	80	1	4	Jejunum
8081	79	1	4	Jejunum
8082	92	1	4	SPL
8083	93	1	4	SPL
8084	93	2	7	SPL
8085	79	1	1	Jejunum
8085	84	2	18	Lung
8085	85	20	575	MLN
8086	88	3	85	PBL
8087	93	1	4	SPL
8088	82	2	63	Lung
8089	75	1	54	Colon
8090	218	1	4	ILN
8091	75	1	45	Colon
8091	79	1	38	Jejunum
8092	217	1	4	ILN
8093	81	1	44	Jejunum
8094	73	3	54	Colon
8094	76	2	10	Ileum
8094	77	2	6	Ileum
8094	78	2	4	Ileum
8095	219	1	4	ILN
8096	76	2	20	Ileum
8096	77	1	1	Ileum
8096	78	2	14	Ileum
8096	79	2	18	Jejunum
8096	89	2	32	PBL
8097	295	1	1	Ileum
8097	296	2	3	Jejunum
8097	297	2	4	Jejunum
8098	77	1	9	Ileum
8098	80	1	24	Jejunum
8099	75	1	33	Colon
8099	76	1	32	Ileum
8100	92	1	3	SPL
8101	76	2	20	Ileum
8101	80	3	20	Jejunum
8102	92	1	3	SPL
8103	74	2	34	Colon
8104	79	1	30	Jejunum
8105	82	1	3	Lung
8106	81	1	24	Jejunum
8107	93	1	3	SPL
8108	73	1	24	Colon
8109	81	2	25	Jejunum
8110	217	1	3	ILN
8111	75	1	23	Colon
8112	219	1	3	ILN
8113	74	1	22	Colon
8114	293	2	5	Ileum
8115	77	1	20	Ileum
8116	72	1	20	BM
8117	289	1	3	BM
8118	79	1	20	Jejunum
8119	72	1	2	BM
8120	70	2	22	BM
8121	72	1	2	BM
8122	76	2	22	Ileum
8123	79	3	26	Jejunum
8123	80	1	5	Jejunum
8123	296	1	3	Jejunum
8124	71	1	2	BM
8125	70	1	18	BM
8126	79	1	2	Jejunum
8127	75	1	17	Colon
8128	79	1	2	Jejunum
8129	76	1	6	Ileum
8129	78	2	13	Ileum
8129	295	1	3	Ileum
8129	297	1	2	Jejunum
8130	70	1	17	BM
8130	80	1	4	Jejunum
8131	76	1	2	Ileum
8132	75	1	16	Colon
8133	92	1	2	SPL
8134	78	1	16	Ileum
8135	81	1	13	Jejunum
8136	92	1	2	SPL
8137	80	1	12	Jejunum
8138	92	1	2	SPL
8139	81	1	12	Jejunum
8140	92	1	2	SPL
8141	83	1	12	Lung
8142	75	1	12	Colon
8143	92	1	2	SPL
8144	79	1	12	Jejunum
8145	92	1	2	SPL
8146	76	2	24	Ileum
8147	77	1	2	Ileum
8147	79	1	11	Jejunum
8148	92	1	2	SPL
8149	79	1	11	Jejunum
8150	89	1	2	PBL
8151	301	1	11	Lung
8152	299	1	11	Lung
8153	88	1	2	PBL
8154	73	1	10	Colon
8155	218	1	2	ILN
8156	73	1	10	Colon
8157	78	1	6	Ileum
8157	295	2	3	Ileum
8157	296	1	1	Jejunum
8158	217	1	2	ILN
8159	78	1	10	Ileum
8160	217	1	2	ILN
8161	84	1	10	Lung
8162	82	1	10	Lung
8163	217	1	2	ILN
8164	81	1	8	Jejunum
8164	298	1	1	Jejunum
8165	217	1	2	ILN
8166	71	1	9	BM
8167	71	1	9	BM
8168	219	1	2	ILN
8169	78	1	9	Ileum
8170	219	1	2	ILN
8171	70	1	9	BM
8172	297	1	9	Jejunum
8173	294	1	2	Ileum
8174	71	1	8	BM
8175	78	1	8	Ileum
8176	293	1	2	Ileum
8177	82	1	8	Lung
8178	93	1	8	SPL
8179	298	1	2	Jejunum
8180	80	1	7	Jejunum
8181	298	1	2	Jejunum
8182	81	1	7	Jejunum
8183	298	1	2	Jejunum
8184	76	1	4	Ileum
8184	80	1	3	Jejunum
8185	76	1	7	Ileum
8186	310	1	2	SPL
8187	93	1	7	SPL
8188	297	1	2	Jejunum
8189	74	1	6	Colon
8190	81	1	6	Jejunum
8191	71	1	6	BM
8192	71	1	6	BM
8193	70	2	8	BM
8194	76	1	6	Ileum
8195	76	1	6	Ileum
8196	93	1	6	SPL
8197	80	1	5	Jejunum
8198	78	1	1	Ileum
8198	81	1	4	Jejunum
8199	71	3	9	BM
8200	78	1	5	Ileum
8201	73	1	2	Colon
8201	75	1	2	Colon
8202	78	1	5	Ileum
8203	76	1	5	Ileum
8204	76	1	2	Ileum
8204	77	1	1	Ileum
8204	78	1	2	Ileum
8205	91	1	5	SPL
8206	78	1	4	Ileum
8206	299	1	5	Lung
8207	300	1	5	Lung
8208	77	1	4	Ileum
8209	77	1	4	Ileum
8210	80	3	10	Jejunum
8211	81	1	4	Jejunum
8212	71	3	8	BM
8213	71	1	4	BM
8214	71	1	4	BM
8215	89	1	14	PBL
8216	79	1	10	Jejunum
8217	75	4	11	Colon
8217	78	1	2	Ileum
8218	93	1	3	SPL
8219	78	1	4	Ileum
8220	70	1	4	BM
8221	76	2	5	Ileum
8221	78	1	1	Ileum
8222	76	1	4	Ileum
8222	80	1	2	Jejunum
8223	76	2	6	Ileum
8224	76	2	6	Ileum
8225	76	1	4	Ileum
8226	91	1	4	SPL
8227	93	2	6	SPL
8228	93	1	4	SPL
8229	93	1	9	SPL
8230	93	1	4	SPL
8231	72	1	8	BM
8232	88	1	4	PBL
8233	295	1	4	Ileum
8234	299	1	4	Lung
8235	70	1	12	BM
8236	74	2	5	Colon
8237	70	1	11	BM
8238	74	1	3	Colon
8239	80	2	5	Jejunum
8240	80	1	3	Jejunum
8241	81	1	3	Jejunum
8242	81	1	3	Jejunum
8243	71	1	3	BM
8244	78	1	3	Ileum
8245	92	1	3	SPL
8246	92	1	3	SPL
8247	92	1	3	SPL
8248	92	1	3	SPL
8249	91	1	3	SPL
8250	91	1	3	SPL
8251	91	1	3	SPL
8252	91	1	3	SPL
8253	91	1	3	SPL
8254	93	1	3	SPL
8255	93	1	3	SPL
8256	293	1	2	Ileum
8256	295	1	1	Ileum
8257	298	1	3	Jejunum
8258	298	1	3	Jejunum
8259	296	1	3	Jejunum
8260	301	1	3	Lung
8261	74	1	2	Colon
8262	74	2	4	Colon
8263	74	1	2	Colon
8264	77	1	2	Ileum
8265	80	1	2	Jejunum
8266	80	2	4	Jejunum
8267	80	1	2	Jejunum
8268	72	1	2	BM
8269	72	1	2	BM
8270	71	1	2	BM
8271	71	1	2	BM
8272	73	1	2	Colon
8273	73	2	4	Colon
8274	75	1	2	Colon
8275	88	1	2	PBL
8276	92	1	4	SPL
8277	82	10	391	Lung
8278	89	8	262	PBL
8279	91	1	3	SPL
8280	91	1	2	SPL
8281	78	1	2	Ileum
8282	70	1	61	BM
8282	91	1	5	SPL
8283	71	1	33	BM
8284	78	1	2	Ileum
8285	89	2	34	PBL
8286	79	1	2	Jejunum
8287	71	2	33	BM
8288	71	1	24	BM
8289	70	1	2	BM
8290	71	1	19	BM
8291	77	2	27	Ileum
8292	91	1	16	SPL
8293	93	2	20	SPL
8294	91	1	13	SPL
8295	76	1	2	Ileum
8296	91	1	13	SPL
8297	218	1	12	ILN
8298	76	1	2	Ileum
8299	218	1	11	ILN
8300	218	1	10	ILN
8301	76	1	2	Ileum
8302	93	1	9	SPL
8302	217	1	2	ILN
8303	218	1	9	ILN
8304	92	1	2	SPL
8305	92	1	8	SPL
8306	92	1	2	SPL
8307	91	1	5	SPL
8308	90	1	3	PBL
8309	92	1	8	SPL
8310	91	1	8	SPL
8311	92	1	2	SPL
8312	93	2	10	SPL
8313	91	1	7	SPL
8314	92	1	2	SPL
8315	76	1	6	Ileum
8316	92	1	5	SPL
8317	92	1	2	SPL
8318	91	1	5	SPL
8319	93	1	5	SPL
8320	92	1	2	SPL
8321	217	1	5	ILN
8322	92	1	2	SPL
8323	75	1	4	Colon
8324	92	1	4	SPL
8325	92	1	2	SPL
8326	92	1	4	SPL
8327	91	1	4	SPL
8328	91	1	2	SPL
8329	91	1	4	SPL
8330	93	1	4	SPL
8331	91	1	2	SPL
8332	93	1	4	SPL
8333	218	1	4	ILN
8334	91	1	2	SPL
8335	217	1	4	ILN
8336	310	1	4	SPL
8337	91	1	3	SPL
8338	91	1	2	SPL
8339	91	2	5	SPL
8340	91	1	2	SPL
8341	93	1	3	SPL
8342	91	1	2	SPL
8343	90	1	3	PBL
8344	218	1	3	ILN
8345	91	1	2	SPL
8346	219	1	3	ILN
8347	91	1	2	SPL
8348	310	1	3	SPL
8349	91	1	2	SPL
8350	310	1	3	SPL
8351	91	1	2	SPL
8352	297	1	3	Jejunum
8353	76	1	2	Ileum
8354	89	1	2	PBL
8355	72	1	2	BM
8356	72	1	2	BM
8357	93	3	6	SPL
8358	72	1	2	BM
8359	71	1	2	BM
8360	93	1	2	SPL
8361	71	1	2	BM
8362	93	1	2	SPL
8363	70	1	2	BM
8363	91	1	1	SPL
8363	92	1	1	SPL
8364	91	1	2	SPL
8365	93	1	2	SPL
8366	91	1	2	SPL
8367	93	1	2	SPL
8368	93	1	2	SPL
8369	93	1	2	SPL
8370	93	1	2	SPL
8371	93	1	2	SPL
8372	218	1	2	ILN
8373	88	2	4	PBL
8374	219	1	2	ILN
8375	307	1	2	PBL
8376	306	1	2	PBL
8377	293	1	2	Ileum
8378	310	1	2	SPL
8379	290	1	2	Colon
8380	298	1	2	Jejunum
8381	289	1	2	BM
8382	307	1	2	PBL
8383	296	1	2	Jejunum
8384	296	1	2	Jejunum
8385	74	1	2	Colon
8386	74	1	21	Colon
8387	89	1	21	PBL
8388	70	1	8	BM
8389	80	1	34	Jejunum
8390	218	1	6	ILN
8390	219	1	2	ILN
8391	79	2	11	Jejunum
8391	80	15	176	Jejunum
8391	81	19	116	Jejunum
8391	82	42	773	Lung
8391	83	21	223	Lung
8391	84	37	537	Lung
8391	91	6	37	SPL
8391	218	2	17	ILN
8391	297	8	38	Jejunum
8392	73	1	1	Colon
8392	74	1	1	Colon
8392	76	1	2	Ileum
8392	79	14	168	Jejunum
8392	80	17	124	Jejunum
8392	81	16	173	Jejunum
8392	82	15	208	Lung
8392	83	14	79	Lung
8392	84	33	497	Lung
8392	91	19	172	SPL
8392	93	6	67	SPL
8392	218	2	4	ILN
8392	291	5	16	Colon
8392	292	3	10	Colon
8392	294	9	92	Ileum
8393	70	4	42	BM
8393	71	15	359	BM
8393	82	10	215	Lung
8393	83	2	29	Lung
8393	84	1	1	Lung
8393	219	12	26	ILN
8394	82	1	7	Lung
8395	79	1	1	Jejunum
8395	84	1	1	Lung
8396	93	1	2	SPL
8397	90	1	6	PBL
8398	79	2	54	Jejunum
8399	81	1	9	Jejunum
8400	70	1	9	BM
8401	80	2	29	Jejunum
8402	72	1	2	BM
8403	76	1	6	Ileum
8404	76	2	8	Ileum
8405	89	1	5	PBL
8406	90	1	2	PBL
8407	93	1	2	SPL
8408	78	1	4	Ileum
8409	76	2	5	Ileum
8409	77	1	2	Ileum
8410	71	1	2	BM
8411	75	1	2	Colon
8412	78	1	2	Ileum
8413	78	1	1	Ileum
8413	297	1	1	Jejunum
8414	84	1	2	Lung
8415	218	1	2	ILN
8416	72	1	1	BM
8416	88	1	2	PBL
8417	88	1	16	PBL
8418	70	2	10	BM
8419	93	1	14	SPL
8420	292	1	4	Colon
8420	293	1	7	Ileum
8420	295	1	5	Ileum
8421	91	2	20	SPL
8422	307	1	4	PBL
8423	71	2	112	BM
8424	79	1	52	Jejunum
8425	78	2	43	Ileum
8426	81	3	43	Jejunum
8427	74	3	42	Colon
8428	77	2	24	Ileum
8429	219	1	21	ILN
8429	309	1	3	SPL
8430	93	1	20	SPL
8431	290	1	1	Colon
8431	291	2	18	Colon
8431	292	1	3	Colon
8432	91	1	13	SPL
8433	77	1	11	Ileum
8434	91	1	11	SPL
8435	218	1	11	ILN
8436	92	1	9	SPL
8436	308	1	1	SPL
8437	92	1	9	SPL
8438	93	1	9	SPL
8439	297	1	5	Jejunum
8440	73	1	4	Colon
8441	93	1	4	SPL
8442	292	1	4	Colon
8443	93	1	2	SPL
8444	310	1	2	SPL
8445	91	1	2	SPL
8446	88	21	627	PBL
8447	78	2	14	Ileum
8447	81	5	128	Jejunum
8447	296	1	1	Jejunum
8448	75	1	2	Colon
8449	71	3	138	BM
8450	78	2	124	Ileum
8451	70	1	96	BM
8452	74	1	75	Colon
8453	93	1	48	SPL
8454	91	1	47	SPL
8455	71	3	47	BM
8456	91	1	30	SPL
8457	93	1	30	SPL
8458	91	1	28	SPL
8459	91	1	27	SPL
8460	93	3	31	SPL
8461	91	1	26	SPL
8462	91	1	24	SPL
8463	91	1	23	SPL
8464	91	1	23	SPL
8465	77	2	29	Ileum
8466	91	1	18	SPL
8467	92	1	17	SPL
8468	93	1	17	SPL
8469	93	1	17	SPL
8470	91	1	16	SPL
8471	88	2	18	PBL
8472	76	2	14	Ileum
8473	91	2	22	SPL
8474	92	1	10	SPL
8475	291	1	10	Colon
8476	92	2	10	SPL
8477	92	1	8	SPL
8478	91	1	8	SPL
8479	91	1	8	SPL
8480	289	1	8	BM
8481	92	2	11	SPL
8482	91	2	4	SPL
8482	93	2	3	SPL
8482	218	1	2	ILN
8483	92	1	6	SPL
8484	70	1	5	BM
8485	92	1	5	SPL
8486	91	1	5	SPL
8487	93	1	5	SPL
8488	91	1	5	SPL
8489	91	1	5	SPL
8490	93	1	5	SPL
8491	93	2	9	SPL
8492	88	2	7	PBL
8493	218	1	5	ILN
8494	218	1	5	ILN
8495	288	1	5	BM
8496	71	1	4	BM
8497	83	1	1	Lung
8497	291	1	2	Colon
8497	308	1	1	SPL
8498	92	1	4	SPL
8499	92	2	6	SPL
8500	92	2	6	SPL
8501	91	1	4	SPL
8502	91	1	4	SPL
8503	93	1	4	SPL
8504	93	1	4	SPL
8505	88	1	4	PBL
8506	218	1	4	ILN
8507	219	1	4	ILN
8508	88	1	7	PBL
8509	290	1	4	Colon
8510	78	1	2	Ileum
8511	289	1	4	BM
8512	289	1	4	BM
8513	92	1	3	SPL
8514	92	1	3	SPL
8515	76	1	6	Ileum
8516	92	1	3	SPL
8517	92	1	3	SPL
8518	91	1	3	SPL
8519	91	1	3	SPL
8520	91	1	3	SPL
8521	93	1	3	SPL
8522	93	1	3	SPL
8523	93	1	3	SPL
8524	93	1	3	SPL
8525	219	1	3	ILN
8526	219	1	3	ILN
8527	219	1	3	ILN
8528	92	2	4	SPL
8529	308	1	3	SPL
8530	77	1	2	Ileum
8530	293	1	2	Ileum
8531	71	1	2	BM
8532	71	1	2	BM
8533	71	1	2	BM
8534	70	1	2	BM
8535	92	2	4	SPL
8536	92	1	2	SPL
8537	79	1	2	Jejunum
8537	84	2	7	Lung
8538	92	1	2	SPL
8539	92	1	2	SPL
8540	91	1	2	SPL
8541	91	1	2	SPL
8542	91	1	2	SPL
8543	91	1	2	SPL
8544	91	1	2	SPL
8545	91	1	2	SPL
8546	93	1	2	SPL
8547	90	1	2	PBL
8548	218	1	2	ILN
8549	218	1	2	ILN
8550	219	1	2	ILN
8551	310	1	2	SPL
8552	310	1	2	SPL
8553	308	1	2	SPL
8554	219	1	3	ILN
8555	78	1	62	Ileum
8556	70	1	2	BM
8557	76	1	2	Ileum
8558	93	1	2	SPL
8559	75	1	2	Colon
8560	79	1	1	Jejunum
8560	83	1	1	Lung
8561	296	1	4	Jejunum
8561	297	1	9	Jejunum
8562	71	1	4	BM
8563	82	1	2	Lung
8564	73	1	2	Colon
8565	93	1	2	SPL
8566	76	27	1039	Ileum
8567	76	18	536	Ileum
8567	78	9	374	Ileum
8567	297	2	28	Jejunum
8568	78	9	375	Ileum
8568	81	1	25	Jejunum
8569	91	4	202	SPL
8570	91	5	193	SPL
8571	77	4	190	Ileum
8572	77	2	185	Ileum
8573	93	5	164	SPL
8574	88	5	152	PBL
8574	89	1	1	PBL
8575	93	4	151	SPL
8576	78	1	1	Ileum
8576	93	5	132	SPL
8577	91	3	126	SPL
8578	91	2	110	SPL
8579	92	1	1	SPL
8579	93	5	125	SPL
8580	78	2	94	Ileum
8581	91	3	94	SPL
8581	92	1	2	SPL
8582	91	1	85	SPL
8583	82	1	6	Lung
8584	93	4	87	SPL
8585	93	2	83	SPL
8586	92	1	22	SPL
8586	93	3	71	SPL
8587	91	3	62	SPL
8588	75	1	1	Colon
8588	219	1	50	ILN
8589	92	1	48	SPL
8590	90	1	45	PBL
8591	91	2	46	SPL
8592	93	2	46	SPL
8593	91	2	45	SPL
8594	91	2	44	SPL
8595	91	1	39	SPL
8596	93	1	37	SPL
8597	92	1	35	SPL
8598	91	3	40	SPL
8599	93	1	35	SPL
8600	93	2	37	SPL
8601	93	1	35	SPL
8602	92	3	37	SPL
8603	91	1	29	SPL
8604	92	1	28	SPL
8605	93	1	25	SPL
8606	93	1	23	SPL
8607	77	1	22	Ileum
8608	92	1	22	SPL
8609	93	2	24	SPL
8610	218	1	19	ILN
8611	219	1	19	ILN
8612	92	1	18	SPL
8613	91	1	18	SPL
8614	93	2	19	SPL
8615	218	1	14	ILN
8616	297	1	13	Jejunum
8617	92	2	13	SPL
8618	92	2	13	SPL
8619	91	5	6	SPL
8619	92	1	1	SPL
8619	93	3	9	SPL
8619	219	5	8	ILN
8620	93	1	11	SPL
8621	70	2	6	BM
8622	91	2	12	SPL
8623	91	2	14	SPL
8623	92	1	1	SPL
8623	218	1	1	ILN
8624	82	1	2	Lung
8624	91	6	25	SPL
8625	89	2	12	PBL
8626	70	5	17	BM
8626	71	1	1	BM
8626	91	1	1	SPL
8626	93	4	7	SPL
8626	309	1	1	SPL
8627	92	1	9	SPL
8628	92	2	11	SPL
8629	91	2	9	SPL
8629	218	2	2	ILN
8630	72	1	2	BM
8631	91	1	9	SPL
8632	93	1	9	SPL
8633	93	2	14	SPL
8634	219	1	9	ILN
8635	70	2	13	BM
8636	70	3	12	BM
8637	93	2	15	SPL
8638	218	1	8	ILN
8639	218	1	8	ILN
8640	219	1	8	ILN
8641	306	1	8	PBL
8642	91	2	11	SPL
8643	91	1	7	SPL
8644	90	2	9	PBL
8645	93	1	7	SPL
8646	308	1	7	SPL
8647	71	4	18	BM
8648	91	2	8	SPL
8649	93	1	6	SPL
8650	93	4	15	SPL
8651	88	1	6	PBL
8652	289	1	6	BM
8653	70	3	11	BM
8654	91	1	5	SPL
8655	90	2	7	PBL
8656	93	2	8	SPL
8657	93	3	13	SPL
8658	93	2	8	SPL
8659	88	1	5	PBL
8660	93	2	7	SPL
8661	93	3	10	SPL
8662	93	3	10	SPL
8663	93	4	11	SPL
8664	289	2	9	BM
8665	70	2	6	BM
8666	70	1	4	BM
8667	92	1	4	SPL
8668	92	1	4	SPL
8669	92	8	14	SPL
8669	93	4	5	SPL
8669	218	4	5	ILN
8670	91	1	4	SPL
8671	91	2	6	SPL
8672	91	2	6	SPL
8673	91	1	4	SPL
8674	91	5	9	SPL
8674	92	4	6	SPL
8674	218	1	1	ILN
8674	219	4	7	ILN
8675	93	3	8	SPL
8676	93	2	6	SPL
8677	93	3	8	SPL
8678	88	1	4	PBL
8679	218	1	4	ILN
8680	218	2	6	ILN
8681	219	1	4	ILN
8682	291	1	4	Colon
8683	307	1	4	PBL
8684	308	1	4	SPL
8685	71	1	3	BM
8686	73	1	3	Colon
8687	78	2	5	Ileum
8688	79	1	3	Jejunum
8689	70	1	2	BM
8689	89	1	1	PBL
8690	76	1	3	Ileum
8691	92	1	3	SPL
8692	91	3	7	SPL
8693	91	1	3	SPL
8694	93	2	5	SPL
8695	93	4	10	SPL
8696	93	1	3	SPL
8697	93	2	5	SPL
8698	93	2	5	SPL
8699	93	1	3	SPL
8700	93	1	3	SPL
8701	93	2	5	SPL
8702	88	2	5	PBL
8703	219	1	3	ILN
8704	308	1	3	SPL
8705	92	7	166	SPL
8706	308	1	3	SPL
8707	80	1	2	Jejunum
8708	71	1	2	BM
8709	71	1	2	BM
8710	75	3	6	Colon
8711	78	1	2	Ileum
8712	78	1	2	Ileum
8713	78	1	2	Ileum
8714	70	1	2	BM
8715	76	1	2	Ileum
8716	76	1	2	Ileum
8717	92	1	2	SPL
8718	92	1	2	SPL
8719	92	1	2	SPL
8720	91	1	2	SPL
8721	91	1	2	SPL
8722	91	1	2	SPL
8723	91	1	2	SPL
8724	91	1	2	SPL
8725	91	1	2	SPL
8726	91	2	4	SPL
8727	91	1	2	SPL
8728	91	1	2	SPL
8729	93	2	4	SPL
8730	93	1	2	SPL
8731	93	1	2	SPL
8732	93	3	6	SPL
8733	93	1	2	SPL
8734	93	1	2	SPL
8735	93	1	2	SPL
8736	93	1	2	SPL
8737	93	1	2	SPL
8738	93	2	4	SPL
8739	93	1	2	SPL
8740	93	1	2	SPL
8741	88	1	2	PBL
8742	219	1	2	ILN
8743	219	1	2	ILN
8744	289	1	2	BM
8745	309	1	2	SPL
8746	308	1	2	SPL
8747	308	1	2	SPL
8748	308	1	2	SPL
8749	308	1	2	SPL
8750	88	1	3	PBL
8751	89	1	2	PBL
8752	88	1	2	PBL
8753	76	5	226	Ileum
8754	81	3	116	Jejunum
8755	76	1	86	Ileum
8755	78	1	36	Ileum
8756	77	1	2	Ileum
8757	217	2	37	ILN
8758	90	1	2	PBL
8759	92	2	9	SPL
8759	93	1	12	SPL
8759	217	1	17	ILN
8759	218	3	29	ILN
8759	309	1	3	SPL
8760	93	1	2	SPL
8760	306	3	32	PBL
8761	77	1	28	Ileum
8762	297	1	2	Jejunum
8763	219	4	31	ILN
8764	77	1	7	Ileum
8765	218	1	8	ILN
8766	290	1	5	Colon
8767	297	1	5	Jejunum
8768	93	1	5	SPL
8769	88	1	4	PBL
8770	306	1	2	PBL
8771	218	1	4	ILN
8772	73	1	2	Colon
8773	73	1	2	Colon
8774	76	1	2	Ileum
8775	218	1	2	ILN
8776	217	1	2	ILN
8777	81	1	1	Jejunum
8777	84	1	1	Lung
8778	74	1	2	Colon
8779	91	1	2	SPL
8780	91	1	3	SPL
8781	70	1	2	BM
8782	85	1	2	MLN
8782	86	1	2	MLN
8782	87	373	15652	MLN
8782	88	1	1	PBL
8782	93	1	1	SPL
8783	82	115	3347	Lung
8783	291	7	46	Colon
8783	292	1	3	Colon
8783	310	4	9	SPL
8784	77	4	79	Ileum
8784	78	25	769	Ileum
8784	80	11	436	Jejunum
8784	293	2	3	Ileum
8784	295	6	35	Ileum
8784	296	1	3	Jejunum
8784	297	4	18	Jejunum
8785	76	11	439	Ileum
8785	218	2	11	ILN
8786	71	20	431	BM
8787	93	1	2	SPL
8788	89	10	324	PBL
8788	90	1	1	PBL
8789	78	3	173	Ileum
8790	91	5	135	SPL
8791	91	4	75	SPL
8792	218	2	48	ILN
8793	76	3	55	Ileum
8793	77	2	4	Ileum
8793	78	1	35	Ileum
8793	79	1	22	Jejunum
8793	291	2	12	Colon
8794	79	1	24	Jejunum
8794	296	1	10	Jejunum
8795	77	1	29	Ileum
8796	82	2	28	Lung
8797	290	2	18	Colon
8798	77	1	2	Ileum
8799	76	1	14	Ileum
8800	79	1	2	Jejunum
8801	87	2	17	MLN
8802	87	3	18	MLN
8803	309	1	13	SPL
8804	81	1	11	Jejunum
8805	87	5	20	MLN
8806	87	3	17	MLN
8807	87	5	23	MLN
8808	92	1	2	SPL
8809	79	2	13	Jejunum
8810	70	2	15	BM
8811	79	1	10	Jejunum
8812	289	2	12	BM
8813	72	1	6	BM
8814	78	1	6	Ileum
8814	81	1	4	Jejunum
8815	89	1	6	PBL
8816	308	1	5	SPL
8817	219	1	6	ILN
8818	79	1	5	Jejunum
8819	89	1	5	PBL
8820	90	1	5	PBL
8821	80	1	4	Jejunum
8822	76	2	8	Ileum
8822	81	1	4	Jejunum
8823	76	1	1	Ileum
8823	81	1	4	Jejunum
8823	295	1	1	Ileum
8824	71	2	5	BM
8825	87	1	5	MLN
8826	82	1	36	Lung
8827	75	1	16	Colon
8828	83	1	4	Lung
8829	90	1	16	PBL
8830	76	1	4	Ileum
8831	90	1	13	PBL
8832	72	1	2	BM
8832	88	1	1	PBL
8833	79	1	1	Jejunum
8833	81	1	10	Jejunum
8833	297	1	1	Jejunum
8834	71	1	3	BM
8835	90	1	12	PBL
8836	90	1	3	PBL
8837	90	1	11	PBL
8838	74	1	2	Colon
8839	87	2	7	MLN
8840	70	1	10	BM
8841	80	1	2	Jejunum
8842	90	1	9	PBL
8843	81	1	2	Jejunum
8844	79	1	8	Jejunum
8845	71	1	2	BM
8846	87	4	15	MLN
8847	82	1	8	Lung
8848	83	1	1	Lung
8848	84	1	1	Lung
8849	88	2	10	PBL
8850	87	3	9	MLN
8851	73	1	2	Colon
8852	78	1	7	Ileum
8853	79	1	2	Jejunum
8854	89	1	7	PBL
8855	93	1	2	SPL
8856	72	1	6	BM
8857	93	1	2	SPL
8858	81	1	6	Jejunum
8859	218	1	2	ILN
8860	76	1	6	Ileum
8861	307	1	2	PBL
8862	72	1	5	BM
8863	306	1	2	PBL
8864	73	1	4	Colon
8865	296	1	2	Jejunum
8866	90	1	4	PBL
8867	297	1	4	Jejunum
8868	80	1	3	Jejunum
8869	73	1	3	Colon
8870	70	2	5	BM
8871	76	1	2	Ileum
8871	78	1	1	Ileum
8872	93	1	3	SPL
8873	88	1	3	PBL
8874	299	1	3	Lung
8875	81	1	2	Jejunum
8876	71	1	2	BM
8877	79	1	2	Jejunum
8878	70	1	2	BM
8879	70	1	2	BM
8880	70	1	2	BM
8881	76	1	2	Ileum
8882	76	1	2	Ileum
8883	91	1	2	SPL
8884	91	1	2	SPL
8885	93	1	2	SPL
8886	93	1	2	SPL
8887	93	1	2	SPL
8888	93	1	2	SPL
8889	87	2	5	MLN
8890	93	1	2	SPL
8891	292	1	2	Colon
8892	308	2	5	SPL
8893	80	1	2	Jejunum
8894	71	13	375	BM
8895	91	1	5	SPL
8896	93	1	16	SPL
8897	78	1	2	Ileum
8898	92	1	10	SPL
8899	70	1	2	BM
8900	93	1	7	SPL
8901	218	1	4	ILN
8902	290	1	3	Colon
8903	91	1	2	SPL
8904	82	1	2	Lung
8905	82	2	4	Lung
8906	82	2	4	Lung
8907	291	1	2	Colon
8908	291	1	2	Colon
8909	291	1	1	Colon
8909	310	1	1	SPL
8910	308	1	2	SPL
8911	84	1	1	Lung
8911	296	1	1	Jejunum
8912	80	4	135	Jejunum
8913	218	1	10	ILN
8914	76	1	43	Ileum
8915	93	1	2	SPL
8916	90	1	15	PBL
8917	91	1	11	SPL
8918	71	1	2	BM
8919	91	1	2	SPL
8920	71	1	4	BM
8921	92	1	2	SPL
8922	91	1	2	SPL
8923	91	1	2	SPL
8924	81	1	2	Jejunum
8925	88	1	27	PBL
8926	70	2	25	BM
8927	82	28	707	Lung
8928	93	1	4	SPL
8929	82	18	615	Lung
8930	219	1	2	ILN
8931	89	5	348	PBL
8932	89	6	229	PBL
8933	71	2	63	BM
8934	91	1	36	SPL
8935	93	1	26	SPL
8936	93	1	21	SPL
8937	91	2	18	SPL
8938	91	1	12	SPL
8939	93	1	11	SPL
8940	219	1	8	ILN
8941	83	1	7	Lung
8942	91	1	7	SPL
8943	82	1	5	Lung
8944	92	1	4	SPL
8945	92	1	4	SPL
8946	93	1	3	SPL
8947	93	1	3	SPL
8948	217	1	3	ILN
8949	82	1	2	Lung
8950	90	1	38	PBL
8951	75	1	3	Colon
8952	93	1	2	SPL
8953	75	2	76	Colon
8953	76	1	6	Ileum
8953	292	1	2	Colon
8954	84	1	1	Lung
8954	90	2	2	PBL
8955	75	4	77	Colon
8956	79	1	9	Jejunum
8956	81	2	71	Jejunum
8957	79	2	51	Jejunum
8957	81	2	25	Jejunum
8958	79	3	74	Jejunum
8958	81	1	5	Jejunum
8959	78	1	2	Ileum
8959	79	2	27	Jejunum
8959	81	1	17	Jejunum
8959	295	1	1	Ileum
8959	297	1	1	Jejunum
8960	74	2	44	Colon
8960	80	2	15	Jejunum
8960	217	1	1	ILN
8961	78	1	15	Ileum
8961	79	3	32	Jejunum
8961	81	1	29	Jejunum
8961	293	1	2	Ileum
8961	295	1	2	Ileum
8962	70	1	30	BM
8963	81	1	29	Jejunum
8964	79	2	31	Jejunum
8965	75	2	31	Colon
8966	81	1	27	Jejunum
8967	76	2	29	Ileum
8967	294	1	3	Ileum
8967	298	1	2	Jejunum
8968	74	3	31	Colon
8969	78	1	25	Ileum
8970	79	1	4	Jejunum
8970	80	1	4	Jejunum
8970	81	2	21	Jejunum
8970	296	1	1	Jejunum
8971	78	1	4	Ileum
8971	79	1	24	Jejunum
8971	80	1	5	Jejunum
8971	296	1	2	Jejunum
8972	74	2	25	Colon
8973	76	4	44	Ileum
8973	78	1	9	Ileum
8973	81	1	20	Jejunum
8974	80	2	20	Jejunum
8975	79	1	15	Jejunum
8975	297	1	2	Jejunum
8976	74	1	16	Colon
8977	72	1	16	BM
8978	79	2	19	Jejunum
8979	77	1	15	Ileum
8980	76	1	14	Ileum
8980	78	1	2	Ileum
8980	293	1	2	Ileum
8980	295	1	2	Ileum
8980	298	1	2	Jejunum
8981	72	1	13	BM
8982	78	2	8	Ileum
8982	80	1	11	Jejunum
8983	79	3	58	Jejunum
8983	80	1	49	Jejunum
8984	80	1	35	Jejunum
8985	72	1	11	BM
8986	81	3	23	Jejunum
8987	76	1	9	Ileum
8987	78	1	2	Ileum
8988	72	1	5	BM
8989	76	1	11	Ileum
8990	76	1	4	Ileum
8990	93	1	2	SPL
8991	78	1	9	Ileum
8992	93	1	4	SPL
8993	93	3	14	SPL
8994	218	2	6	ILN
8995	80	1	8	Jejunum
8996	295	1	4	Ileum
8997	91	2	10	SPL
8998	79	1	2	Jejunum
8999	76	2	4	Ileum
9000	93	1	8	SPL
9001	76	1	2	Ileum
9002	78	1	6	Ileum
9002	294	1	1	Ileum
9002	296	1	1	Jejunum
9002	297	1	4	Jejunum
9003	91	1	7	SPL
9004	80	2	12	Jejunum
9005	71	1	6	BM
9006	93	1	6	SPL
9007	93	1	6	SPL
9008	93	1	6	SPL
9009	78	1	5	Ileum
9010	92	1	5	SPL
9011	218	1	5	ILN
9012	217	1	4	ILN
9013	296	1	4	Jejunum
9014	297	1	4	Jejunum
9015	297	1	4	Jejunum
9016	74	1	3	Colon
9017	77	1	3	Ileum
9018	77	1	3	Ileum
9019	70	1	2	BM
9019	82	1	12	Lung
9020	77	1	3	Ileum
9021	90	1	6	PBL
9022	77	1	3	Ileum
9023	76	1	3	Ileum
9024	92	1	3	SPL
9025	90	1	3	PBL
9026	92	1	3	SPL
9027	76	1	1	Ileum
9027	78	1	2	Ileum
9027	79	1	1	Jejunum
9028	91	1	3	SPL
9029	91	1	3	SPL
9030	91	1	2	SPL
9031	93	1	3	SPL
9032	89	1	2	PBL
9033	93	1	3	SPL
9034	90	1	2	PBL
9035	218	1	3	ILN
9036	218	1	3	ILN
9037	218	1	3	ILN
9038	218	1	5	ILN
9039	292	1	3	Colon
9040	219	1	4	ILN
9041	77	1	2	Ileum
9042	88	1	2	PBL
9043	80	1	2	Jejunum
9044	71	1	2	BM
9045	78	1	2	Ileum
9046	79	1	2	Jejunum
9047	75	1	2	Colon
9048	91	1	2	SPL
9049	93	1	2	SPL
9050	88	1	2	PBL
9051	88	1	2	PBL
9052	218	1	2	ILN
9053	218	1	2	ILN
9054	294	1	2	Ileum
9055	290	1	2	Colon
9056	290	1	2	Colon
9057	291	1	2	Colon
9058	296	1	2	Jejunum
9059	92	1	7	SPL
9060	76	5	96	Ileum
9060	77	3	11	Ileum
9060	78	2	24	Ileum
9060	293	1	1	Ileum
9061	78	4	92	Ileum
9062	296	1	2	Jejunum
9062	297	2	52	Jejunum
9063	91	1	36	SPL
9064	93	1	14	SPL
9065	297	1	14	Jejunum
9066	70	1	5	BM
9067	76	1	2	Ileum
9068	292	1	2	Colon
9069	309	1	2	SPL
9070	219	1	2	ILN
9071	71	1	2	BM
9071	76	4	233	Ileum
9071	219	1	4	ILN
9072	72	8	218	BM
9073	91	1	35	SPL
9074	91	1	20	SPL
9075	93	2	18	SPL
9076	88	1	2	PBL
9077	79	1	1	Jejunum
9077	81	1	1	Jejunum
9077	83	2	12	Lung
9077	84	1	1	Lung
9078	79	1	5	Jejunum
9078	81	2	3	Jejunum
9079	93	1	2	SPL
9080	76	1	5	Ileum
9080	77	1	2	Ileum
9081	90	1	2	PBL
9082	76	1	2	Ileum
9083	93	1	2	SPL
9084	81	1	2	Jejunum
9085	71	1	8	BM
9086	83	1	2	Lung
9087	88	1	4	PBL
9088	81	1	4	Jejunum
9089	71	1	3	BM
9090	77	1	4	Ileum
9091	71	1	3	BM
9092	70	1	7	BM
9093	89	1	4	PBL
9094	303	1	3	MLN
9095	93	1	10	SPL
9096	93	1	3	SPL
9097	88	3	68	PBL
9098	289	1	2	BM
9099	91	1	2	SPL
9100	75	1	1	Colon
9100	79	3	40	Jejunum
9100	86	1	1	MLN
9100	93	2	17	SPL
9100	219	1	1	ILN
9101	70	1	2	BM
9101	71	1	6	BM
9101	76	1	1	Ileum
9101	80	1	2	Jejunum
9101	89	1	9	PBL
9101	93	1	1	SPL
9102	73	1	2	Colon
9102	79	1	11	Jejunum
9103	88	3	61	PBL
9104	73	1	10	Colon
9105	78	1	5	Ileum
9105	80	1	5	Jejunum
9106	82	1	10	Lung
9107	81	1	9	Jejunum
9108	76	1	1	Ileum
9108	80	2	6	Jejunum
9108	81	1	9	Jejunum
9109	76	2	6	Ileum
9109	77	2	4	Ileum
9109	78	3	10	Ileum
9110	71	1	7	BM
9110	218	1	2	ILN
9111	76	2	13	Ileum
9112	70	1	6	BM
9113	91	2	17	SPL
9114	90	1	9	PBL
9115	76	1	6	Ileum
9116	80	1	6	Jejunum
9117	75	1	5	Colon
9117	76	1	2	Ileum
9118	70	1	5	BM
9119	78	1	5	Ileum
9120	76	1	4	Ileum
9121	297	1	5	Jejunum
9122	82	1	3	Lung
9123	80	1	4	Jejunum
9124	80	1	2	Jejunum
9125	218	2	6	ILN
9125	219	1	1	ILN
9126	70	1	2	BM
9127	297	1	3	Jejunum
9128	91	1	2	SPL
9129	297	1	3	Jejunum
9130	91	1	2	SPL
9131	301	1	3	Lung
9132	93	1	2	SPL
9133	77	1	2	Ileum
9134	93	1	2	SPL
9135	77	1	2	Ileum
9136	80	1	2	Jejunum
9137	80	1	2	Jejunum
9138	72	1	2	BM
9139	72	1	2	BM
9140	79	1	2	Jejunum
9141	82	1	2	Lung
9142	93	1	2	SPL
9143	93	1	2	SPL
9144	88	1	2	PBL
9145	79	1	2	Jejunum
9146	79	1	3	Jejunum
9147	70	1	4	BM
9147	90	1	6	PBL
9148	89	1	4	PBL
9149	89	1	4	PBL
9150	74	1	2	Colon
9151	72	1	2	BM
9152	75	1	2	Colon
9153	75	1	2	Colon
9154	75	1	2	Colon
9155	78	1	2	Ileum
9156	93	1	2	SPL
9157	219	1	2	ILN
9158	89	18	455	PBL
9159	70	14	428	BM
9160	90	6	300	PBL
9161	70	3	256	BM
9162	72	6	242	BM
9163	79	7	154	Jejunum
9163	296	2	12	Jejunum
9163	297	3	72	Jejunum
9163	306	1	1	PBL
9164	70	1	131	BM
9165	76	1	8	Ileum
9165	77	4	63	Ileum
9165	78	5	139	Ileum
9166	72	3	126	BM
9167	82	2	114	Lung
9168	84	2	88	Lung
9168	91	1	1	SPL
9168	297	4	19	Jejunum
9169	72	2	106	BM
9170	76	1	14	Ileum
9170	78	2	112	Ileum
9171	82	2	90	Lung
9172	77	2	89	Ileum
9173	76	1	26	Ileum
9173	77	1	1	Ileum
9173	78	2	145	Ileum
9174	92	1	6	SPL
9174	295	1	28	Ileum
9174	297	1	27	Jejunum
9175	93	1	54	SPL
9176	88	2	48	PBL
9177	72	1	43	BM
9178	71	1	38	BM
9179	70	1	33	BM
9180	79	2	34	Jejunum
9181	88	2	33	PBL
9182	80	1	30	Jejunum
9182	83	1	1	Lung
9182	93	1	2	SPL
9183	72	2	33	BM
9184	93	1	30	SPL
9185	93	1	20	SPL
9186	93	2	21	SPL
9187	93	1	16	SPL
9188	93	1	15	SPL
9189	89	1	14	PBL
9190	93	1	11	SPL
9191	93	1	11	SPL
9192	93	1	11	SPL
9193	76	2	16	Ileum
9194	92	1	9	SPL
9194	93	1	1	SPL
9195	93	1	10	SPL
9196	93	1	10	SPL
9197	92	1	9	SPL
9198	92	1	9	SPL
9199	91	1	9	SPL
9200	93	1	9	SPL
9201	93	1	8	SPL
9202	93	1	8	SPL
9203	92	1	7	SPL
9204	92	1	6	SPL
9205	92	1	6	SPL
9206	93	1	6	SPL
9207	93	1	6	SPL
9208	93	1	6	SPL
9209	83	1	5	Lung
9210	92	2	8	SPL
9211	91	1	5	SPL
9212	91	1	5	SPL
9213	91	1	5	SPL
9214	88	103	2448	PBL
9214	89	1	1	PBL
9215	93	1	5	SPL
9216	72	1	1	BM
9216	83	3	34	Lung
9216	89	46	999	PBL
9216	219	1	6	ILN
9217	93	1	5	SPL
9217	217	1	2	ILN
9218	72	1	1	BM
9218	89	22	657	PBL
9219	93	1	5	SPL
9220	81	14	433	Jejunum
9220	82	7	93	Lung
9220	83	7	97	Lung
9221	92	1	4	SPL
9222	70	22	479	BM
9222	71	1	1	BM
9222	76	1	3	Ileum
9222	77	3	18	Ileum
9222	80	4	44	Jejunum
9222	307	1	5	PBL
9223	92	1	4	SPL
9224	79	5	49	Jejunum
9224	80	12	100	Jejunum
9224	81	4	121	Jejunum
9224	82	15	269	Lung
9224	91	3	18	SPL
9224	92	1	8	SPL
9224	291	2	6	Colon
9224	292	3	4	Colon
9224	296	1	4	Jejunum
9225	92	1	4	SPL
9226	82	14	325	Lung
9227	70	13	236	BM
9228	91	1	4	SPL
9229	88	3	107	PBL
9230	93	1	4	SPL
9231	75	5	107	Colon
9232	92	1	3	SPL
9233	300	7	87	Lung
9234	91	1	3	SPL
9235	77	2	51	Ileum
9236	70	3	47	BM
9237	91	1	3	SPL
9238	81	1	41	Jejunum
9239	91	1	2	SPL
9239	92	1	1	SPL
9240	71	3	33	BM
9241	90	1	3	PBL
9242	84	1	24	Lung
9242	218	1	2	ILN
9242	219	4	30	ILN
9242	301	1	3	Lung
9243	90	1	3	PBL
9244	91	2	25	SPL
9245	93	1	3	SPL
9246	93	4	29	SPL
9247	93	3	7	SPL
9248	93	3	35	SPL
9249	93	2	24	SPL
9250	93	1	3	SPL
9251	93	2	19	SPL
9252	219	1	3	ILN
9253	92	1	2	SPL
9253	93	1	17	SPL
9253	289	1	1	BM
9254	219	1	3	ILN
9255	80	2	24	Jejunum
9256	71	1	2	BM
9257	91	3	18	SPL
9258	78	1	2	Ileum
9259	219	2	18	ILN
9260	219	4	18	ILN
9261	78	1	2	Ileum
9262	93	2	13	SPL
9263	70	1	2	BM
9264	93	2	13	SPL
9265	92	2	4	SPL
9266	93	1	10	SPL
9267	92	1	9	SPL
9268	92	1	2	SPL
9269	93	2	12	SPL
9270	92	1	2	SPL
9271	91	2	10	SPL
9272	92	1	2	SPL
9273	93	1	8	SPL
9274	92	1	2	SPL
9275	219	2	10	ILN
9276	219	2	11	ILN
9277	91	1	2	SPL
9278	76	2	9	Ileum
9279	91	1	2	SPL
9280	76	1	7	Ileum
9281	91	1	2	SPL
9282	92	2	10	SPL
9283	71	1	5	BM
9284	91	1	2	SPL
9285	92	1	6	SPL
9286	74	2	5	Colon
9286	75	1	1	Colon
9287	90	1	2	PBL
9288	91	1	6	SPL
9289	73	1	2	Colon
9289	74	1	2	Colon
9290	91	2	8	SPL
9291	93	1	2	SPL
9292	79	1	2	Jejunum
9292	82	1	4	Lung
9293	218	1	6	ILN
9294	93	1	2	SPL
9295	307	1	6	PBL
9296	82	1	4	Lung
9297	93	1	2	SPL
9298	81	1	2	Jejunum
9299	92	1	5	SPL
9300	91	1	5	SPL
9301	71	1	2	BM
9302	218	2	7	ILN
9303	70	1	2	BM
9304	90	1	2	PBL
9305	91	1	4	SPL
9306	93	1	4	SPL
9307	217	1	4	ILN
9308	76	1	1	Ileum
9308	77	1	2	Ileum
9309	79	2	2	Jejunum
9309	82	2	3	Lung
9309	218	1	1	ILN
9309	219	1	1	ILN
9310	70	1	3	BM
9311	91	1	3	SPL
9312	89	3	8	PBL
9313	93	1	3	SPL
9314	218	1	3	ILN
9315	218	1	3	ILN
9316	219	1	3	ILN
9317	289	1	3	BM
9318	71	1	2	BM
9319	71	1	2	BM
9320	79	1	2	Jejunum
9321	70	2	4	BM
9322	92	1	2	SPL
9323	93	1	2	SPL
9324	218	1	2	ILN
9325	218	1	2	ILN
9326	217	1	2	ILN
9327	217	1	2	ILN
9328	217	1	2	ILN
9329	219	1	2	ILN
9330	219	1	2	ILN
9331	289	1	2	BM
9332	71	1	24	BM
9333	93	1	2	SPL
9334	75	1	17	Colon
9335	81	1	12	Jejunum
9336	289	1	12	BM
9337	70	1	9	BM
9337	301	1	2	Lung
9338	76	1	11	Ileum
9339	90	1	11	PBL
9340	70	2	10	BM
9341	289	1	7	BM
9342	299	1	7	Lung
9343	90	1	6	PBL
9344	307	1	6	PBL
9345	306	1	6	PBL
9346	308	1	5	SPL
9347	297	1	5	Jejunum
9348	72	1	4	BM
9349	288	1	4	BM
9350	307	1	4	PBL
9351	307	1	4	PBL
9352	297	2	6	Jejunum
9353	72	1	3	BM
9354	72	1	3	BM
9355	71	1	3	BM
9356	70	1	3	BM
9357	70	1	3	BM
9358	93	1	3	SPL
9359	298	1	3	Jejunum
9360	309	1	3	SPL
9361	306	1	3	PBL
9362	310	1	3	SPL
9363	310	1	3	SPL
9364	91	1	2	SPL
9365	91	1	2	SPL
9366	93	1	2	SPL
9367	288	1	2	BM
9368	290	1	2	Colon
9369	289	1	2	BM
9370	309	1	2	SPL
9371	310	1	2	SPL
9372	79	1	18	Jejunum
9372	81	1	17	Jejunum
9372	296	1	1	Jejunum
9372	297	1	1	Jejunum
9373	73	1	4	Colon
9373	76	1	6	Ileum
9373	80	1	2	Jejunum
9374	81	1	10	Jejunum
9375	72	1	5	BM
9375	77	2	5	Ileum
9376	76	2	9	Ileum
9377	73	1	4	Colon
9378	78	1	4	Ileum
9379	88	1	11	PBL
9380	79	1	4	Jejunum
9381	80	1	3	Jejunum
9382	81	1	3	Jejunum
9383	76	1	3	Ileum
9384	218	1	3	ILN
9385	81	1	2	Jejunum
9386	78	1	2	Ileum
9387	90	1	2	PBL
9388	71	1	2	BM
9389	296	1	2	Jejunum
9390	91	1	2	SPL
9391	90	1	2	PBL
9392	80	1	2	Jejunum
9393	78	1	12	Ileum
9394	72	1	7	BM
9395	75	5	136	Colon
9395	78	1	10	Ileum
9395	297	1	2	Jejunum
9395	298	1	2	Jejunum
9396	70	1	7	BM
9397	76	2	120	Ileum
9397	79	3	75	Jejunum
9397	297	2	7	Jejunum
9397	298	1	3	Jejunum
9398	71	1	6	BM
9399	79	2	74	Jejunum
9400	75	3	108	Colon
9401	93	1	5	SPL
9402	81	1	69	Jejunum
9403	71	1	4	BM
9404	79	10	131	Jejunum
9404	80	3	39	Jejunum
9404	81	2	67	Jejunum
9404	290	1	2	Colon
9404	298	3	7	Jejunum
9405	93	1	4	SPL
9406	70	1	62	BM
9407	92	1	2	SPL
9408	78	1	9	Ileum
9408	80	2	23	Jejunum
9408	81	1	31	Jejunum
9409	79	3	65	Jejunum
9410	74	3	55	Colon
9410	77	2	9	Ileum
9410	81	1	16	Jejunum
9411	77	1	2	Ileum
9411	78	2	49	Ileum
9411	297	1	6	Jejunum
9412	72	1	44	BM
9413	76	1	27	Ileum
9413	80	1	7	Jejunum
9413	296	1	2	Jejunum
9413	297	1	2	Jejunum
9414	71	1	32	BM
9415	76	1	25	Ileum
9415	93	1	3	SPL
9416	76	2	26	Ileum
9416	77	1	15	Ileum
9417	72	1	2	BM
9418	76	1	20	Ileum
9418	78	1	4	Ileum
9419	76	2	25	Ileum
9420	72	3	26	BM
9421	72	1	22	BM
9422	75	2	22	Colon
9423	74	1	18	Colon
9423	76	1	13	Ileum
9423	292	1	1	Colon
9423	293	1	16	Ileum
9424	76	2	26	Ileum
9424	81	1	2	Jejunum
9425	76	1	18	Ileum
9426	78	1	13	Ileum
9427	72	1	12	BM
9428	71	1	12	BM
9429	73	1	12	Colon
9430	299	2	7	Lung
9430	301	2	8	Lung
9431	74	1	11	Colon
9432	76	1	10	Ileum
9433	78	2	11	Ileum
9434	77	1	8	Ileum
9435	80	2	10	Jejunum
9435	290	1	3	Colon
9436	93	1	8	SPL
9437	91	1	7	SPL
9438	93	1	7	SPL
9439	81	1	6	Jejunum
9440	93	2	8	SPL
9441	93	1	6	SPL
9442	93	1	6	SPL
9443	294	1	6	Ileum
9444	77	1	5	Ileum
9445	71	2	7	BM
9446	78	1	5	Ileum
9447	91	1	5	SPL
9448	91	1	5	SPL
9449	89	1	5	PBL
9450	217	1	5	ILN
9451	297	1	5	Jejunum
9452	77	1	4	Ileum
9453	77	2	6	Ileum
9454	80	1	4	Jejunum
9455	218	1	4	ILN
9456	294	2	4	Ileum
9456	295	1	2	Ileum
9457	77	1	3	Ileum
9458	77	1	3	Ileum
9459	77	1	3	Ileum
9460	80	2	5	Jejunum
9461	72	1	3	BM
9462	81	1	3	Jejunum
9463	73	1	3	Colon
9464	75	1	3	Colon
9465	78	1	3	Ileum
9466	78	1	3	Ileum
9467	76	1	3	Ileum
9468	92	1	3	SPL
9469	92	1	3	SPL
9470	91	1	3	SPL
9471	93	1	3	SPL
9472	93	1	3	SPL
9473	93	1	3	SPL
9474	217	1	3	ILN
9475	217	1	3	ILN
9476	77	1	2	Ileum
9477	77	1	2	Ileum
9478	72	1	2	BM
9479	81	1	2	Jejunum
9480	75	1	2	Colon
9481	78	1	2	Ileum
9482	78	1	2	Ileum
9483	78	1	2	Ileum
9484	78	1	2	Ileum
9485	70	1	2	BM
9486	70	1	2	BM
9487	92	1	2	SPL
9488	92	1	2	SPL
9489	84	1	2	Lung
9490	91	1	2	SPL
9491	91	1	2	SPL
9492	91	1	2	SPL
9493	91	2	4	SPL
9494	91	1	1	SPL
9494	93	1	1	SPL
9495	93	1	2	SPL
9496	93	1	2	SPL
9497	93	1	2	SPL
9498	93	1	2	SPL
9499	218	1	2	ILN
9500	218	1	2	ILN
9501	218	1	2	ILN
9502	217	1	2	ILN
9503	219	1	2	ILN
9504	307	1	2	PBL
9504	309	1	2	SPL
9505	310	1	2	SPL
9506	297	1	2	Jejunum
9507	309	1	2	SPL
9508	79	41	507	Jejunum
9508	81	30	242	Jejunum
9508	82	49	522	Lung
9508	83	29	486	Lung
9508	91	1	34	SPL
9508	92	2	16	SPL
9508	291	3	28	Colon
9508	292	2	4	Colon
9509	79	11	123	Jejunum
9509	80	11	104	Jejunum
9509	81	1	1	Jejunum
9509	82	7	77	Lung
9509	83	8	145	Lung
9509	84	6	58	Lung
9509	92	3	9	SPL
9509	288	4	5	BM
9510	91	1	2	SPL
9511	88	1	29	PBL
9512	73	2	30	Colon
9513	90	1	11	PBL
9514	75	1	9	Colon
9515	82	1	9	Lung
9516	75	1	8	Colon
9517	79	1	8	Jejunum
9518	75	1	6	Colon
9519	76	1	6	Ileum
9520	90	1	6	PBL
9521	74	1	5	Colon
9521	76	1	2	Ileum
9522	78	1	3	Ileum
9522	80	1	2	Jejunum
9523	79	1	5	Jejunum
9524	82	1	5	Lung
9525	299	1	5	Lung
9526	71	1	3	BM
9526	91	1	1	SPL
9527	73	1	4	Colon
9528	75	1	4	Colon
9528	81	1	2	Jejunum
9529	79	1	4	Jejunum
9530	77	1	1	Ileum
9530	81	1	1	Jejunum
9530	93	1	2	SPL
9531	297	1	4	Jejunum
9532	80	1	3	Jejunum
9533	75	1	3	Colon
9534	79	2	5	Jejunum
9535	79	1	3	Jejunum
9536	79	1	3	Jejunum
9537	79	1	3	Jejunum
9538	70	1	3	BM
9539	76	1	3	Ileum
9540	90	1	3	PBL
9541	90	1	3	PBL
9542	79	1	2	Jejunum
9542	296	1	1	Jejunum
9542	297	1	1	Jejunum
9542	298	1	1	Jejunum
9543	80	1	2	Jejunum
9544	80	1	1	Jejunum
9544	291	1	1	Colon
9545	72	1	2	BM
9546	72	1	2	BM
9547	72	1	2	BM
9548	78	1	2	Ileum
9549	79	1	2	Jejunum
9550	79	2	3	Jejunum
9550	297	1	1	Jejunum
9551	76	1	2	Ileum
9552	76	1	2	Ileum
9553	76	1	2	Ileum
9554	76	1	2	Ileum
9555	92	1	2	SPL
9556	82	1	2	Lung
9557	91	1	2	SPL
9558	91	1	2	SPL
9559	93	1	2	SPL
9560	289	1	2	BM
9561	297	1	2	Jejunum
9562	297	1	2	Jejunum
9563	297	1	2	Jejunum
9564	299	1	2	Lung
9565	81	1	2	Jejunum
9566	219	1	2	ILN
9567	308	1	2	SPL
9568	81	1	2	Jejunum
9569	86	1	2	MLN
9570	70	4	60	BM
9570	71	2	26	BM
9570	72	7	68	BM
9570	75	4	50	Colon
9570	76	1	2	Ileum
9570	77	2	11	Ileum
9570	80	3	9	Jejunum
9570	84	2	3	Lung
[truncated: 30,118 more rows]
