# Supplementary material for: Using Domain Based Latent Personal Analysis of B Cell Clone Diversity Patterns to Identify Novel Relationships Between the B Cell Clone Populations in Different Tissues
Source: Front Immunol. 2021 Apr 1;12:642673. doi: 10.3389/fimmu.2021.642673 (PMC8047331; doi:10.3389/fimmu.2021.642673)
Supplement: Supplementary Materials File 1 — - clone size source data: The raw data from which the analysis was performed. Six tables (based on sequence data re-aligned with local alignment, one table for each donor from (21)). Columns show unique clone id and sample id in which the clone was found (the same clone can be found in multiple samples. Each clone’s size is counted two ways – by number of unique sequences (instance) and by total copies (copies). Finally the tissue in which the sample is found in mentioned. [file DataSheet_1.zip › Supplemental Materials file 1- clone size source data/clones_D181.csv]

clone_id	sample_id	instance	copies	tissue
33218	234	1	2	Lung
33219	436	2	68	Colon
33220	465	1	6	MLN
33221	476	1	5	SPL
33222	428	1	3	BM
33261	105	2	13	Jejunum
33261	236	1	3	MLN
33262	118	2	5	SPL
33263	236	1	2	MLN
33264	226	1	2	Ileum
33265	478	1	2	SPL
33266	458	1	2	MLN
33267	444	1	13	Ileum
33268	462	1	11	MLN
33269	465	1	2	MLN
33270	460	1	7	MLN
33271	477	1	4	SPL
33272	428	1	2	BM
33273	437	1	20	Ileum
33274	97	1	1	Colon
33274	99	1	1	Colon
33274	109	6	25	MLN
33274	110	3	13	MLN
33274	111	5	35	MLN
33274	118	1	3	SPL
33274	224	24	455	Colon
33274	225	1	18	Colon
33275	101	3	56	Ileum
33276	229	1	36	Jejunum
33276	231	1	4	Jejunum
33277	95	1	26	BM
33278	229	1	26	Jejunum
33279	225	1	19	Colon
33280	105	1	2	Jejunum
33280	229	2	20	Jejunum
33281	115	1	15	PBL
33282	224	1	12	Colon
33283	226	1	1	Ileum
33283	236	1	9	MLN
33284	118	1	8	SPL
33285	103	1	7	Jejunum
33286	222	1	7	BM
33287	101	1	4	Ileum
33287	104	1	6	Jejunum
33288	105	1	6	Jejunum
33289	221	1	6	BM
33290	105	1	2	Jejunum
33290	229	1	4	Jejunum
33291	236	1	6	MLN
33292	118	1	5	SPL
33293	120	1	2	SPL
33293	231	1	5	Jejunum
33294	221	1	5	BM
33295	237	1	5	MLN
33296	241	1	5	SPL
33297	243	1	5	SPL
33298	98	1	4	Colon
33299	230	1	4	Jejunum
33300	224	1	4	Colon
33301	237	1	4	MLN
33302	237	1	4	MLN
33303	236	1	4	MLN
33304	227	1	1	Ileum
33304	236	1	3	MLN
33305	242	1	4	SPL
33306	243	1	4	SPL
33307	221	1	3	BM
33308	228	1	3	Ileum
33309	222	1	3	BM
33310	110	1	2	MLN
33311	103	1	2	Jejunum
33312	109	1	1	MLN
33312	111	1	1	MLN
33313	119	1	2	SPL
33314	119	1	2	SPL
33315	226	1	2	Ileum
33316	227	1	2	Ileum
33317	235	1	2	MLN
33318	235	1	2	MLN
33319	237	1	2	MLN
33320	240	1	2	PBL
33321	241	1	2	SPL
33322	242	1	2	SPL
33323	458	1	6	MLN
33323	472	1	38	PBL
33323	480	1	1	SPL
33324	220	1	2	BM
33325	451	2	28	Jejunum
33325	462	1	11	MLN
33325	465	2	6	MLN
33326	458	1	17	MLN
33327	463	2	8	MLN
33328	460	1	5	MLN
33329	457	1	117	Lung
33330	468	2	118	PBL
33331	457	2	161	Lung
33332	429	2	141	Colon
33333	425	1	51	BM
33334	439	1	36	Ileum
33334	445	1	9	Jejunum
33335	439	1	37	Ileum
33336	445	1	20	Jejunum
33336	447	1	31	Jejunum
33336	450	1	6	Jejunum
33337	441	1	20	Ileum
33337	446	1	16	Jejunum
33337	473	1	3	PBL
33338	449	1	23	Jejunum
33339	438	1	17	Ileum
33340	446	1	17	Jejunum
33341	447	1	15	Jejunum
33341	452	1	6	Jejunum
33341	477	2	12	SPL
33342	441	1	14	Ileum
33343	477	1	14	SPL
33344	448	1	12	Jejunum
33345	478	1	12	SPL
33346	475	1	11	SPL
33347	444	1	8	Ileum
33347	480	1	11	SPL
33348	451	1	10	Jejunum
33349	475	1	10	SPL
33350	480	1	10	SPL
33351	439	1	9	Ileum
33352	440	1	8	Ileum
33353	459	1	8	MLN
33354	461	1	7	MLN
33355	479	2	9	SPL
33356	452	1	6	Jejunum
33357	449	1	6	Jejunum
33358	461	1	6	MLN
33359	475	1	6	SPL
33360	478	1	4	SPL
33360	479	1	6	SPL
33361	481	1	6	SPL
33362	465	1	5	MLN
33363	424	1	4	BM
33364	461	1	4	MLN
33365	481	1	4	SPL
33366	478	1	4	SPL
33367	424	1	1	BM
33367	425	1	2	BM
33368	464	1	3	MLN
33369	463	1	3	MLN
33370	458	1	3	MLN
33371	458	1	3	MLN
33371	480	1	2	SPL
33372	465	1	3	MLN
33373	460	1	3	MLN
33374	461	2	6	MLN
33375	473	2	5	PBL
33376	474	1	2	SPL
33376	478	1	1	SPL
33377	477	1	3	SPL
33378	477	1	3	SPL
33379	430	1	2	Colon
33380	426	1	2	BM
33381	423	1	2	BM
33382	425	1	2	BM
33383	444	1	2	Ileum
33384	453	1	59	Lung
33384	457	1	17	Lung
33385	444	1	2	Ileum
33386	465	1	10	MLN
33387	463	1	2	MLN
33388	460	1	5	MLN
33389	463	1	2	MLN
33390	477	1	3	SPL
33391	462	1	2	MLN
33392	470	1	2	PBL
33393	470	1	2	PBL
33394	461	1	2	MLN
33395	475	1	2	SPL
33396	478	1	2	SPL
33397	478	1	2	SPL
33398	460	1	3	MLN
33399	222	4	241	BM
33400	471	1	122	PBL
33401	471	1	52	PBL
33402	422	1	42	BM
33403	426	2	43	BM
33404	466	1	36	PBL
33405	422	1	33	BM
33406	220	1	28	BM
33407	242	2	27	SPL
33408	242	1	21	SPL
33409	226	1	17	Ileum
33410	422	2	19	BM
33411	228	1	16	Ileum
33412	235	1	13	MLN
33413	228	1	12	Ileum
33414	479	1	10	SPL
33415	236	1	9	MLN
33416	461	1	9	MLN
33417	461	1	8	MLN
33418	437	1	7	Ileum
33419	446	1	7	Jejunum
33420	463	1	7	MLN
33421	465	1	7	MLN
33422	465	1	7	MLN
33423	461	1	7	MLN
33424	476	1	2	SPL
33424	481	1	7	SPL
33425	459	1	6	MLN
33426	237	1	5	MLN
33427	439	1	5	Ileum
33428	237	1	4	MLN
33429	241	1	4	SPL
33430	473	1	4	PBL
33431	479	1	4	SPL
33432	480	1	4	SPL
33433	236	1	3	MLN
33434	463	1	3	MLN
33435	465	1	3	MLN
33436	422	1	49	BM
33437	426	1	4	BM
33438	460	1	3	MLN
33439	455	1	2	Lung
33440	426	1	2	BM
33441	424	1	2	BM
33442	428	1	2	BM
33443	425	1	2	BM
33444	459	1	2	MLN
33445	459	1	2	MLN
33446	459	1	2	MLN
33447	468	1	2	PBL
33448	460	1	2	MLN
33449	460	2	4	MLN
33450	470	1	2	PBL
33451	474	1	2	SPL
33452	479	1	2	SPL
33453	477	1	2	SPL
33454	478	1	2	SPL
33455	441	1	14	Ileum
33456	236	1	2	MLN
33457	97	1	1	Colon
33457	98	1	1	Colon
33458	116	14	530	PBL
33459	429	2	258	Colon
33460	473	6	202	PBL
33461	100	1	55	Ileum
33461	442	1	17	Ileum
33461	446	1	5	Jejunum
33462	95	2	61	BM
33463	108	3	55	Lung
33464	470	3	54	PBL
33465	466	1	43	PBL
33466	99	2	38	Colon
33467	223	1	35	Colon
33468	230	1	3	Jejunum
33468	436	1	7	Colon
33468	438	1	6	Ileum
33468	442	1	20	Ileum
33468	450	1	1	Jejunum
33469	235	2	35	MLN
33470	221	2	34	BM
33471	444	1	27	Ileum
33472	473	1	27	PBL
33473	230	1	5	Jejunum
33473	231	1	4	Jejunum
33473	448	1	26	Jejunum
33474	449	1	26	Jejunum
33475	237	1	25	MLN
33476	241	1	2	SPL
33476	445	1	19	Jejunum
33476	475	1	5	SPL
33476	476	1	3	SPL
33476	477	2	13	SPL
33477	444	1	21	Ileum
33477	451	1	2	Jejunum
33477	474	1	5	SPL
33478	235	1	22	MLN
33479	449	2	24	Jejunum
33479	465	1	2	MLN
33480	445	1	18	Jejunum
33480	449	1	22	Jejunum
33481	437	1	21	Ileum
33482	236	1	20	MLN
33483	423	1	19	BM
33484	443	1	19	Ileum
33485	454	1	19	Lung
33486	445	1	9	Jejunum
33486	449	1	10	Jejunum
33487	118	1	18	SPL
33488	236	1	18	MLN
33489	440	1	18	Ileum
33489	477	1	10	SPL
33490	239	1	17	PBL
33491	423	1	17	BM
33492	440	1	17	Ileum
33493	481	1	17	SPL
33494	120	1	4	SPL
33494	243	1	16	SPL
33495	423	2	18	BM
33496	442	1	16	Ileum
33497	472	1	13	PBL
33497	480	1	3	SPL
33498	110	1	3	MLN
33498	236	1	15	MLN
33499	425	1	15	BM
33500	239	1	14	PBL
33501	425	1	13	BM
33502	475	1	13	SPL
33503	118	1	12	SPL
33504	443	1	12	Ileum
33505	452	2	14	Jejunum
33506	118	3	15	SPL
33507	448	1	11	Jejunum
33508	236	1	10	MLN
33509	441	1	10	Ileum
33510	440	1	10	Ileum
33511	471	2	13	PBL
33512	241	1	9	SPL
33513	226	1	7	Ileum
33514	237	1	7	MLN
33515	422	1	7	BM
33516	444	1	7	Ileum
33517	458	1	7	MLN
33518	107	1	6	Lung
33519	109	1	6	MLN
33520	118	2	8	SPL
33521	227	1	6	Ileum
33522	462	1	6	MLN
33523	474	1	6	SPL
33524	478	1	6	SPL
33525	442	1	5	Ileum
33526	452	1	5	Jejunum
33527	458	1	5	MLN
33528	461	1	5	MLN
33529	478	1	5	SPL
33530	95	1	4	BM
33531	98	1	4	Colon
33532	230	1	4	Jejunum
33533	449	1	4	Jejunum
33534	464	2	6	MLN
33535	465	1	4	MLN
33536	461	1	4	MLN
33537	471	1	4	PBL
33538	476	1	4	SPL
33539	481	1	4	SPL
33540	478	1	4	SPL
33541	118	1	3	SPL
33542	237	1	3	MLN
33543	236	1	3	MLN
33544	242	1	3	SPL
33545	243	1	3	SPL
33546	459	1	3	MLN
33547	463	1	3	MLN
33548	463	1	3	MLN
33549	460	1	3	MLN
33550	462	1	3	MLN
33551	462	1	3	MLN
33552	475	1	3	SPL
33553	471	1	1	PBL
33553	479	1	2	SPL
33554	480	1	2	SPL
33554	481	1	1	SPL
33555	480	1	3	SPL
33556	110	1	2	MLN
33557	109	1	2	MLN
33558	109	1	2	MLN
33559	474	2	12	SPL
33560	114	1	2	PBL
33561	476	1	10	SPL
33562	111	1	2	MLN
33563	463	1	8	MLN
33564	102	2	7	Ileum
33565	118	1	2	SPL
33566	475	1	4	SPL
33567	228	1	2	Ileum
33568	460	1	3	MLN
33569	235	1	2	MLN
33570	112	1	2	PBL
33571	237	1	2	MLN
33572	433	1	2	Colon
33573	237	1	2	MLN
33574	462	1	2	MLN
33575	241	1	2	SPL
33576	241	1	2	SPL
33577	459	1	2	MLN
33578	452	1	2	Jejunum
33579	466	1	2	PBL
33580	463	1	2	MLN
33581	465	1	2	MLN
33582	465	1	2	MLN
33583	465	1	2	MLN
33584	461	1	2	MLN
33585	462	1	2	MLN
33586	462	1	2	MLN
33587	470	1	2	PBL
33588	474	1	2	SPL
33589	474	1	2	SPL
33590	475	1	2	SPL
33591	476	1	2	SPL
33592	481	1	2	SPL
33593	480	1	2	SPL
33594	480	1	2	SPL
33595	109	1	1	MLN
33595	224	1	2	Colon
33596	103	1	2	Jejunum
33597	103	1	2	Jejunum
33598	470	1	115	PBL
33599	429	1	94	Colon
33600	449	2	20	Jejunum
33600	452	1	47	Jejunum
33601	432	1	48	Colon
33602	221	1	5	BM
33603	475	1	5	SPL
33604	466	1	4	PBL
33605	469	2	7	PBL
33606	103	1	3	Jejunum
33607	241	1	3	SPL
33608	438	1	3	Ileum
33609	469	2	5	PBL
33610	117	1	2	PBL
33611	437	1	2	Ileum
33612	461	1	2	MLN
33613	240	1	2	PBL
33614	423	2	97	BM
33615	439	1	49	Ileum
33615	478	1	11	SPL
33616	425	2	57	BM
33616	464	1	8	MLN
33616	465	2	19	MLN
33617	425	1	26	BM
33618	437	1	18	Ileum
33619	474	1	13	SPL
33620	423	1	6	BM
33620	475	1	4	SPL
33621	463	1	6	MLN
33622	463	1	5	MLN
33622	474	1	3	SPL
33623	481	1	5	SPL
33624	465	1	4	MLN
33625	476	1	3	SPL
33626	425	1	2	BM
33626	475	1	2	SPL
33627	97	1	19	Colon
33628	233	1	1	Lung
33628	234	1	3	Lung
33629	480	1	2	SPL
33630	459	1	9	MLN
33631	466	1	2	PBL
33632	436	1	1	Colon
33632	440	1	42	Ileum
33633	446	1	20	Jejunum
33633	451	1	39	Jejunum
33634	427	2	30	BM
33635	428	1	26	BM
33636	452	1	25	Jejunum
33637	445	1	22	Jejunum
33638	440	1	11	Ileum
33638	445	1	7	Jejunum
33638	446	1	5	Jejunum
33638	449	1	22	Jejunum
33638	451	1	4	Jejunum
33638	452	1	6	Jejunum
33639	439	1	21	Ileum
33640	428	1	18	BM
33641	464	1	11	MLN
33642	462	1	10	MLN
33643	444	2	16	Ileum
33644	461	1	8	MLN
33645	463	1	7	MLN
33646	475	1	7	SPL
33647	480	1	7	SPL
33648	476	1	6	SPL
33649	238	1	5	PBL
33650	464	1	5	MLN
33651	465	1	5	MLN
33652	479	1	5	SPL
33653	231	1	3	Jejunum
33654	227	1	3	Ileum
33655	427	1	3	BM
33656	474	2	5	SPL
33657	94	1	2	BM
33658	458	1	2	MLN
33659	470	1	2	PBL
33660	475	1	2	SPL
33661	480	1	2	SPL
33662	422	2	41	BM
33663	465	1	13	MLN
33664	476	1	5	SPL
33665	481	1	12	SPL
33666	114	2	6	PBL
33666	117	1	2	PBL
33667	450	1	6	Jejunum
33668	440	1	4	Ileum
33668	461	1	1	MLN
33669	106	1	3	Lung
33670	423	2	33	BM
33671	443	1	35	Ileum
33672	226	1	1	Ileum
33672	444	1	6	Ileum
33672	445	1	16	Jejunum
33672	450	1	33	Jejunum
33672	462	1	16	MLN
33673	437	1	29	Ileum
33673	438	2	20	Ileum
33673	446	1	5	Jejunum
33673	449	1	11	Jejunum
33674	232	1	18	Lung
33675	437	1	2	Ileum
33675	443	1	2	Ileum
33675	446	1	6	Jejunum
33675	448	2	10	Jejunum
33675	449	1	2	Jejunum
33675	452	1	10	Jejunum
33676	460	2	16	MLN
33677	237	1	1	MLN
33677	241	1	4	SPL
33677	437	1	1	Ileum
33677	451	1	2	Jejunum
33677	474	3	4	SPL
33677	478	1	2	SPL
33678	477	1	7	SPL
33679	464	1	5	MLN
33680	423	1	4	BM
33681	471	2	119	PBL
33682	476	1	4	SPL
33683	470	2	78	PBL
33684	477	1	4	SPL
33685	470	1	4	PBL
33686	481	1	4	SPL
33687	221	1	2	BM
33688	222	1	3	BM
33689	472	1	2	PBL
33690	474	1	3	SPL
33691	479	1	3	SPL
33692	481	1	3	SPL
33693	231	1	2	Jejunum
33694	427	1	2	BM
33695	441	1	1	Ileum
33695	442	1	1	Ileum
33696	451	1	2	Jejunum
33697	458	1	2	MLN
33698	458	1	2	MLN
33699	479	1	2	SPL
33700	476	1	2	SPL
33701	465	1	2	MLN
33702	239	1	3	PBL
33703	229	1	1	Jejunum
33703	230	1	1	Jejunum
33704	220	1	2	BM
33705	461	1	4	MLN
33706	95	1	3	BM
33707	235	1	2	MLN
33708	476	1	8	SPL
33709	458	1	6	MLN
33710	459	1	2	MLN
33710	474	1	3	SPL
33711	458	1	2	MLN
33712	230	1	8	Jejunum
33713	470	3	111	PBL
33714	427	1	24	BM
33715	476	1	4	SPL
33716	422	1	3	BM
33717	239	1	2	PBL
33718	453	1	31	Lung
33719	107	1	2	Lung
33720	228	1	4	Ileum
33721	476	1	2	SPL
33722	428	4	65	BM
33723	476	1	3	SPL
33723	478	1	43	SPL
33724	477	1	19	SPL
33725	464	1	18	MLN
33726	459	1	3	MLN
33727	243	1	2	SPL
33728	477	1	2	SPL
33729	433	2	176	Colon
33729	438	2	32	Ileum
33729	440	4	81	Ileum
33729	441	1	17	Ileum
33729	445	1	8	Jejunum
33729	461	1	11	MLN
33729	462	1	8	MLN
33729	465	1	3	MLN
33730	98	1	4	Colon
33730	109	1	5	MLN
33730	110	2	8	MLN
33730	223	9	237	Colon
33730	241	1	1	SPL
33731	470	6	197	PBL
33732	228	2	4	Ileum
33733	423	5	173	BM
33734	434	1	142	Colon
33735	427	6	146	BM
33735	481	1	13	SPL
33736	438	3	131	Ileum
33737	102	1	9	Ileum
33737	103	3	51	Jejunum
33737	105	5	27	Jejunum
33737	226	1	2	Ileum
33737	227	1	2	Ileum
33737	229	2	32	Jejunum
33737	230	1	45	Jejunum
33737	231	2	26	Jejunum
33737	235	1	8	MLN
33737	236	1	2	MLN
33737	440	1	6	Ileum
33737	442	1	10	Ileum
33737	443	1	1	Ileum
33737	458	1	14	MLN
33737	460	1	2	MLN
33737	465	1	2	MLN
33738	96	2	115	BM
33739	437	1	47	Ileum
33739	441	1	4	Ileum
33739	442	1	56	Ileum
33739	458	1	2	MLN
33740	470	4	104	PBL
33741	467	3	99	PBL
33742	470	1	87	PBL
33743	427	3	90	BM
33744	467	1	85	PBL
33745	466	1	37	PBL
33746	425	5	96	BM
33747	468	3	87	PBL
33748	114	2	79	PBL
33749	94	2	27	BM
33749	105	1	4	Jejunum
33749	111	1	5	MLN
33749	226	1	6	Ileum
33749	227	1	7	Ileum
33749	228	1	14	Ileum
33749	231	1	8	Jejunum
33749	235	1	1	MLN
33749	436	1	6	Colon
33749	437	1	21	Ileum
33749	438	1	8	Ileum
33749	441	1	14	Ileum
33749	442	1	17	Ileum
33749	444	2	26	Ileum
33749	446	1	20	Jejunum
33749	447	1	1	Jejunum
33749	448	1	1	Jejunum
33749	450	2	82	Jejunum
33749	462	1	10	MLN
33749	463	3	11	MLN
33749	465	2	10	MLN
33750	470	3	77	PBL
33751	424	1	71	BM
33752	424	3	66	BM
33753	428	2	63	BM
33754	442	1	58	Ileum
33754	464	1	3	MLN
33755	444	1	57	Ileum
33756	466	2	60	PBL
33757	466	3	61	PBL
33758	439	1	56	Ileum
33759	472	1	51	PBL
33759	480	2	5	SPL
33760	429	3	59	Colon
33761	96	1	51	BM
33762	103	1	43	Jejunum
33762	235	2	2	MLN
33762	441	1	4	Ileum
33762	475	3	10	SPL
33763	110	1	2	MLN
33763	226	2	19	Ileum
33763	228	1	15	Ileum
33763	235	2	4	MLN
33763	424	1	2	BM
33763	428	1	13	BM
33763	438	1	1	Ileum
33763	439	1	23	Ileum
33763	447	1	14	Jejunum
33763	449	1	10	Jejunum
33763	459	1	1	MLN
33763	477	1	12	SPL
33764	232	2	37	Lung
33764	233	4	14	Lung
33765	428	2	49	BM
33766	450	2	58	Jejunum
33767	438	3	47	Ileum
33768	222	3	46	BM
33769	438	2	44	Ileum
33770	443	1	42	Ileum
33771	230	2	2	Jejunum
33771	445	3	45	Jejunum
33772	229	1	41	Jejunum
33773	433	2	45	Colon
33774	102	2	40	Ileum
33775	102	1	29	Ileum
33775	231	1	4	Jejunum
33775	237	1	4	MLN
33775	448	1	1	Jejunum
33776	444	1	36	Ileum
33777	455	2	38	Lung
33778	426	3	38	BM
33779	220	1	33	BM
33780	435	1	1	Colon
33780	438	1	32	Ileum
33781	462	2	34	MLN
33782	222	2	34	BM
33783	230	2	34	Jejunum
33784	470	4	39	PBL
33785	480	1	31	SPL
33786	424	1	30	BM
33787	427	1	30	BM
33788	443	2	32	Ileum
33789	224	1	29	Colon
33790	239	2	31	PBL
33791	422	4	35	BM
33792	112	1	27	PBL
33793	103	1	26	Jejunum
33794	449	1	26	Jejunum
33794	458	1	25	MLN
33794	463	1	11	MLN
33795	223	1	25	Colon
33796	426	1	25	BM
33797	437	2	27	Ileum
33798	444	1	25	Ileum
33799	461	1	25	MLN
33799	480	1	20	SPL
33799	481	1	1	SPL
33800	471	1	1	PBL
33800	479	2	26	SPL
33801	476	1	2	SPL
33801	480	2	25	SPL
33802	95	2	27	BM
33803	118	1	16	SPL
33803	241	2	10	SPL
33804	226	1	24	Ileum
33805	222	1	24	BM
33806	423	1	24	BM
33807	438	2	25	Ileum
33807	476	3	13	SPL
33808	441	2	26	Ileum
33809	96	1	22	BM
33810	222	1	22	BM
33811	467	6	187	PBL
33812	445	1	22	Jejunum
33813	473	1	137	PBL
33814	449	1	22	Jejunum
33815	470	7	147	PBL
33816	461	1	22	MLN
33817	467	3	104	PBL
33818	226	1	5	Ileum
33818	441	1	7	Ileum
33818	462	1	22	MLN
33819	472	1	36	PBL
33820	221	1	21	BM
33821	470	2	37	PBL
33822	239	1	21	PBL
33823	437	1	21	Ileum
33824	470	2	39	PBL
33825	463	1	21	MLN
33826	445	1	32	Jejunum
33827	468	1	27	PBL
33828	432	2	22	Colon
33829	235	1	3	MLN
33829	438	1	20	Ileum
33830	447	1	18	Jejunum
33831	445	1	20	Jejunum
33831	461	2	14	MLN
33832	442	2	23	Ileum
33833	461	1	20	MLN
33834	466	1	12	PBL
33835	474	1	20	SPL
33836	481	1	5	SPL
33837	475	1	20	SPL
33838	470	3	9	PBL
33839	475	1	11	SPL
33839	480	1	20	SPL
33840	221	1	3	BM
33841	228	1	19	Ileum
33842	462	2	29	MLN
33843	469	1	3	PBL
33844	462	1	19	MLN
33845	444	1	20	Ileum
33846	478	1	19	SPL
33847	238	1	2	PBL
33848	113	1	5	PBL
33848	116	1	12	PBL
33849	440	1	18	Ileum
33850	240	1	2	PBL
33851	447	1	15	Jejunum
33852	449	1	18	Jejunum
33853	467	1	2	PBL
33854	462	3	22	MLN
33855	476	1	8	SPL
33856	469	1	2	PBL
33857	480	2	21	SPL
33858	476	2	6	SPL
33859	426	1	17	BM
33860	472	1	2	PBL
33861	458	2	19	MLN
33862	472	1	2	PBL
33863	445	1	2	Jejunum
33863	463	2	19	MLN
33864	463	2	19	MLN
33865	472	1	2	PBL
33866	460	1	17	MLN
33867	462	2	19	MLN
33868	476	1	2	SPL
33869	479	2	19	SPL
33870	478	1	17	SPL
33871	480	1	17	SPL
33872	222	1	16	BM
33873	451	1	16	Jejunum
33874	462	1	16	MLN
33875	118	1	1	SPL
33875	240	1	1	PBL
33875	422	2	3	BM
33875	423	1	1	BM
33875	424	2	2	BM
33875	426	2	2	BM
33875	427	3	4	BM
33875	428	1	1	BM
33875	471	1	1	PBL
33875	474	5	6	SPL
33875	475	5	6	SPL
33875	476	4	9	SPL
33875	477	5	8	SPL
33875	478	2	2	SPL
33875	479	3	3	SPL
33875	480	6	11	SPL
33875	481	6	8	SPL
33876	477	1	16	SPL
33877	460	1	15	MLN
33878	461	2	17	MLN
33879	462	3	20	MLN
33880	236	1	14	MLN
33881	446	1	14	Jejunum
33882	464	2	16	MLN
33883	458	2	18	MLN
33884	461	1	14	MLN
33885	461	1	14	MLN
33886	462	1	14	MLN
33887	475	2	17	SPL
33888	471	1	2	PBL
33888	479	1	12	SPL
33889	480	1	14	SPL
33890	440	1	13	Ileum
33891	463	1	13	MLN
33892	477	2	16	SPL
33893	477	1	13	SPL
33894	95	2	18	BM
33895	439	1	12	Ileum
33896	464	1	12	MLN
33897	465	1	12	MLN
33898	478	1	12	SPL
33899	229	2	13	Jejunum
33900	243	1	11	SPL
33901	448	2	17	Jejunum
33902	452	1	11	Jejunum
33903	458	1	11	MLN
33904	463	1	11	MLN
33905	463	1	11	MLN
33906	460	1	11	MLN
33907	461	2	13	MLN
33908	461	1	11	MLN
33909	461	1	11	MLN
33910	462	1	11	MLN
33911	462	1	11	MLN
33912	480	2	13	SPL
33913	109	1	10	MLN
33914	227	2	14	Ileum
33915	222	1	10	BM
33916	241	1	10	SPL
33916	479	1	5	SPL
33917	226	1	3	Ileum
33917	228	1	6	Ileum
33917	430	2	9	Colon
33918	447	1	9	Jejunum
33918	448	1	10	Jejunum
33919	458	1	10	MLN
33920	460	1	10	MLN
33921	461	1	10	MLN
33922	462	2	12	MLN
33923	462	1	10	MLN
33924	475	2	12	SPL
33925	476	1	10	SPL
33926	479	1	10	SPL
33927	479	1	10	SPL
33928	477	2	12	SPL
33929	477	1	10	SPL
33930	104	1	9	Jejunum
33931	236	1	9	MLN
33932	439	1	9	Ileum
33933	444	1	9	Ileum
33934	448	1	9	Jejunum
33935	464	1	9	MLN
33936	465	2	11	MLN
33937	460	1	9	MLN
33938	460	1	9	MLN
33939	462	1	9	MLN
33940	478	1	9	SPL
33941	118	1	2	SPL
33941	480	1	9	SPL
33942	109	1	8	MLN
33943	226	2	13	Ileum
33944	226	1	8	Ileum
33945	235	1	8	MLN
33946	423	1	8	BM
33947	458	1	8	MLN
33948	463	1	8	MLN
33949	463	1	8	MLN
33950	460	1	8	MLN
33951	461	2	10	MLN
33952	461	1	8	MLN
33953	462	1	8	MLN
33954	462	1	8	MLN
33955	475	1	8	SPL
33956	475	1	8	SPL
33957	478	2	10	SPL
33958	478	1	8	SPL
33959	111	1	7	MLN
33960	111	1	7	MLN
33961	118	3	13	SPL
33962	433	1	7	Colon
33963	438	1	7	Ileum
33964	459	1	7	MLN
33965	458	1	7	MLN
33966	465	1	7	MLN
33967	460	1	7	MLN
33968	460	1	7	MLN
33969	461	1	7	MLN
33970	461	1	7	MLN
33971	462	1	7	MLN
33972	474	1	7	SPL
33973	477	1	7	SPL
33974	477	1	7	SPL
33975	478	1	7	SPL
33976	480	1	7	SPL
33977	97	1	6	Colon
33978	228	1	6	Ileum
33979	229	2	8	Jejunum
33979	442	1	2	Ileum
33980	236	1	6	MLN
33981	241	1	6	SPL
33982	242	2	12	SPL
33983	427	1	6	BM
33984	459	1	6	MLN
33985	459	1	6	MLN
33986	458	1	6	MLN
33987	463	1	6	MLN
33988	465	1	6	MLN
33989	476	1	6	SPL
33990	477	1	6	SPL
33990	478	1	6	SPL
33991	477	1	6	SPL
33992	96	2	8	BM
33993	96	1	5	BM
33994	110	2	7	MLN
33995	110	1	5	MLN
33996	109	1	5	MLN
33997	111	1	5	MLN
33998	118	1	5	SPL
33999	226	1	5	Ileum
34000	224	1	5	Colon
34001	220	1	5	BM
34002	241	1	5	SPL
34003	454	1	5	Lung
34004	459	1	5	MLN
34005	452	1	5	Jejunum
34006	464	1	5	MLN
34007	458	1	5	MLN
34008	458	1	5	MLN
34009	465	2	7	MLN
34010	460	1	5	MLN
34011	460	1	5	MLN
34012	461	1	5	MLN
34013	461	1	5	MLN
34014	474	1	5	SPL
34015	479	1	5	SPL
34016	477	1	5	SPL
34017	481	1	5	SPL
34018	478	1	5	SPL
34019	478	1	5	SPL
34020	97	1	4	Colon
34021	102	1	4	Ileum
34021	228	1	3	Ileum
34022	102	1	4	Ileum
34023	111	1	4	MLN
34024	226	1	4	Ileum
34025	226	2	6	Ileum
34026	237	1	4	MLN
34027	236	1	4	MLN
34028	236	2	6	MLN
34029	243	1	4	SPL
34030	422	2	6	BM
34031	459	1	4	MLN
34032	459	1	4	MLN
34033	465	1	4	MLN
34034	460	1	4	MLN
34035	461	2	6	MLN
34036	461	1	4	MLN
34037	228	1	2	Ileum
34037	461	1	4	MLN
34038	461	2	6	MLN
34039	462	1	4	MLN
34040	470	1	4	PBL
34041	475	1	4	SPL
34042	481	1	4	SPL
34043	478	1	4	SPL
34044	98	1	3	Colon
34045	102	1	3	Ileum
34046	114	1	3	PBL
34047	223	1	17	Colon
34048	111	1	3	MLN
34049	478	2	6	SPL
34050	117	1	3	PBL
34051	120	1	3	SPL
34052	120	1	3	SPL
34053	120	2	5	SPL
34054	118	1	3	SPL
34055	221	1	3	BM
34056	221	1	3	BM
34057	230	1	3	Jejunum
34058	230	1	3	Jejunum
34059	225	1	3	Colon
34060	220	1	3	BM
34061	237	1	3	MLN
34062	237	1	3	MLN
34063	237	1	3	MLN
34064	237	1	3	MLN
34065	236	1	3	MLN
34066	239	1	3	PBL
34067	242	1	3	SPL
34068	243	1	3	SPL
34069	424	1	3	BM
34070	424	2	5	BM
34071	425	1	3	BM
34072	437	1	3	Ileum
34073	447	1	3	Jejunum
34074	449	1	3	Jejunum
34075	458	1	3	MLN
34076	458	1	3	MLN
34077	458	1	3	MLN
34078	463	1	3	MLN
34079	468	1	3	PBL
34080	460	1	3	MLN
34081	460	1	3	MLN
34082	460	1	3	MLN
34083	470	1	3	PBL
34084	474	1	3	SPL
34085	474	1	3	SPL
34086	480	1	3	SPL
34087	94	1	2	BM
34088	94	1	2	BM
34089	96	1	2	BM
34090	95	1	2	BM
34091	102	1	2	Ileum
34092	111	2	4	MLN
34093	117	1	2	PBL
34094	120	1	2	SPL
34095	120	1	2	SPL
34096	118	1	2	SPL
34097	226	1	2	Ileum
34098	222	1	2	BM
34099	235	1	2	MLN
34100	235	1	2	MLN
34101	237	1	2	MLN
34102	237	1	2	MLN
34103	237	1	2	MLN
34104	236	1	2	MLN
34105	236	1	2	MLN
34106	242	1	2	SPL
34107	243	1	2	SPL
34108	474	2	10	SPL
34109	426	1	2	BM
34110	459	1	2	MLN
34111	426	1	2	BM
34112	424	1	2	BM
34113	428	1	2	BM
34114	428	1	2	BM
34115	428	1	2	BM
34116	425	1	2	BM
34117	425	1	2	BM
34118	434	1	2	Colon
34119	427	1	2	BM
34120	427	1	2	BM
34121	427	1	2	BM
34122	459	1	2	MLN
34123	459	1	2	MLN
34124	459	1	2	MLN
34125	459	1	2	MLN
34126	227	1	3	Ileum
34126	232	1	3	Lung
34127	464	1	2	MLN
34128	467	1	2	PBL
34129	458	1	2	MLN
34130	458	1	2	MLN
34131	458	1	2	MLN
34132	468	3	104	PBL
34133	422	6	88	BM
34134	440	1	42	Ileum
34135	426	2	43	BM
34136	463	1	2	MLN
34137	440	1	37	Ileum
34138	426	1	33	BM
34138	461	1	3	MLN
34139	463	1	2	MLN
34140	443	1	28	Ileum
34141	443	1	20	Ileum
34142	463	1	2	MLN
34143	438	1	16	Ileum
34144	474	1	13	SPL
34145	465	1	2	MLN
34146	452	1	12	Jejunum
34147	458	1	12	MLN
34148	475	1	10	SPL
34149	475	1	10	SPL
34149	481	1	2	SPL
34150	465	1	2	MLN
34151	464	1	9	MLN
34152	461	1	9	MLN
34153	468	1	2	PBL
34154	480	1	9	SPL
34155	481	1	7	SPL
34156	460	1	2	MLN
34157	477	1	5	SPL
34158	460	1	4	MLN
34159	460	1	2	MLN
34160	459	1	3	MLN
34161	475	1	3	SPL
34162	460	1	2	MLN
34163	222	1	2	BM
34164	460	1	2	MLN
34165	424	1	2	BM
34166	459	1	2	MLN
34167	460	1	2	MLN
34168	464	1	2	MLN
34169	463	1	2	MLN
34170	472	1	2	PBL
34171	474	1	2	SPL
34172	480	1	2	SPL
34173	461	1	2	MLN
34174	461	1	2	MLN
34175	461	1	2	MLN
34176	461	1	2	MLN
34177	462	1	2	MLN
34178	462	1	2	MLN
34179	462	1	2	MLN
34180	470	2	4	PBL
34181	470	1	2	PBL
34182	471	1	2	PBL
34183	471	1	2	PBL
34184	475	1	2	SPL
34185	476	1	2	SPL
34186	476	1	2	SPL
34187	476	1	2	SPL
34188	476	1	2	SPL
34189	479	2	4	SPL
34190	479	1	1	SPL
34190	480	1	1	SPL
34191	477	1	1	SPL
34191	481	1	1	SPL
34192	477	1	2	SPL
34193	477	1	2	SPL
34194	481	1	2	SPL
34195	481	1	2	SPL
34196	426	1	81	BM
34197	432	1	80	Colon
34198	440	1	37	Ileum
34199	120	2	6	SPL
34199	473	1	2	PBL
34199	475	1	6	SPL
34199	476	1	4	SPL
34199	478	1	7	SPL
34199	480	2	7	SPL
34200	422	1	24	BM
34201	461	1	14	MLN
34202	114	1	11	PBL
34203	222	1	8	BM
34204	459	1	7	MLN
34205	120	1	4	SPL
34206	477	1	4	SPL
34207	115	1	3	PBL
34208	221	1	3	BM
34209	459	1	3	MLN
34210	478	1	3	SPL
34211	109	1	2	MLN
34212	236	1	2	MLN
34213	458	1	2	MLN
34214	468	2	4	PBL
34215	481	1	2	SPL
34216	427	1	5	BM
34217	242	3	26	SPL
34218	224	1	65	Colon
34218	226	1	2	Ileum
34218	228	1	1	Ileum
34218	230	1	19	Jejunum
34219	223	1	77	Colon
34220	98	1	12	Colon
34220	102	1	16	Ileum
34220	224	1	21	Colon
34220	225	1	5	Colon
34221	98	1	7	Colon
34221	99	2	23	Colon
34221	102	2	25	Ileum
34221	232	1	16	Lung
34222	99	1	26	Colon
34222	109	1	5	MLN
34222	228	1	1	Ileum
34222	229	1	8	Jejunum
34223	98	1	23	Colon
34224	97	1	22	Colon
34224	98	1	11	Colon
34224	223	3	45	Colon
34224	225	2	19	Colon
34225	224	1	22	Colon
34226	100	1	20	Ileum
34226	223	1	3	Colon
34226	229	1	5	Jejunum
34227	221	1	19	BM
34228	118	1	17	SPL
34229	221	1	14	BM
34230	97	1	13	Colon
34231	101	2	19	Ileum
34231	105	1	6	Jejunum
34231	230	1	3	Jejunum
34232	222	1	13	BM
34233	100	1	9	Ileum
34234	236	1	9	MLN
34235	237	1	4	MLN
34235	243	1	9	SPL
34236	94	1	8	BM
34237	100	1	8	Ileum
34238	243	1	7	SPL
34239	100	1	6	Ileum
34240	120	1	6	SPL
34241	223	1	6	Colon
34242	243	1	6	SPL
34243	98	1	5	Colon
34244	118	1	5	SPL
34245	235	1	5	MLN
34246	236	1	5	MLN
34247	236	1	5	MLN
34248	118	1	4	SPL
34249	118	2	6	SPL
34250	230	1	4	Jejunum
34251	225	1	4	Colon
34252	235	1	4	MLN
34253	236	2	6	MLN
34254	242	1	4	SPL
34255	94	1	3	BM
34256	105	1	3	Jejunum
34257	111	1	3	MLN
34258	120	1	3	SPL
34259	118	1	3	SPL
34260	118	1	3	SPL
34261	231	1	3	Jejunum
34262	221	1	3	BM
34263	222	1	3	BM
34264	235	1	3	MLN
34265	237	1	3	MLN
34266	118	1	2	SPL
34266	241	1	3	SPL
34267	243	1	3	SPL
34268	95	1	2	BM
34269	107	1	2	Lung
34270	103	1	2	Jejunum
34271	105	1	1	Jejunum
34271	109	1	1	MLN
34272	109	1	2	MLN
34273	119	1	2	SPL
34274	111	1	2	MLN
34275	120	1	2	SPL
34276	118	1	2	SPL
34277	224	1	2	Colon
34278	235	1	2	MLN
34279	235	1	2	MLN
34280	237	1	2	MLN
34281	243	1	2	SPL
34282	243	1	2	SPL
34283	243	1	2	SPL
34284	103	1	4	Jejunum
34285	458	1	18	MLN
34286	423	2	4	BM
34287	481	1	2	SPL
34288	429	13	709	Colon
34289	451	3	60	Jejunum
34290	463	1	20	MLN
34291	463	1	14	MLN
34292	235	1	6	MLN
34293	109	2	9	MLN
34294	437	1	30	Ileum
34295	424	1	28	BM
34296	443	1	8	Ileum
34297	462	1	2	MLN
34298	423	2	94	BM
34299	439	1	77	Ileum
34300	438	1	57	Ileum
34301	424	3	76	BM
34302	424	1	46	BM
34303	460	1	5	MLN
34304	439	1	42	Ileum
34305	444	1	31	Ileum
34306	477	1	4	SPL
34307	442	1	30	Ileum
34308	440	1	30	Ileum
34309	437	1	28	Ileum
34310	220	1	25	BM
34311	478	1	23	SPL
34312	437	1	18	Ileum
34313	460	1	17	MLN
34314	480	1	14	SPL
34315	463	2	16	MLN
34316	461	1	13	MLN
34317	458	1	12	MLN
34318	460	1	12	MLN
34319	481	1	10	SPL
34320	474	1	9	SPL
34321	479	1	9	SPL
34322	443	1	8	Ileum
34323	464	1	8	MLN
34324	465	1	8	MLN
34325	462	1	8	MLN
34326	477	1	8	SPL
34326	478	1	7	SPL
34327	478	1	8	SPL
34328	458	1	7	MLN
34329	474	1	7	SPL
34330	474	1	7	SPL
34331	476	2	6	SPL
34331	477	2	5	SPL
34332	473	1	2	PBL
34332	480	1	7	SPL
34333	222	1	6	BM
34334	465	1	6	MLN
34335	477	1	6	SPL
34336	237	1	4	MLN
34336	477	2	8	SPL
34337	462	1	5	MLN
34338	475	1	5	SPL
34339	477	1	5	SPL
34340	426	2	6	BM
34341	462	2	7	MLN
34342	475	1	4	SPL
34343	226	1	2	Ileum
34343	231	1	1	Jejunum
34344	241	1	3	SPL
34345	459	1	3	MLN
34346	459	1	3	MLN
34347	467	1	3	PBL
34348	465	1	3	MLN
34349	477	1	3	SPL
34350	96	1	2	BM
34351	113	1	2	PBL
34352	243	1	2	SPL
34353	426	1	2	BM
34354	426	1	2	BM
34355	428	1	2	BM
34356	459	1	2	MLN
34357	459	1	2	MLN
34358	466	1	2	PBL
34359	464	1	2	MLN
34360	464	1	2	MLN
34361	465	1	2	MLN
34362	468	1	2	PBL
34363	461	1	2	MLN
34364	471	1	2	PBL
34365	474	1	2	SPL
34366	476	1	2	SPL
34367	477	1	2	SPL
34368	480	1	2	SPL
34369	463	1	16	MLN
34370	112	1	8	PBL
34370	115	1	4	PBL
34371	427	1	5	BM
34372	223	1	4	Colon
34373	467	1	11	PBL
34374	458	1	4	MLN
34375	461	1	4	MLN
34376	444	1	3	Ileum
34377	470	4	141	PBL
34378	241	1	4	SPL
34378	242	1	12	SPL
34378	452	2	38	Jejunum
34378	481	1	3	SPL
34379	227	1	2	Ileum
34379	230	1	6	Jejunum
34379	437	1	9	Ileum
34379	444	1	25	Ileum
34379	459	1	1	MLN
34379	460	2	12	MLN
34379	461	1	8	MLN
34379	463	1	11	MLN
34379	464	1	9	MLN
34379	465	1	1	MLN
34380	228	1	19	Ileum
34381	437	1	10	Ileum
34381	461	1	2	MLN
34381	464	1	2	MLN
34382	471	1	11	PBL
34383	236	1	7	MLN
34384	475	1	7	SPL
34385	474	1	4	SPL
34385	476	1	6	SPL
34386	481	1	5	SPL
34387	465	1	4	MLN
34388	460	1	4	MLN
34389	464	1	3	MLN
34390	473	1	3	PBL
34391	481	1	3	SPL
34392	235	1	2	MLN
34393	468	1	2	PBL
34394	462	1	2	MLN
34395	476	1	2	SPL
34396	476	1	2	SPL
34397	461	1	13	MLN
34398	458	1	3	MLN
34399	468	1	3	PBL
34400	475	1	2	SPL
34401	241	11	447	SPL
34402	109	6	73	MLN
34403	95	2	35	BM
34404	439	1	29	Ileum
34405	460	1	28	MLN
34406	458	1	25	MLN
34407	242	1	21	SPL
34408	453	1	20	Lung
34409	109	1	16	MLN
34410	458	1	9	MLN
34411	471	1	1	PBL
34411	479	1	8	SPL
34412	97	1	2	Colon
34412	103	1	1	Jejunum
34412	109	1	1	MLN
34412	111	1	2	MLN
34413	97	2	5	Colon
34413	430	1	2	Colon
34414	110	1	5	MLN
34415	237	1	3	MLN
34416	99	1	2	Colon
34417	424	1	1	BM
34417	428	1	1	BM
34417	440	1	2	Ileum
34418	439	1	2	Ileum
34419	94	1	37	BM
34419	109	2	6	MLN
34419	111	2	3	MLN
34419	234	2	2	Lung
34420	94	1	1	BM
34420	95	1	2	BM
34420	108	2	8	Lung
34420	116	1	2	PBL
34420	118	2	3	SPL
34420	119	1	1	SPL
34420	120	2	4	SPL
34420	221	1	3	BM
34420	233	1	3	Lung
34420	242	1	2	SPL
34421	94	1	9	BM
34422	99	1	7	Colon
34423	101	1	3	Ileum
34423	103	1	3	Jejunum
34424	101	1	3	Ileum
34424	105	1	2	Jejunum
34425	94	1	2	BM
34426	98	1	2	Colon
34427	105	1	2	Jejunum
34428	109	1	1	MLN
34428	111	1	1	MLN
34429	427	1	2	BM
34430	470	6	331	PBL
34431	429	4	185	Colon
34431	432	1	77	Colon
34431	435	2	231	Colon
34432	427	5	205	BM
34433	453	5	199	Lung
34434	437	2	122	Ileum
34434	444	2	37	Ileum
34434	451	1	31	Jejunum
34435	456	1	7	Lung
34435	457	4	185	Lung
34436	423	7	200	BM
34437	423	2	16	BM
34437	471	6	207	PBL
34437	474	2	4	SPL
34437	476	1	7	SPL
34438	470	5	170	PBL
34439	430	2	155	Colon
34440	229	1	22	Jejunum
34440	231	1	20	Jejunum
34440	438	1	62	Ileum
34440	442	1	8	Ileum
34440	445	2	30	Jejunum
34440	446	3	41	Jejunum
34440	447	1	53	Jejunum
34440	448	2	34	Jejunum
34440	449	1	9	Jejunum
34440	450	2	69	Jejunum
34440	452	5	78	Jejunum
34441	429	1	72	Colon
34441	436	2	143	Colon
34442	467	3	122	PBL
34443	440	1	27	Ileum
34443	445	2	105	Jejunum
34443	446	1	37	Jejunum
34443	447	1	1	Jejunum
34444	243	1	97	SPL
34445	434	1	94	Colon
34446	422	1	92	BM
34447	428	7	105	BM
34448	438	1	6	Ileum
34448	439	1	90	Ileum
34448	475	3	9	SPL
34449	242	1	87	SPL
34450	422	2	82	BM
34451	237	1	5	MLN
34451	241	1	77	SPL
34451	458	2	13	MLN
34451	463	1	3	MLN
34451	464	1	4	MLN
34451	465	1	13	MLN
34452	441	1	16	Ileum
34452	442	2	63	Ileum
34453	471	1	75	PBL
34454	423	2	73	BM
34455	242	2	77	SPL
34456	427	1	66	BM
34457	238	2	66	PBL
34458	439	1	63	Ileum
34459	433	2	61	Colon
34460	236	2	66	MLN
34461	442	1	55	Ileum
34462	424	2	47	BM
34462	462	2	6	MLN
34463	440	1	45	Ileum
34464	451	1	45	Jejunum
34465	471	2	47	PBL
34466	437	1	44	Ileum
34467	236	2	43	MLN
34468	226	1	9	Ileum
34468	437	1	27	Ileum
34468	439	1	31	Ileum
34468	444	2	22	Ileum
34468	461	3	17	MLN
34468	462	1	10	MLN
34469	439	1	39	Ileum
34470	451	1	39	Jejunum
34471	422	2	40	BM
34472	428	2	37	BM
34473	438	1	35	Ileum
34474	461	1	35	MLN
34475	228	1	34	Ileum
34476	227	1	5	Ileum
34476	237	1	15	MLN
34476	437	1	34	Ileum
34477	440	1	34	Ileum
34478	446	1	4	Jejunum
34478	449	2	30	Jejunum
34478	451	1	34	Jejunum
34479	428	2	35	BM
34480	437	1	33	Ileum
34481	440	1	33	Ileum
34482	442	1	8	Ileum
34482	447	1	33	Jejunum
34482	452	1	13	Jejunum
34482	464	1	8	MLN
34482	474	1	8	SPL
34482	477	2	6	SPL
34482	481	1	6	SPL
34483	445	1	33	Jejunum
34483	447	2	19	Jejunum
34483	477	1	2	SPL
34483	479	2	13	SPL
34484	428	1	32	BM
34484	474	1	7	SPL
34485	441	1	31	Ileum
34485	458	1	8	MLN
34486	461	2	7	MLN
34486	465	5	27	MLN
34486	478	4	15	SPL
34487	422	4	42	BM
34488	229	1	23	Jejunum
34488	230	1	13	Jejunum
34488	445	1	28	Jejunum
34488	447	1	26	Jejunum
34488	463	1	5	MLN
34488	475	1	5	SPL
34489	426	2	29	BM
34490	477	1	27	SPL
34491	237	1	26	MLN
34492	422	1	12	BM
34492	425	1	26	BM
34493	448	1	16	Jejunum
34493	450	1	25	Jejunum
34494	242	3	45	SPL
34495	462	2	26	MLN
34496	241	1	22	SPL
34497	462	2	22	MLN
34498	474	1	4	SPL
34498	481	1	20	SPL
34499	237	1	19	MLN
34500	241	1	19	SPL
34501	227	1	8	Ileum
34501	229	1	11	Jejunum
34501	230	1	2	Jejunum
34501	442	1	19	Ileum
34501	446	1	9	Jejunum
34502	458	2	21	MLN
34503	458	1	19	MLN
34504	458	1	19	MLN
34505	460	1	19	MLN
34506	471	1	1	PBL
34506	479	1	18	SPL
34507	221	1	18	BM
34508	228	1	18	Ileum
34509	220	2	23	BM
34510	458	1	18	MLN
34511	458	1	18	MLN
34512	462	1	18	MLN
34513	475	2	20	SPL
34514	478	1	18	SPL
34515	474	1	8	SPL
34515	480	1	10	SPL
34516	221	2	24	BM
34517	236	1	17	MLN
34518	428	1	17	BM
34519	446	1	17	Jejunum
34520	462	1	17	MLN
34521	477	1	17	SPL
34522	441	1	16	Ileum
34523	441	1	16	Ileum
34524	452	1	16	Jejunum
34525	458	1	16	MLN
34526	478	1	16	SPL
34527	480	3	21	SPL
34528	243	2	17	SPL
34529	463	1	15	MLN
34530	235	1	14	MLN
34531	446	1	14	Jejunum
34532	461	1	14	MLN
34533	481	1	14	SPL
34534	478	1	14	SPL
34535	480	1	14	SPL
34536	228	1	13	Ileum
34537	236	2	18	MLN
34537	463	2	4	MLN
34538	239	1	13	PBL
34539	464	1	13	MLN
34540	462	1	13	MLN
34541	475	1	13	SPL
34542	478	1	13	SPL
34543	237	1	12	MLN
34544	236	1	12	MLN
34545	440	1	12	Ileum
34546	427	1	2	BM
34547	460	1	12	MLN
34548	474	1	12	SPL
34549	477	1	12	SPL
34550	241	1	2	SPL
34550	447	1	7	Jejunum
34550	481	2	14	SPL
34551	231	1	7	Jejunum
34551	441	1	2	Ileum
34551	445	1	2	Jejunum
34552	226	1	11	Ileum
34553	467	2	13	PBL
34554	460	1	11	MLN
34555	474	2	13	SPL
34556	474	1	11	SPL
34557	242	1	6	SPL
34557	465	2	9	MLN
34557	474	1	8	SPL
34557	475	2	8	SPL
34557	477	3	23	SPL
34558	242	1	10	SPL
34559	465	1	10	MLN
34560	477	1	10	SPL
34561	477	1	10	SPL
34562	478	3	19	SPL
34563	480	1	10	SPL
34564	481	1	2	SPL
34565	478	1	5	SPL
34565	480	1	10	SPL
34566	480	1	10	SPL
34567	237	1	9	MLN
34568	236	2	11	MLN
34569	475	1	2	SPL
34570	423	2	11	BM
34571	477	1	2	SPL
34572	463	1	9	MLN
34573	463	1	9	MLN
34574	463	1	9	MLN
34575	427	1	45	BM
34576	463	1	9	MLN
34577	465	1	4	MLN
34578	461	1	2	MLN
34579	460	1	9	MLN
34580	480	1	2	SPL
34581	461	1	9	MLN
34582	475	1	9	SPL
34583	242	1	2	SPL
34583	475	2	12	SPL
34584	476	1	9	SPL
34585	236	1	8	MLN
34585	463	1	2	MLN
34585	474	1	4	SPL
34585	478	1	3	SPL
34586	437	1	8	Ileum
34587	453	1	8	Lung
34588	458	1	8	MLN
34589	465	1	8	MLN
34590	465	1	8	MLN
34591	460	3	12	MLN
34592	460	1	8	MLN
34593	461	1	8	MLN
34593	463	1	4	MLN
34593	474	1	2	SPL
34593	480	1	3	SPL
34594	474	2	10	SPL
34595	228	1	7	Ileum
34596	236	1	7	MLN
34597	236	2	10	MLN
34598	438	1	7	Ileum
34598	439	1	7	Ileum
34598	460	1	5	MLN
34598	475	1	2	SPL
34599	439	2	9	Ileum
34600	463	1	7	MLN
34601	461	1	7	MLN
34602	474	1	7	SPL
34603	441	1	2	Ileum
34603	461	1	1	MLN
34603	465	1	5	MLN
34603	474	2	3	SPL
34603	475	1	2	SPL
34603	477	1	1	SPL
34603	478	1	2	SPL
34604	471	1	1	PBL
34604	479	2	8	SPL
34605	443	1	6	Ileum
34605	471	1	1	PBL
34605	479	1	6	SPL
34606	479	1	7	SPL
34607	477	3	11	SPL
34608	478	1	7	SPL
34609	478	2	9	SPL
34610	478	1	7	SPL
34611	226	1	6	Ileum
34612	235	1	1	MLN
34612	236	1	5	MLN
34613	236	1	6	MLN
34614	463	1	6	MLN
34615	463	1	6	MLN
34616	465	1	6	MLN
34617	465	1	6	MLN
34618	473	1	6	PBL
34619	474	1	6	SPL
34620	475	1	6	SPL
34621	479	1	6	SPL
34622	476	1	6	SPL
34623	477	1	6	SPL
34624	462	1	2	MLN
34624	463	3	10	MLN
34624	477	1	6	SPL
34625	477	1	6	SPL
34626	478	1	6	SPL
34627	478	1	6	SPL
34628	480	1	6	SPL
34629	480	3	12	SPL
34630	227	1	5	Ileum
34631	459	1	5	MLN
34632	463	1	5	MLN
34633	465	1	5	MLN
34634	460	1	5	MLN
34635	460	1	5	MLN
34636	474	1	5	SPL
34637	474	1	5	SPL
34638	475	1	5	SPL
34639	475	1	5	SPL
34640	479	1	5	SPL
34641	476	1	5	SPL
34642	476	1	5	SPL
34643	477	2	7	SPL
34643	478	1	3	SPL
34644	481	1	5	SPL
34645	481	1	5	SPL
34646	478	1	5	SPL
34647	226	1	4	Ileum
34648	227	1	4	Ileum
34649	235	1	4	MLN
34650	241	1	4	SPL
34651	426	1	4	BM
34652	434	1	4	Colon
34653	436	1	4	Colon
34654	430	2	159	Colon
34654	440	1	17	Ileum
34655	442	2	6	Ileum
34656	441	1	4	Ileum
34657	443	1	4	Ileum
34657	458	2	4	MLN
34658	446	1	4	Jejunum
34659	459	2	6	MLN
34660	458	1	4	MLN
34661	458	1	4	MLN
34662	465	1	4	MLN
34663	460	1	4	MLN
34664	479	1	4	SPL
34665	476	1	4	SPL
34666	476	1	4	SPL
34667	476	1	4	SPL
34668	476	1	4	SPL
34669	481	1	4	SPL
34670	478	2	6	SPL
34671	478	1	4	SPL
34672	474	2	4	SPL
34672	478	1	4	SPL
34673	480	1	3	SPL
34673	481	1	1	SPL
34674	221	1	3	BM
34675	438	1	3	Ileum
34676	446	1	3	Jejunum
34677	447	1	3	Jejunum
34678	459	1	3	MLN
34679	459	1	3	MLN
34680	459	1	3	MLN
34681	459	1	3	MLN
34682	464	1	3	MLN
34682	465	1	2	MLN
34683	464	1	3	MLN
34684	465	1	3	MLN
34685	460	1	3	MLN
34686	460	1	3	MLN
34687	470	1	3	PBL
34688	461	1	3	MLN
34689	461	1	3	MLN
34690	474	1	3	SPL
34691	479	1	3	SPL
34692	476	1	3	SPL
34693	476	2	6	SPL
34694	476	1	3	SPL
34695	476	1	3	SPL
34696	481	2	5	SPL
34697	478	1	3	SPL
34698	478	1	3	SPL
34699	480	1	3	SPL
34700	230	1	2	Jejunum
34701	238	1	2	PBL
34702	235	1	2	MLN
34703	430	1	2	Colon
34704	428	1	2	BM
34705	439	1	2	Ileum
34705	448	1	2	Jejunum
34706	459	1	2	MLN
34707	464	1	2	MLN
34708	463	1	2	MLN
34709	465	1	2	MLN
34710	462	1	2	MLN
34711	460	1	2	MLN
34712	460	1	2	MLN
34713	474	1	2	SPL
34713	475	1	2	SPL
34714	475	1	2	SPL
34715	475	1	2	SPL
34716	479	1	2	SPL
34717	476	1	2	SPL
34718	477	1	2	SPL
34719	477	1	2	SPL
34720	478	3	6	SPL
34721	478	1	2	SPL
34722	110	1	2	MLN
34722	111	2	2	MLN
34723	109	1	4	MLN
34723	111	1	2	MLN
34724	229	1	2	Jejunum
34725	114	1	2	PBL
34726	458	1	14	MLN
34727	463	1	11	MLN
34728	447	1	5	Jejunum
34729	437	1	3	Ileum
34730	454	3	216	Lung
34731	423	4	95	BM
34732	468	7	150	PBL
34733	476	1	29	SPL
34734	425	1	13	BM
34735	463	1	16	MLN
34736	462	1	11	MLN
34736	464	1	2	MLN
34737	470	3	14	PBL
34738	481	1	11	SPL
34739	423	1	8	BM
34740	458	1	10	MLN
34741	475	1	5	SPL
34742	477	1	9	SPL
34743	462	1	3	MLN
34744	452	1	4	Jejunum
34745	440	1	2	Ileum
34746	464	1	4	MLN
34747	468	1	2	PBL
34748	427	1	2	BM
34749	470	1	2	PBL
34750	459	1	2	MLN
34751	478	1	2	SPL
34752	460	1	2	MLN
34753	434	1	3	Colon
34754	460	1	7	MLN
34755	438	1	19	Ileum
34756	441	1	15	Ileum
34757	458	1	6	MLN
34758	462	1	5	MLN
34759	462	1	4	MLN
34760	481	1	4	SPL
34761	462	1	3	MLN
34762	428	1	2	BM
34763	427	1	2	BM
34764	476	1	2	SPL
34765	478	1	2	SPL
34766	435	6	243	Colon
34767	454	1	24	Lung
34768	424	6	193	BM
34769	458	1	27	MLN
34770	463	1	19	MLN
34771	428	3	117	BM
34772	480	1	26	SPL
34773	423	1	2	BM
34774	458	2	23	MLN
34775	424	3	103	BM
34775	427	1	1	BM
34776	465	1	2	MLN
34777	465	1	14	MLN
34778	472	5	107	PBL
34778	480	2	3	SPL
34779	478	1	13	SPL
34780	463	1	8	MLN
34781	429	1	55	Colon
34782	423	1	4	BM
34783	221	1	2	BM
34783	435	1	43	Colon
34784	459	1	3	MLN
34785	228	1	2	Ileum
34786	425	1	32	BM
34787	475	1	2	SPL
34788	422	1	30	BM
34789	461	2	27	MLN
34790	448	1	20	Jejunum
34791	465	1	18	MLN
34792	461	1	17	MLN
34793	477	1	16	SPL
34794	477	1	14	SPL
34795	462	2	15	MLN
34796	461	1	11	MLN
34797	480	2	12	SPL
34798	475	1	9	SPL
34799	477	1	9	SPL
34800	446	1	8	Jejunum
34801	475	1	8	SPL
34802	459	1	7	MLN
34803	478	1	7	SPL
34804	463	2	8	MLN
34805	463	2	7	MLN
34806	465	1	5	MLN
34807	475	1	5	SPL
34808	94	1	3	BM
34809	463	1	3	MLN
34810	475	1	3	SPL
34811	426	1	2	BM
34812	428	1	2	BM
34813	463	1	2	MLN
34814	480	1	2	SPL
34815	480	1	2	SPL
34816	442	1	14	Ileum
34817	465	1	10	MLN
34818	443	1	7	Ileum
34819	461	1	4	MLN
34820	441	1	2	Ileum
34821	444	1	10	Ileum
34822	441	1	22	Ileum
34823	102	1	4	Ileum
34823	224	5	319	Colon
34823	226	2	3	Ileum
34823	228	1	9	Ileum
34823	229	3	45	Jejunum
34823	236	2	11	MLN
34823	438	1	3	Ileum
34823	443	1	1	Ileum
34823	444	1	1	Ileum
34823	464	1	1	MLN
34824	224	4	170	Colon
34824	431	1	43	Colon
34824	436	1	47	Colon
34824	453	1	109	Lung
34825	461	1	4	MLN
34826	458	1	10	MLN
34827	431	1	1	Colon
34827	434	4	226	Colon
34828	465	1	3	MLN
34829	474	1	7	SPL
34830	232	5	171	Lung
34830	233	2	52	Lung
34831	477	1	1	SPL
34831	478	1	1	SPL
34832	461	1	6	MLN
34833	429	1	204	Colon
34834	435	3	191	Colon
34835	465	1	5	MLN
34836	427	9	199	BM
34837	458	1	4	MLN
34838	453	2	92	Lung
34838	454	2	82	Lung
34839	479	1	4	SPL
34840	240	5	176	PBL
[truncated: 340,248 more rows]
