# Supplementary material for: Using Domain Based Latent Personal Analysis of B Cell Clone Diversity Patterns to Identify Novel Relationships Between the B Cell Clone Populations in Different Tissues
Source: Front Immunol. 2021 Apr 1;12:642673. doi: 10.3389/fimmu.2021.642673 (PMC8047331; doi:10.3389/fimmu.2021.642673)
Supplement: Supplementary Materials File 1 — - clone size source data: The raw data from which the analysis was performed. Six tables (based on sequence data re-aligned with local alignment, one table for each donor from (21)). Columns show unique clone id and sample id in which the clone was found (the same clone can be found in multiple samples. Each clone’s size is counted two ways – by number of unique sequences (instance) and by total copies (copies). Finally the tissue in which the sample is found in mentioned. [file DataSheet_1.zip › Supplemental Materials file 1- clone size source data/clones_D207.csv]

[0i	sample_id	instance	copies	tissue
1048576	593	1	13	SPL
1048577	381	1	2	Colon
1048578	354	1	12	BM
1048579	483	1	12	Ileum
1048580	530	1	12	MLN
1048581	595	1	12	SPL
1048582	503	1	11	MLN
1048582	599	1	12	SPL
1048583	381	1	2	Colon
1048584	509	1	11	MLN
1048585	522	1	11	MLN
1048586	559	1	11	PBL
1048586	683	1	8	PBL
1048587	506	1	10	MLN
1048587	545	3	11	PBL
1048588	510	2	12	MLN
1048589	609	1	10	SPL
1048590	341	1	9	BM
1048591	509	1	9	MLN
1048592	352	1	2	BM
1048592	527	1	9	MLN
1048593	382	1	2	Colon
1048594	529	1	9	MLN
1048595	544	2	11	PBL
1048596	683	1	9	PBL
1048597	357	2	10	BM
1048598	360	1	8	BM
1048599	368	1	1	Colon
1048599	369	1	7	Colon
1048600	382	1	2	Colon
1048601	371	1	8	Colon
1048601	373	1	6	Colon
1048601	376	1	1	Colon
1048601	377	1	4	Colon
1048601	378	1	5	Colon
1048602	527	1	8	MLN
1048602	549	1	6	PBL
1048603	530	1	8	MLN
1048604	547	1	8	PBL
1048605	546	3	13	PBL
1048606	549	1	8	PBL
1048607	382	1	2	Colon
1048608	582	1	8	SPL
1048609	586	1	8	SPL
1048610	607	1	8	SPL
1048611	336	1	7	BM
1048612	362	1	7	BM
1048613	482	1	2	Ileum
1048614	503	1	7	MLN
1048615	546	1	7	PBL
1048616	551	1	1	PBL
1048616	556	1	6	PBL
1048617	597	1	7	SPL
1048618	600	1	7	SPL
1048619	607	1	7	SPL
1048620	489	1	1	Ileum
1048620	508	1	1	MLN
1048621	514	1	6	MLN
1048621	594	1	2	SPL
1048622	513	1	6	MLN
1048623	543	1	6	PBL
1048624	491	1	2	Ileum
1048625	545	3	13	PBL
1048626	593	1	6	SPL
1048627	592	1	3	SPL
1048627	609	1	6	SPL
1048627	611	1	3	SPL
1048628	263	1	5	PBL
1048629	496	1	2	Ileum
1048630	350	1	4	BM
1048630	351	1	1	BM
1048631	511	1	1	MLN
1048631	514	1	4	MLN
1048632	496	1	2	Ileum
1048632	500	1	2	Ileum
1048633	529	1	5	MLN
1048633	688	1	2	SPL
1048634	547	2	7	PBL
1048635	549	3	9	PBL
1048635	561	1	1	PBL
1048636	596	1	5	SPL
1048637	490	1	2	Ileum
1048638	336	2	6	BM
1048639	335	1	4	BM
1048640	342	1	4	BM
1048641	490	1	2	Ileum
1048642	342	1	4	BM
1048643	363	1	4	BM
1048644	511	1	4	MLN
1048645	503	1	4	MLN
1048646	517	1	4	MLN
1048647	535	1	4	PBL
1048648	537	2	6	PBL
1048649	543	3	10	PBL
1048650	558	2	5	PBL
1048650	559	1	1	PBL
1048651	500	1	2	Ileum
1048652	557	1	4	PBL
1048653	608	1	4	SPL
1048654	672	1	4	Ileum
1048655	501	1	2	MLN
1048656	284	4	9	Lung
1048657	338	1	3	BM
1048658	351	1	3	BM
1048659	501	1	2	MLN
1048660	335	1	3	BM
1048661	339	1	3	BM
1048662	279	1	2	Lung
1048662	336	1	2	BM
1048662	344	1	3	BM
1048662	519	1	2	MLN
1048662	526	1	2	MLN
1048663	350	1	2	BM
1048663	351	1	1	BM
1048664	350	1	3	BM
1048665	501	1	2	MLN
1048666	358	1	3	BM
1048667	353	1	3	BM
1048668	361	1	2	BM
1048668	590	1	1	SPL
1048669	501	1	2	MLN
1048670	504	1	3	MLN
1048671	521	1	3	MLN
1048672	552	1	3	PBL
1048673	501	1	2	MLN
1048674	548	2	6	PBL
1048675	354	2	53	BM
1048676	543	4	9	PBL
1048677	512	1	34	MLN
1048678	489	2	32	Ileum
1048679	547	1	3	PBL
1048680	335	1	29	BM
1048681	505	1	26	MLN
1048682	504	1	2	MLN
1048683	544	1	3	PBL
1048684	586	1	25	SPL
1048685	585	2	23	SPL
1048686	550	1	3	PBL
1048687	361	1	19	BM
1048688	273	1	3	Lung
1048688	588	1	4	SPL
1048688	591	1	4	SPL
1048689	561	1	3	PBL
1048690	594	1	11	SPL
1048691	510	1	9	MLN
1048692	504	1	2	MLN
1048693	584	1	3	SPL
1048694	524	1	9	MLN
1048695	503	1	7	MLN
1048696	582	1	3	SPL
1048697	549	6	15	PBL
1048698	555	1	4	PBL
1048699	608	1	3	SPL
1048700	345	1	1	BM
1048700	494	1	2	Ileum
1048701	251	1	2	Ileum
1048702	602	1	3	SPL
1048703	287	1	2	Lung
1048704	343	1	2	BM
1048705	604	1	3	SPL
1048706	528	1	2	MLN
1048707	681	1	3	MLN
1048708	545	1	2	PBL
1048709	559	1	2	PBL
1048710	504	1	2	MLN
1048711	345	1	2	BM
1048712	338	1	2	BM
1048713	343	1	2	BM
1048714	509	1	2	MLN
1048715	343	1	2	BM
1048716	347	1	2	BM
1048717	347	1	2	BM
1048718	503	1	2	MLN
1048719	348	1	2	BM
1048720	335	1	2	BM
1048721	342	1	2	BM
1048722	342	1	2	BM
1048723	503	1	2	MLN
1048724	342	1	2	BM
1048725	342	1	2	BM
1048726	344	1	2	BM
1048727	350	1	2	BM
1048728	503	1	2	MLN
1048729	350	1	1	BM
1048729	351	1	1	BM
1048730	350	1	1	BM
1048730	351	1	1	BM
1048731	349	1	2	BM
1048732	349	1	2	BM
1048733	514	1	2	MLN
1048734	337	1	2	BM
1048735	337	1	2	BM
1048736	337	1	2	BM
1048737	514	1	1	MLN
1048737	515	1	1	MLN
1048738	337	1	2	BM
1048739	353	1	2	BM
1048740	361	1	2	BM
1048741	514	1	2	MLN
1048742	357	1	2	BM
1048743	354	1	2	BM
1048744	354	1	2	BM
1048745	354	1	2	BM
1048746	352	1	2	BM
1048747	507	1	2	MLN
1048748	360	1	2	BM
1048749	355	1	2	BM
1048750	372	1	2	Colon
1048751	379	1	2	Colon
1048751	510	1	2	MLN
1048752	507	1	2	MLN
1048753	382	1	2	Colon
1048754	492	1	2	Ileum
1048755	495	1	2	Ileum
1048756	506	1	2	MLN
1048757	507	1	2	MLN
1048758	505	1	2	MLN
1048759	516	1	2	MLN
1048760	506	1	2	MLN
1048761	520	1	2	MLN
1048762	518	1	2	MLN
1048763	518	1	2	MLN
1048764	512	1	2	MLN
1048765	508	1	2	MLN
1048766	523	1	2	MLN
1048767	539	1	2	PBL
1048768	521	1	2	MLN
1048769	508	1	2	MLN
1048770	521	1	2	MLN
1048771	521	1	2	MLN
1048772	548	1	2	PBL
1048773	508	1	2	MLN
1048774	528	1	2	MLN
1048775	528	1	2	MLN
1048776	679	1	1	MLN
1048776	681	1	1	MLN
1048777	547	1	2	PBL
1048778	546	1	2	PBL
1048779	508	1	2	MLN
1048780	544	1	2	PBL
1048781	549	2	4	PBL
1048782	508	1	2	MLN
1048783	564	1	2	PBL
1048784	558	1	2	PBL
1048785	505	1	2	MLN
1048786	558	1	2	PBL
1048787	557	1	2	PBL
1048788	502	1	1	MLN
1048788	505	1	1	MLN
1048789	557	1	2	PBL
1048790	502	1	2	MLN
1048791	557	2	4	PBL
1048792	584	1	2	SPL
1048793	584	1	2	SPL
1048794	592	1	2	SPL
1048795	595	1	2	SPL
1048796	594	1	2	SPL
1048797	594	1	2	SPL
1048798	591	1	2	SPL
1048799	589	1	2	SPL
1048800	510	1	2	MLN
1048801	593	1	2	SPL
1048802	587	1	2	SPL
1048803	587	2	4	SPL
1048804	510	1	2	MLN
1048805	587	1	2	SPL
1048806	608	1	2	SPL
1048807	608	1	2	SPL
1048808	510	1	2	MLN
1048809	599	1	2	SPL
1048810	607	1	2	SPL
1048811	609	1	2	SPL
1048812	609	1	2	SPL
1048813	612	1	2	SPL
1048814	517	1	2	MLN
1048815	672	1	2	Ileum
1048816	517	1	2	MLN
1048817	676	1	2	Lung
1048818	515	1	2	MLN
1048819	522	1	2	MLN
1048820	524	1	2	MLN
1048821	524	1	2	MLN
1048822	526	1	2	MLN
1048823	526	1	2	MLN
1048824	526	1	2	MLN
1048825	525	1	2	MLN
1048826	525	1	2	MLN
1048827	525	1	2	MLN
1048828	525	1	2	MLN
1048829	532	1	2	PBL
1048830	520	1	2	MLN
1048831	520	1	2	MLN
1048832	520	1	2	MLN
1048833	552	1	73	PBL
1048834	600	1	7	SPL
1048835	598	1	2	SPL
1048836	512	1	24	MLN
1048837	482	1	13	Ileum
1048837	524	1	13	MLN
1048837	601	1	3	SPL
1048838	530	1	16	MLN
1048839	506	1	16	MLN
1048840	519	1	14	MLN
1048841	518	1	2	MLN
1048842	545	1	2	PBL
1048843	606	1	12	SPL
1048844	697	1	11	SPL
1048845	512	2	11	MLN
1048846	691	2	5	SPL
1048847	506	1	1	MLN
1048847	674	1	1	Jejunum
1048848	341	2	56	BM
1048849	523	4	44	MLN
1048850	485	2	36	Ileum
1048851	606	1	19	SPL
1048852	512	1	2	MLN
1048853	594	1	3	SPL
1048854	671	1	3	Ileum
1048855	547	1	2	PBL
1048856	512	1	2	MLN
1048857	536	1	2	PBL
1048858	530	1	2	MLN
1048859	541	1	2	PBL
1048860	542	1	2	PBL
1048861	523	1	2	MLN
1048862	595	1	2	SPL
1048863	341	6	198	BM
1048864	274	7	203	Lung
1048865	529	1	18	MLN
1048866	523	1	2	MLN
1048867	590	1	11	SPL
1048868	599	2	12	SPL
1048868	601	1	1	SPL
1048869	501	1	7	MLN
1048870	592	1	7	SPL
1048871	357	1	6	BM
1048872	523	1	2	MLN
1048873	529	1	28	MLN
1048874	335	1	5	BM
1048875	525	1	9	MLN
1048876	523	1	2	MLN
1048877	503	1	5	MLN
1048878	511	1	1	MLN
1048878	514	1	3	MLN
1048879	338	1	3	BM
1048880	339	1	2	BM
1048881	511	1	2	MLN
1048882	343	1	3	BM
1048883	363	1	2	BM
1048884	523	1	2	MLN
1048885	492	1	2	Ileum
1048886	509	1	2	MLN
1048887	508	1	2	MLN
1048888	523	1	2	MLN
1048889	535	1	2	PBL
1048890	535	1	2	PBL
1048891	529	1	2	MLN
1048892	529	1	2	MLN
1048893	529	1	2	MLN
1048894	587	1	1	SPL
1048894	604	1	1	SPL
1048895	544	53	1288	PBL
1048896	543	5	22	PBL
1048897	547	1	10	PBL
1048898	543	1	5	PBL
1048899	543	2	7	PBL
1048900	529	1	2	MLN
1048901	559	1	5	PBL
1048902	557	1	4	PBL
1048903	548	1	3	PBL
1048904	554	1	3	PBL
1048905	560	1	3	PBL
1048906	551	1	2	PBL
1048907	529	1	2	MLN
1048908	544	1	2	PBL
1048909	564	1	2	PBL
1048910	550	1	2	PBL
1048911	557	1	2	PBL
1048912	537	2	4	PBL
1048913	521	1	2	MLN
1048914	521	1	2	MLN
1048915	521	1	2	MLN
1048916	521	1	2	MLN
1048917	521	1	2	MLN
1048918	666	2	50	BM
1048919	515	1	26	MLN
1048920	599	1	8	SPL
1048921	337	1	2	BM
1048922	593	1	2	SPL
1048923	521	1	2	MLN
1048924	552	1	2	PBL
1048925	548	1	2	PBL
1048926	548	1	2	PBL
1048927	548	1	2	PBL
1048928	543	2	4	PBL
1048929	543	1	2	PBL
1048930	543	1	2	PBL
1048931	543	1	2	PBL
1048932	543	2	4	PBL
1048933	543	1	2	PBL
1048934	543	1	2	PBL
1048935	547	1	2	PBL
1048936	547	1	2	PBL
1048937	547	1	2	PBL
1048938	528	1	2	MLN
1048939	528	1	2	MLN
1048940	528	1	2	MLN
1048941	528	1	2	MLN
1048942	551	1	2	PBL
1048943	551	1	2	PBL
1048944	551	1	2	PBL
1048945	551	1	2	PBL
1048946	546	1	2	PBL
1048947	546	2	4	PBL
1048948	546	1	2	PBL
1048949	544	1	2	PBL
1048950	544	2	4	PBL
1048951	544	1	2	PBL
1048952	507	1	14	MLN
1048953	507	1	11	MLN
1048954	502	1	2	MLN
1048955	545	1	2	PBL
1048956	549	1	2	PBL
1048957	553	4	159	PBL
1048958	499	1	8	Ileum
1048959	513	1	2	MLN
1048960	549	1	2	PBL
1048961	549	2	4	PBL
1048962	550	1	2	PBL
1048963	550	2	4	PBL
1048964	550	1	2	PBL
1048965	550	1	2	PBL
1048966	550	1	2	PBL
1048967	550	1	2	PBL
1048968	560	2	4	PBL
1048969	560	1	2	PBL
1048970	560	1	2	PBL
1048971	555	1	2	PBL
1048972	555	1	2	PBL
1048973	555	1	2	PBL
1048974	555	1	2	PBL
1048975	555	1	2	PBL
1048976	556	1	2	PBL
1048977	556	1	2	PBL
1048978	556	1	2	PBL
1048979	561	1	2	PBL
1048980	566	1	2	PBL
1048981	558	1	2	PBL
1048982	559	1	2	PBL
1048983	547	13	447	PBL
1048984	559	1	2	PBL
1048985	550	1	1	PBL
1048985	553	4	335	PBL
1048986	557	3	229	PBL
1048987	566	2	152	PBL
1048988	557	2	4	PBL
1048989	260	1	4	MLN
1048990	271	3	93	Lung
1048990	545	57	1704	PBL
1048990	562	1	1	PBL
1048991	556	4	103	PBL
1048992	260	1	3	MLN
1048993	559	12	542	PBL
1048994	254	1	2	Jejunum
1048995	560	2	112	PBL
1048996	335	12	200	BM
1048997	559	1	38	PBL
1048998	534	1	15	PBL
1048999	279	3	83	Lung
1048999	360	1	3	BM
1048999	523	5	137	MLN
1049000	532	1	10	PBL
1049001	528	1	45	MLN
1049002	549	1	3	PBL
1049003	516	1	33	MLN
1049003	556	1	4	PBL
1049004	558	1	3	PBL
1049005	559	1	3	PBL
1049006	582	1	22	SPL
1049007	362	1	2	BM
1049008	362	1	8	BM
1049009	362	1	2	BM
1049010	535	1	2	PBL
1049011	558	1	8	PBL
1049012	547	1	2	PBL
1049013	545	1	4	PBL
1049014	544	1	2	PBL
1049015	554	1	2	PBL
1049016	557	1	2	PBL
1049017	279	1	2	Lung
1049018	545	2	4	PBL
1049019	335	1	2	BM
1049020	559	1	2	PBL
1049021	339	1	2	BM
1049022	349	1	2	BM
1049023	681	1	2	MLN
1049024	681	1	2	MLN
1049025	695	1	2	SPL
1049026	575	1	1	Jejunum
1049026	671	1	1	Ileum
1049027	575	1	1	Jejunum
1049027	579	1	1	Jejunum
1049028	577	1	2	Jejunum
1049029	571	1	2	Jejunum
1049030	584	1	2	SPL
1049031	584	1	2	SPL
1049032	584	1	2	SPL
1049033	584	1	2	SPL
1049034	583	1	2	SPL
1049035	337	1	1	BM
1049035	339	12	306	BM
1049036	368	4	289	Colon
1049036	487	1	1	Ileum
1049036	502	3	30	MLN
1049036	528	4	81	MLN
1049036	598	1	10	SPL
1049037	488	1	104	Ileum
1049037	568	4	152	Jejunum
1049037	569	5	99	Jejunum
1049037	572	4	85	Jejunum
1049037	575	3	53	Jejunum
1049037	581	1	1	Jejunum
1049037	673	1	3	Jejunum
1049037	674	1	1	Jejunum
1049037	675	2	5	Jejunum
1049037	681	1	3	MLN
1049038	583	1	2	SPL
1049039	342	10	221	BM
1049040	565	3	147	PBL
1049041	367	1	83	Colon
1049042	371	1	66	Colon
1049043	370	2	54	Colon
1049043	371	1	61	Colon
1049043	374	1	6	Colon
1049043	376	2	22	Colon
1049043	379	2	40	Colon
1049044	518	1	27	MLN
1049044	589	2	57	SPL
1049044	679	1	4	MLN
1049044	680	1	3	MLN
1049044	686	1	1	SPL
1049045	376	1	46	Colon
1049046	360	2	46	BM
1049047	586	2	43	SPL
1049048	513	1	11	MLN
1049048	529	1	28	MLN
1049049	510	1	19	MLN
1049049	517	1	18	MLN
1049049	671	1	1	Ileum
1049050	343	2	39	BM
1049051	248	1	18	Colon
1049051	528	1	35	MLN
1049051	669	1	4	Colon
1049051	681	1	1	MLN
1049052	357	2	37	BM
1049053	583	1	2	SPL
1049054	343	2	33	BM
1049055	682	1	23	PBL
1049056	525	2	24	MLN
1049057	530	3	25	MLN
1049058	583	1	18	SPL
1049059	508	1	8	MLN
1049059	511	1	14	MLN
1049060	604	1	13	SPL
1049061	517	1	9	MLN
1049062	524	1	8	MLN
1049063	525	1	8	MLN
1049064	605	1	7	SPL
1049064	688	1	4	SPL
1049065	592	1	2	SPL
1049066	511	1	6	MLN
1049066	515	1	3	MLN
1049067	603	1	5	SPL
1049068	669	1	4	Colon
1049069	511	1	3	MLN
1049069	690	1	4	SPL
1049070	507	1	3	MLN
1049071	610	1	3	SPL
1049072	694	1	3	SPL
1049073	336	1	2	BM
1049074	342	1	2	BM
1049075	337	1	2	BM
1049076	337	1	2	BM
1049077	494	1	2	Ileum
1049078	592	1	2	SPL
1049079	503	1	2	MLN
1049080	550	1	2	PBL
1049081	550	1	2	PBL
1049082	593	1	2	SPL
1049083	666	1	2	BM
1049084	666	1	2	BM
1049085	671	1	2	Ileum
1049086	592	1	2	SPL
1049087	688	1	2	SPL
1049088	696	1	2	SPL
1049089	582	1	2	SPL
1049090	582	1	2	SPL
1049091	597	1	2	SPL
1049092	595	1	2	SPL
1049093	595	1	2	SPL
1049094	595	1	2	SPL
1049095	595	1	2	SPL
1049096	586	1	2	SPL
1049097	588	1	2	SPL
1049098	588	1	2	SPL
1049099	350	1	1	BM
1049099	351	1	1	BM
1049100	588	1	2	SPL
1049101	588	1	2	SPL
1049102	588	1	2	SPL
1049103	590	1	2	SPL
1049104	349	1	3	BM
1049105	596	1	2	SPL
1049106	556	1	5	PBL
1049107	521	1	2	MLN
1049108	594	1	2	SPL
1049109	594	1	2	SPL
1049110	594	1	2	SPL
1049111	594	1	2	SPL
1049112	585	1	2	SPL
1049113	585	1	1	SPL
1049113	590	1	1	SPL
1049114	585	1	2	SPL
1049115	582	1	17	SPL
1049116	585	1	2	SPL
1049117	339	1	2	BM
1049118	360	1	2	BM
1049119	549	1	2	PBL
1049120	593	1	2	SPL
1049121	585	1	2	SPL
1049122	585	1	2	SPL
1049123	585	1	2	SPL
1049124	585	1	2	SPL
1049125	585	1	2	SPL
1049126	591	1	2	SPL
1049127	591	1	2	SPL
1049128	598	1	2	SPL
1049129	589	1	2	SPL
1049130	589	1	2	SPL
1049131	589	1	2	SPL
1049132	589	1	2	SPL
1049133	589	1	2	SPL
1049134	603	1	2	SPL
1049135	603	1	2	SPL
1049136	603	1	2	SPL
1049137	603	1	2	SPL
1049138	600	1	2	SPL
1049139	587	1	1	SPL
1049139	599	1	1	SPL
1049140	587	1	2	SPL
1049141	587	1	2	SPL
1049142	593	1	2	SPL
1049143	558	3	75	PBL
1049144	593	1	2	SPL
1049145	593	1	2	SPL
1049146	605	1	2	SPL
1049147	605	1	2	SPL
1049148	605	1	2	SPL
1049149	607	1	2	SPL
1049150	607	1	2	SPL
1049151	607	1	2	SPL
1049152	599	1	2	SPL
1049153	599	1	2	SPL
1049154	599	1	2	SPL
1049155	542	1	123	PBL
1049156	357	1	12	BM
1049157	501	1	8	MLN
1049158	611	1	2	SPL
1049159	611	1	2	SPL
1049160	611	1	2	SPL
1049161	609	1	2	SPL
1049162	609	1	2	SPL
1049163	609	1	2	SPL
1049164	610	1	2	SPL
1049165	610	1	2	SPL
1049166	601	1	2	SPL
1049167	612	1	2	SPL
1049168	612	1	2	SPL
1049169	606	1	2	SPL
1049170	606	1	2	SPL
1049171	604	1	2	SPL
1049172	604	1	2	SPL
1049173	604	1	2	SPL
1049174	692	2	4	SPL
1049175	695	1	2	SPL
1049176	505	1	24	MLN
1049177	564	1	22	PBL
1049178	679	1	2	MLN
1049179	523	1	16	MLN
1049180	516	1	11	MLN
1049181	557	3	10	PBL
1049182	347	2	9	BM
1049183	259	1	4	MLN
1049184	669	1	3	Colon
1049185	486	1	2	Ileum
1049186	513	1	2	MLN
1049187	524	1	2	MLN
1049188	557	3	6	PBL
1049189	586	1	2	SPL
1049190	604	1	2	SPL
1049191	548	5	295	PBL
1049192	344	1	84	BM
1049193	591	1	59	SPL
1049194	528	1	35	MLN
1049195	527	2	14	MLN
1049196	602	1	10	SPL
1049197	342	1	5	BM
1049198	509	1	4	MLN
1049199	561	1	2	PBL
1049200	556	13	412	PBL
1049201	522	1	32	MLN
1049202	670	1	6	Ileum
1049203	516	1	19	MLN
1049203	585	1	40	SPL
1049203	604	1	37	SPL
1049203	606	1	24	SPL
1049204	487	1	1	Ileum
1049204	518	1	2	MLN
1049204	596	1	1	SPL
1049205	529	1	32	MLN
1049206	356	1	22	BM
1049207	518	1	17	MLN
1049207	589	1	14	SPL
1049207	595	1	1	SPL
1049208	505	1	13	MLN
1049209	507	1	7	MLN
1049210	606	1	4	SPL
1049211	341	1	2	BM
1049212	352	1	2	BM
1049213	557	3	6	PBL
1049214	582	1	2	SPL
1049215	599	1	2	SPL
1049216	554	1	6	PBL
1049217	502	1	3	MLN
1049218	502	1	5	MLN
1049219	545	23	774	PBL
1049220	551	28	660	PBL
1049221	543	19	590	PBL
1049222	553	11	518	PBL
1049223	585	1	9	SPL
1049224	551	10	506	PBL
1049225	561	2	286	PBL
1049226	274	1	2	Lung
1049226	559	7	277	PBL
1049227	558	10	279	PBL
1049228	341	9	124	BM
1049229	542	2	106	PBL
1049230	348	5	86	BM
1049231	539	2	74	PBL
1049232	335	4	64	BM
1049233	531	1	57	PBL
1049234	347	3	60	BM
1049235	355	3	56	BM
1049236	590	2	51	SPL
1049237	355	1	47	BM
1049238	523	1	47	MLN
1049239	486	2	45	Ileum
1049240	587	1	38	SPL
1049241	567	1	37	PBL
1049242	594	2	29	SPL
1049242	600	1	7	SPL
1049243	521	1	29	MLN
1049243	547	6	19	PBL
1049244	523	1	27	MLN
1049245	599	1	27	SPL
1049246	588	1	26	SPL
1049247	516	2	23	MLN
1049247	520	1	25	MLN
1049248	520	1	25	MLN
1049249	508	1	1	MLN
1049249	518	2	25	MLN
1049250	520	3	28	MLN
1049251	599	1	23	SPL
1049252	340	2	24	BM
1049253	518	1	22	MLN
1049254	591	1	21	SPL
1049255	517	1	19	MLN
1049256	526	1	7	MLN
1049257	357	1	17	BM
1049258	689	1	7	SPL
1049259	371	1	17	Colon
1049260	505	1	17	MLN
1049261	343	1	16	BM
1049262	350	1	14	BM
1049262	351	1	2	BM
1049263	671	1	3	Ileum
1049264	502	1	16	MLN
1049265	519	1	16	MLN
1049266	595	2	18	SPL
1049267	356	1	15	BM
1049268	519	1	14	MLN
1049269	534	1	14	PBL
1049269	585	1	4	SPL
1049269	593	1	1	SPL
1049269	612	1	1	SPL
1049270	597	1	13	SPL
1049271	256	1	4	Lung
1049271	257	1	5	Lung
1049271	265	1	2	SPL
1049271	268	1	7	Lung
1049271	273	1	2	Lung
1049271	275	1	5	Lung
1049271	283	3	14	Lung
1049271	284	1	12	Lung
1049271	341	1	2	BM
1049271	350	1	2	BM
1049271	352	2	3	BM
1049271	354	1	1	BM
1049271	582	1	1	SPL
1049271	586	2	2	SPL
1049271	587	1	1	SPL
1049271	590	1	1	SPL
1049271	591	2	3	SPL
1049271	594	1	1	SPL
1049271	595	2	2	SPL
1049271	604	1	1	SPL
1049271	612	1	1	SPL
1049271	676	1	6	Lung
1049271	677	1	2	Lung
1049271	687	3	4	SPL
1049271	688	3	7	SPL
1049271	689	1	3	SPL
1049271	690	2	3	SPL
1049271	693	1	2	SPL
1049271	694	3	4	SPL
1049271	697	1	1	SPL
1049272	602	1	12	SPL
1049273	596	1	11	SPL
1049274	278	1	2	Lung
1049274	598	1	11	SPL
1049275	357	1	10	BM
1049276	597	1	10	SPL
1049277	606	1	9	SPL
1049278	511	1	8	MLN
1049279	554	1	8	PBL
1049280	595	2	10	SPL
1049281	591	1	8	SPL
1049282	358	1	7	BM
1049283	515	2	9	MLN
1049284	525	1	7	MLN
1049285	529	1	7	MLN
1049286	607	1	7	SPL
1049287	602	1	7	SPL
1049288	337	1	6	BM
1049289	509	1	6	MLN
1049290	664	1	6	BM
1049291	344	2	7	BM
1049292	548	3	9	PBL
1049293	543	3	10	PBL
1049294	556	1	5	PBL
1049295	600	1	5	SPL
1049296	493	1	4	Ileum
1049297	511	1	4	MLN
1049298	506	1	4	MLN
1049299	522	1	4	MLN
1049300	532	1	4	PBL
1049301	547	1	4	PBL
1049302	547	1	1	PBL
1049302	550	3	9	PBL
1049303	596	1	4	SPL
1049304	612	1	4	SPL
1049305	677	1	4	Lung
1049306	683	1	4	PBL
1049307	264	1	3	PBL
1049308	336	3	9	BM
1049309	350	1	2	BM
1049309	351	1	1	BM
1049310	344	1	3	BM
1049311	344	1	3	BM
1049312	339	1	3	BM
1049313	339	2	5	BM
1049314	357	1	3	BM
1049315	357	1	3	BM
1049316	513	1	3	MLN
1049317	513	1	3	MLN
1049318	526	1	3	MLN
1049319	544	2	6	PBL
1049320	550	1	3	PBL
1049321	556	1	3	PBL
1049322	556	1	3	PBL
1049323	605	2	5	SPL
1049324	607	1	3	SPL
1049325	612	1	3	SPL
1049326	687	1	3	SPL
1049327	246	1	2	BM
1049328	338	1	2	BM
1049329	343	1	2	BM
1049330	347	1	2	BM
1049331	337	1	2	BM
1049332	341	1	2	BM
1049333	353	1	2	BM
1049334	353	1	2	BM
1049335	354	2	4	BM
1049336	352	2	4	BM
1049337	352	1	2	BM
1049338	352	1	2	BM
1049339	367	1	2	Colon
1049340	366	1	2	Colon
1049341	503	1	2	MLN
1049342	527	1	2	MLN
1049343	527	1	2	MLN
1049344	534	1	2	PBL
1049345	537	1	2	PBL
1049346	548	1	2	PBL
1049347	547	1	2	PBL
1049348	560	1	2	PBL
1049349	558	2	4	PBL
1049350	558	1	2	PBL
1049351	559	1	2	PBL
1049352	584	1	2	SPL
1049353	592	1	2	SPL
1049354	594	1	2	SPL
1049355	585	1	2	SPL
1049356	591	1	2	SPL
1049357	589	1	2	SPL
1049358	589	2	4	SPL
1049359	599	1	2	SPL
1049360	602	1	2	SPL
1049361	664	1	2	BM
1049362	665	1	2	BM
1049363	671	1	2	Ileum
1049364	672	1	2	Ileum
1049365	679	1	2	MLN
1049366	691	1	2	SPL
1049367	357	1	30	BM
1049368	361	1	5	BM
1049368	571	1	22	Jejunum
1049369	356	1	10	BM
1049369	357	1	11	BM
1049370	347	1	1	BM
1049370	350	1	1	BM
1049370	360	1	18	BM
1049371	599	2	14	SPL
1049372	550	1	6	PBL
1049373	520	1	4	MLN
1049374	608	1	4	SPL
1049375	355	2	5	BM
1049376	666	1	3	BM
1049377	342	1	2	BM
1049378	689	1	2	SPL
1049379	527	1	5	MLN
1049380	368	1	3	Colon
1049380	380	1	1	Colon
1049381	265	1	2	SPL
1049382	556	16	643	PBL
1049383	271	1	1	Lung
1049383	272	5	168	Lung
1049384	515	1	15	MLN
1049385	597	1	6	SPL
1049386	591	1	17	SPL
1049387	501	1	4	MLN
1049388	510	1	2	MLN
1049389	605	1	1	SPL
1049389	610	1	1	SPL
1049390	255	1	2	Jejunum
1049391	344	1	45	BM
1049392	567	1	31	PBL
1049393	510	1	4	MLN
1049394	676	1	2	Lung
1049395	350	4	85	BM
1049395	351	4	50	BM
1049396	338	3	81	BM
1049397	594	2	58	SPL
1049398	377	1	53	Colon
1049399	587	1	52	SPL
1049400	534	1	24	PBL
1049400	603	1	13	SPL
1049401	587	1	30	SPL
1049402	521	1	12	MLN
1049402	523	1	27	MLN
1049403	602	1	23	SPL
1049404	528	2	26	MLN
1049405	520	1	17	MLN
1049406	509	1	8	MLN
1049407	610	1	8	SPL
1049408	546	1	6	PBL
1049409	612	1	5	SPL
1049410	505	1	3	MLN
1049411	543	2	5	PBL
1049412	544	1	3	PBL
1049413	360	1	2	BM
1049414	505	1	2	MLN
1049415	251	2	12	Ileum
1049415	669	1	2	Colon
1049416	336	2	42	BM
1049417	356	3	39	BM
1049418	511	1	1	MLN
1049418	528	2	18	MLN
1049419	504	1	3	MLN
1049420	342	1	2	BM
1049421	350	1	2	BM
1049422	284	5	233	Lung
1049423	356	2	25	BM
1049424	591	1	18	SPL
1049425	487	2	19	Ileum
1049426	490	1	16	Ileum
1049427	530	1	8	MLN
1049428	612	1	4	SPL
1049429	549	1	3	PBL
1049430	610	1	2	SPL
1049431	365	2	257	Colon
1049431	368	32	1084	Colon
1049431	373	1	1	Colon
1049431	487	1	10	Ileum
1049432	510	1	29	MLN
1049432	512	3	115	MLN
1049432	514	2	10	MLN
1049432	576	1	26	Jejunum
1049433	373	2	185	Colon
1049433	592	2	23	SPL
1049433	598	2	23	SPL
1049433	605	2	26	SPL
1049433	668	1	2	Colon
1049433	669	1	2	Colon
1049434	358	1	11	BM
1049434	516	1	33	MLN
1049435	507	1	30	MLN
1049436	666	2	23	BM
1049437	258	1	7	Lung
1049438	666	2	9	BM
1049439	344	1	3	BM
1049440	547	1	2	PBL
1049441	271	1	5	Lung
1049441	272	5	221	Lung
1049441	285	1	4	Lung
1049442	525	1	1	MLN
1049442	528	5	100	MLN
1049443	512	2	73	MLN
1049444	381	2	89	Colon
1049445	561	2	72	PBL
1049446	512	1	67	MLN
1049447	497	1	27	Ileum
1049448	516	1	37	MLN
1049449	507	2	28	MLN
1049450	499	1	29	Ileum
1049451	595	1	29	SPL
1049452	507	1	19	MLN
1049452	519	1	6	MLN
1049453	596	2	31	SPL
1049454	597	1	24	SPL
1049455	601	1	20	SPL
1049456	602	2	24	SPL
1049456	606	2	13	SPL
1049457	503	1	17	MLN
1049458	499	1	16	Ileum
1049458	508	1	11	MLN
1049459	508	1	10	MLN
1049459	525	1	16	MLN
1049460	589	1	16	SPL
1049461	598	1	16	SPL
1049462	606	1	16	SPL
1049463	583	1	13	SPL
1049464	517	1	12	MLN
1049465	609	1	10	SPL
1049466	612	1	11	SPL
1049467	606	1	11	SPL
1049468	526	1	10	MLN
1049469	341	1	5	BM
1049470	612	1	10	SPL
1049471	503	1	8	MLN
1049472	592	1	8	SPL
1049473	607	1	5	SPL
1049474	550	4	15	PBL
1049475	524	1	6	MLN
1049476	344	2	6	BM
1049477	559	1	4	PBL
1049478	584	1	4	SPL
1049479	344	1	3	BM
1049480	496	2	6	Ileum
1049481	337	1	3	BM
1049481	545	1	2	PBL
1049482	341	1	3	BM
1049483	497	1	3	Ileum
1049484	271	1	2	Lung
1049485	530	1	3	MLN
1049486	543	2	5	PBL
1049487	604	1	3	SPL
1049488	347	1	2	BM
1049489	342	1	2	BM
1049490	352	1	2	BM
1049491	348	1	2	BM
1049492	500	1	2	Ileum
1049493	528	1	2	MLN
1049494	597	1	2	SPL
1049495	349	1	1	BM
1049495	587	2	2	SPL
1049495	609	1	1	SPL
1049496	588	1	2	SPL
1049497	588	1	2	SPL
1049498	596	1	2	SPL
1049499	353	1	2	BM
1049500	591	1	2	SPL
1049501	600	1	2	SPL
1049502	368	1	2	Colon
1049503	521	1	2	MLN
1049504	557	1	2	PBL
1049505	557	17	442	PBL
1049506	518	1	1	MLN
1049506	539	5	193	PBL
1049507	528	4	70	MLN
1049508	511	1	2	MLN
1049508	587	2	42	SPL
1049509	352	4	49	BM
1049510	602	1	32	SPL
1049511	357	1	30	BM
1049512	505	1	30	MLN
1049513	377	1	2	Colon
1049514	509	2	3	MLN
1049514	522	1	25	MLN
1049514	527	1	4	MLN
1049515	602	1	2	SPL
1049516	591	1	26	SPL
1049517	532	1	19	PBL
1049518	588	1	17	SPL
1049519	504	1	4	MLN
1049519	516	1	12	MLN
1049520	341	1	15	BM
1049521	515	1	15	MLN
1049522	360	1	14	BM
1049523	593	2	10	SPL
1049524	583	1	7	SPL
1049525	592	1	7	SPL
1049526	610	1	7	SPL
1049527	525	2	8	MLN
1049528	506	2	7	MLN
1049529	247	1	13	Colon
1049529	285	9	404	Lung
1049529	342	3	84	BM
1049529	359	1	2	BM
1049529	492	1	6	Ileum
1049529	500	3	39	Ileum
1049529	507	1	8	MLN
1049529	511	1	17	MLN
1049529	518	1	45	MLN
1049529	523	1	19	MLN
1049529	535	4	89	PBL
1049529	545	3	125	PBL
1049529	606	1	4	SPL
1049529	608	1	2	SPL
1049529	665	1	2	BM
1049529	668	1	4	Colon
1049529	671	1	20	Ileum
1049529	681	1	5	MLN
1049529	688	1	2	SPL
1049529	689	1	3	SPL
1049530	251	2	9	Ileum
1049530	252	2	13	Ileum
1049530	254	1	4	Jejunum
1049530	371	2	117	Colon
1049530	372	3	358	Colon
1049530	482	1	20	Ileum
1049530	486	1	21	Ileum
1049530	487	4	79	Ileum
1049530	488	1	22	Ileum
1049530	491	1	66	Ileum
1049530	494	1	1	Ileum
1049530	497	1	29	Ileum
1049530	505	1	11	MLN
1049530	508	1	2	MLN
1049530	512	4	63	MLN
1049530	516	1	4	MLN
1049530	517	2	17	MLN
1049530	520	1	1	MLN
1049530	522	2	24	MLN
1049530	568	3	104	Jejunum
1049530	575	1	4	Jejunum
1049530	577	1	10	Jejunum
1049530	579	1	23	Jejunum
1049530	580	2	6	Jejunum
1049530	607	1	3	SPL
1049530	610	1	12	SPL
1049530	668	2	4	Colon
1049530	669	1	2	Colon
1049530	671	1	3	Ileum
1049530	672	2	8	Ileum
1049530	674	3	10	Jejunum
1049530	675	2	5	Jejunum
1049530	679	2	9	MLN
1049530	680	1	2	MLN
1049530	694	1	3	SPL
1049531	566	5	324	PBL
1049532	250	1	4	Ileum
1049533	494	1	7	Ileum
1049533	496	2	20	Ileum
1049533	499	1	16	Ileum
1049533	505	2	19	MLN
1049533	509	1	2	MLN
1049533	512	1	75	MLN
1049533	526	2	11	MLN
1049533	569	1	45	Jejunum
1049533	572	2	95	Jejunum
1049533	574	2	26	Jejunum
1049533	578	2	41	Jejunum
1049533	671	1	4	Ileum
1049533	674	3	18	Jejunum
1049534	555	7	250	PBL
1049535	355	2	7	BM
1049536	341	12	254	BM
1049536	524	1	11	MLN
1049536	551	1	11	PBL
1049537	342	1	1	BM
1049537	343	3	56	BM
1049537	344	6	204	BM
1049537	349	2	43	BM
1049537	355	1	1	BM
1049537	380	3	88	Colon
1049537	589	1	26	SPL
1049537	590	4	110	SPL
1049537	670	2	19	Ileum
1049538	352	12	179	BM
1049538	600	2	5	SPL
1049538	687	1	4	SPL
1049539	488	1	4	Ileum
1049540	249	4	148	Colon
1049540	266	1	1	SPL
1049540	693	1	3	SPL
1049541	519	1	4	MLN
1049542	341	8	135	BM
1049543	506	1	13	MLN
1049543	593	4	122	SPL
1049543	666	1	8	BM
1049543	687	1	2	SPL
1049543	693	1	9	SPL
1049544	587	1	4	SPL
1049545	347	2	115	BM
1049546	604	1	4	SPL
1049547	594	2	56	SPL
1049547	596	2	55	SPL
1049547	696	1	4	SPL
1049548	352	2	110	BM
1049548	354	3	66	BM
1049549	341	1	3	BM
1049550	521	2	110	MLN
1049551	359	1	2	BM
1049551	368	1	5	Colon
1049551	369	1	101	Colon
1049551	508	1	14	MLN
1049551	529	1	13	MLN
1049551	689	1	2	SPL
1049552	522	1	3	MLN
1049553	343	7	111	BM
1049553	589	2	46	SPL
1049554	512	1	3	MLN
1049555	347	5	98	BM
1049555	500	1	9	Ileum
1049556	358	1	13	BM
1049556	365	1	1	Colon
1049556	379	1	68	Colon
1049556	485	4	43	Ileum
1049556	517	1	23	MLN
1049556	579	1	75	Jejunum
1049556	671	1	20	Ileum
1049556	673	1	12	Jejunum
1049556	674	1	36	Jejunum
1049557	680	1	3	MLN
1049558	368	1	9	Colon
1049558	369	2	74	Colon
1049558	595	2	10	SPL
1049559	343	1	2	BM
1049560	374	3	22	Colon
1049560	379	3	15	Colon
1049560	483	1	6	Ileum
1049560	501	1	2	MLN
1049560	506	1	22	MLN
1049560	509	1	13	MLN
1049560	515	1	54	MLN
1049560	518	2	44	MLN
1049560	519	1	2	MLN
1049560	604	3	47	SPL
1049561	508	1	9	MLN
1049561	526	1	13	MLN
1049561	664	1	74	BM
1049561	672	1	2	Ileum
1049562	336	1	2	BM
1049563	365	1	28	Colon
1049563	367	2	74	Colon
1049563	368	2	71	Colon
1049563	371	1	1	Colon
1049563	694	1	2	SPL
1049564	347	1	2	BM
1049565	379	3	74	Colon
1049565	487	2	7	Ileum
1049565	580	1	7	Jejunum
1049566	342	1	2	BM
1049567	512	2	71	MLN
1049568	249	1	6	Colon
1049568	377	3	71	Colon
1049569	350	1	1	BM
1049569	351	1	1	BM
1049570	348	1	66	BM
1049570	591	1	55	SPL
1049571	353	2	69	BM
1049572	522	1	2	MLN
1049573	335	6	74	BM
1049574	545	1	2	PBL
1049575	572	2	62	Jejunum
1049576	550	1	2	PBL
1049577	562	1	57	PBL
1049578	521	2	56	MLN
1049579	566	1	2	PBL
1049580	588	1	52	SPL
1049581	488	1	51	Ileum
1049581	505	2	30	MLN
1049582	608	1	2	SPL
1049583	593	1	46	SPL
1049584	612	1	2	SPL
1049585	245	1	8	BM
1049585	259	1	45	MLN
1049585	342	1	13	BM
1049585	482	1	23	Ileum
1049585	494	1	2	Ileum
1049585	501	1	2	MLN
1049585	505	2	17	MLN
1049585	512	1	7	MLN
1049585	604	3	11	SPL
1049585	674	2	10	Jejunum
1049585	680	1	2	MLN
1049585	681	1	5	MLN
1049586	692	1	2	SPL
1049587	357	2	47	BM
1049588	361	2	45	BM
1049588	529	1	20	MLN
1049588	610	1	2	SPL
1049589	579	4	50	Jejunum
1049589	582	1	18	SPL
1049589	608	1	9	SPL
1049589	612	1	11	SPL
1049589	670	1	8	Ileum
1049590	254	1	2	Jejunum
1049590	521	1	38	MLN
1049590	577	1	4	Jejunum
1049590	670	1	4	Ileum
1049590	674	1	3	Jejunum
1049590	680	1	2	MLN
1049591	590	1	38	SPL
1049592	252	1	2	Ileum
1049592	491	1	37	Ileum
1049592	671	1	4	Ileum
1049592	672	1	4	Ileum
1049593	586	1	36	SPL
1049594	590	3	39	SPL
1049594	670	1	13	Ileum
1049595	591	1	32	SPL
1049595	691	1	11	SPL
1049596	266	1	25	SPL
1049596	672	1	31	Ileum
1049596	675	1	1	Jejunum
1049597	361	1	24	BM
1049597	501	1	4	MLN
1049597	607	1	3	SPL
1049597	670	1	9	Ileum
1049597	685	1	31	SPL
1049598	260	2	31	MLN
1049599	341	2	27	BM
1049599	685	1	4	SPL
1049599	694	1	5	SPL
1049599	695	1	1	SPL
1049600	591	1	9	SPL
1049600	598	1	26	SPL
1049600	603	1	3	SPL
1049600	670	1	2	Ileum
1049601	602	1	26	SPL
1049601	688	1	3	SPL
1049601	689	1	15	SPL
1049602	575	1	4	Jejunum
1049602	670	2	21	Ileum
1049602	675	1	22	Jejunum
1049603	508	2	8	MLN
1049603	679	1	12	MLN
1049603	681	2	8	MLN
1049604	589	1	25	SPL
1049605	512	2	26	MLN
1049606	360	1	18	BM
1049606	525	1	11	MLN
1049606	590	2	26	SPL
1049607	599	1	23	SPL
1049608	515	1	22	MLN
1049608	527	1	15	MLN
1049608	603	1	4	SPL
1049609	361	1	21	BM
1049610	603	1	21	SPL
1049611	604	2	23	SPL
1049611	681	1	8	MLN
1049612	588	1	20	SPL
1049613	606	1	20	SPL
1049614	353	1	19	BM
1049614	610	1	3	SPL
1049615	510	1	19	MLN
1049615	579	1	2	Jejunum
1049616	522	2	31	MLN
1049617	512	1	19	MLN
1049617	673	1	13	Jejunum
1049618	521	1	17	MLN
1049619	593	1	17	SPL
1049620	582	1	16	SPL
1049621	601	1	16	SPL
1049622	606	1	16	SPL
1049623	264	1	15	PBL
1049624	261	1	15	MLN
1049625	515	1	15	MLN
1049626	668	2	18	Colon
1049627	517	1	3	MLN
1049627	675	1	15	Jejunum
1049628	252	1	8	Ileum
1049628	266	1	3	SPL
1049628	511	1	3	MLN
1049628	580	1	5	Jejunum
1049629	527	1	14	MLN
1049630	252	3	15	Ileum
1049630	520	1	13	MLN
1049631	523	2	21	MLN
1049632	588	1	14	SPL
1049633	594	1	14	SPL
1049634	353	1	13	BM
1049635	502	1	13	MLN
1049636	508	1	8	MLN
1049636	516	1	13	MLN
1049637	592	2	20	SPL
1049637	611	1	4	SPL
1049637	691	1	2	SPL
1049638	681	1	2	MLN
1049638	684	1	13	PBL
1049639	244	1	12	BM
1049640	509	1	5	MLN
1049640	525	1	12	MLN
1049641	348	1	3	BM
1049641	518	1	12	MLN
1049642	493	1	11	Ileum
1049642	508	1	11	MLN
1049643	512	1	11	MLN
1049644	600	1	11	SPL
1049645	507	1	11	MLN
1049646	600	1	11	SPL
1049646	688	1	2	SPL
1049647	609	1	11	SPL
1049648	352	1	10	BM
1049649	600	1	10	SPL
1049650	354	1	4	BM
1049650	612	1	10	SPL
1049651	666	1	10	BM
1049652	522	1	9	MLN
1049653	588	1	8	SPL
1049653	591	1	1	SPL
1049654	601	1	9	SPL
1049655	672	1	9	Ileum
1049656	265	1	8	SPL
1049657	359	1	8	BM
1049657	511	1	6	MLN
1049657	527	1	2	MLN
1049658	498	1	8	Ileum
1049659	600	1	8	SPL
1049660	605	1	3	SPL
1049660	672	2	10	Ileum
1049661	583	1	7	SPL
1049662	252	1	6	Ileum
1049663	361	1	6	BM
1049663	526	1	4	MLN
1049664	492	1	6	Ileum
1049664	610	1	4	SPL
1049665	370	2	81	Colon
1049666	499	1	6	Ileum
1049667	501	1	6	MLN
1049668	521	1	6	MLN
1049669	586	1	6	SPL
1049670	670	1	6	Ileum
1049671	681	1	6	MLN
1049672	359	1	5	BM
1049672	692	1	6	SPL
1049673	684	2	9	PBL
1049674	251	1	5	Ileum
1049674	689	1	4	SPL
1049674	695	1	2	SPL
1049675	348	3	10	BM
1049676	501	1	5	MLN
1049677	508	1	5	MLN
1049678	572	1	5	Jejunum
1049679	503	1	3	MLN
1049679	610	1	5	SPL
1049680	671	1	5	Ileum
1049681	670	1	5	Ileum
1049682	681	1	5	MLN
1049683	689	1	5	SPL
1049683	693	1	3	SPL
1049684	517	1	4	MLN
1049685	607	1	4	SPL
1049686	609	1	4	SPL
1049687	612	1	4	SPL
1049688	673	2	6	Jejunum
1049689	686	1	4	SPL
1049690	687	1	4	SPL
1049691	688	1	4	SPL
1049692	691	1	4	SPL
1049693	248	1	3	Colon
1049694	265	1	3	SPL
1049695	359	1	3	BM
1049696	362	1	3	BM
1049697	355	1	3	BM
1049698	487	1	3	Ileum
1049698	514	1	3	MLN
1049699	599	1	3	SPL
1049699	691	1	2	SPL
1049700	610	1	3	SPL
1049701	670	1	2	Ileum
1049701	679	1	3	MLN
1049702	265	1	2	SPL
1049703	344	1	2	BM
1049704	354	1	2	BM
1049705	671	1	2	Ileum
1049706	493	1	1	Ileum
1049706	494	1	1	Ileum
1049707	501	1	2	MLN
1049708	502	1	2	MLN
1049709	523	1	2	MLN
1049710	546	1	2	PBL
1049711	549	42	1220	PBL
1049712	574	1	2	Jejunum
1049713	561	1	17	PBL
1049714	531	1	159	PBL
1049714	559	25	804	PBL
1049715	554	1	5	PBL
1049716	335	9	151	BM
1049716	380	1	50	Colon
1049716	555	16	690	PBL
1049716	687	1	1	SPL
1049717	583	1	2	SPL
1049718	545	1	2	PBL
1049719	509	1	4	MLN
1049719	531	2	164	PBL
1049719	555	1	467	PBL
1049719	556	1	1	PBL
1049720	558	2	4	PBL
1049721	370	9	317	Colon
1049722	607	1	2	SPL
1049723	254	3	6	Jejunum
1049723	516	2	20	MLN
1049723	561	6	277	PBL
1049723	595	1	18	SPL
1049723	673	2	4	Jejunum
1049723	674	2	5	Jejunum
1049724	586	1	41	SPL
1049725	350	8	176	BM
1049725	351	9	80	BM
1049725	543	1	2	PBL
1049726	612	1	2	SPL
1049727	379	7	232	Colon
1049728	347	6	225	BM
1049729	667	1	2	Colon
1049730	336	1	1	BM
1049730	339	8	226	BM
1049731	671	1	2	Ileum
1049732	341	8	235	BM
1049732	357	1	21	BM
1049732	372	1	3	Colon
1049732	671	1	2	Ileum
1049733	352	8	210	BM
1049734	336	1	1	BM
1049734	337	8	188	BM
1049734	338	1	1	BM
1049735	679	1	2	MLN
1049736	335	9	184	BM
1049736	344	1	1	BM
1049737	336	8	164	BM
1049738	680	1	1	MLN
1049738	696	1	1	SPL
1049739	336	8	162	BM
1049740	585	4	135	SPL
1049741	683	1	2	PBL
1049742	335	3	141	BM
1049742	341	1	1	BM
1049743	512	1	64	MLN
1049743	589	4	135	SPL
1049744	592	1	7	SPL
1049745	687	1	2	SPL
1049746	594	1	2	SPL
1049747	348	5	119	BM
1049748	378	2	112	Colon
1049749	587	2	114	SPL
1049750	690	1	2	SPL
1049751	352	8	118	BM
1049752	336	1	101	BM
1049752	610	1	9	SPL
1049753	521	4	106	MLN
1049753	555	9	23	PBL
1049754	593	5	106	SPL
1049755	591	1	92	SPL
1049755	612	1	17	SPL
1049756	349	4	92	BM
1049757	482	1	72	Ileum
1049757	494	2	8	Ileum
1049758	373	2	79	Colon
1049759	562	1	74	PBL
1049760	381	1	71	Colon
1049760	518	1	40	MLN
1049761	498	1	40	Ileum
1049761	512	2	73	MLN
1049762	585	2	73	SPL
1049762	603	1	10	SPL
1049763	349	4	77	BM
1049764	591	1	66	SPL
1049765	379	2	66	Colon
1049766	379	4	67	Colon
1049766	510	1	2	MLN
1049767	520	1	20	MLN
1049767	521	4	66	MLN
1049768	353	3	63	BM
1049769	604	1	56	SPL
1049770	340	2	50	BM
1049771	596	3	51	SPL
1049772	355	1	3	BM
1049772	588	1	45	SPL
1049773	588	2	46	SPL
1049774	485	1	43	Ileum
1049775	600	1	42	SPL
1049776	512	3	46	MLN
1049777	529	3	44	MLN
1049777	596	3	39	SPL
1049778	381	1	3	Colon
1049778	597	2	37	SPL
1049779	496	1	33	Ileum
1049780	361	2	34	BM
1049781	591	2	31	SPL
1049782	356	1	26	BM
1049783	527	1	26	MLN
1049783	538	1	9	PBL
1049784	525	1	26	MLN
1049785	588	1	25	SPL
1049786	594	3	28	SPL
1049787	344	1	2	BM
1049787	600	1	23	SPL
1049787	610	1	2	SPL
1049788	506	1	21	MLN
1049788	523	1	2	MLN
1049788	548	1	1	PBL
1049788	603	1	15	SPL
1049789	502	1	22	MLN
1049789	509	1	6	MLN
1049790	519	1	22	MLN
1049791	526	1	20	MLN
1049792	529	2	34	MLN
1049793	601	1	20	SPL
1049794	496	1	6	Ileum
1049794	510	1	19	MLN
1049794	518	1	11	MLN
1049795	510	2	30	MLN
1049796	515	2	20	MLN
1049797	490	1	16	Ileum
1049798	505	2	18	MLN
1049799	603	1	15	SPL
1049800	599	1	15	SPL
1049801	507	1	14	MLN
1049802	527	1	14	MLN
1049803	583	1	13	SPL
1049804	357	1	12	BM
1049805	508	1	12	MLN
1049806	506	1	12	MLN
1049807	597	1	11	SPL
1049808	504	1	10	MLN
1049809	335	2	4	BM
1049809	507	1	10	MLN
1049810	526	1	10	MLN
1049810	596	1	2	SPL
1049811	524	1	6	MLN
1049811	582	1	10	SPL
1049811	585	1	4	SPL
1049812	342	1	9	BM
1049813	335	1	3	BM
1049813	504	1	9	MLN
1049814	526	1	9	MLN
1049815	376	1	8	Colon
1049816	503	1	8	MLN
1049817	354	2	9	BM
1049818	559	3	12	PBL
1049819	545	1	2	PBL
1049819	591	3	12	SPL
1049820	603	1	6	SPL
1049821	594	1	5	SPL
1049822	610	1	5	SPL
1049823	673	1	5	Jejunum
1049824	341	1	4	BM
1049825	363	1	4	BM
1049826	353	1	4	BM
1049827	353	1	2	BM
1049827	360	1	4	BM
1049827	589	1	3	SPL
1049828	355	1	4	BM
1049829	518	1	4	MLN
1049830	505	1	2	MLN
1049830	548	1	4	PBL
1049831	543	2	7	PBL
1049832	664	1	4	BM
1049833	678	1	4	Lung
1049834	683	1	4	PBL
1049835	345	1	3	BM
1049836	340	1	3	BM
1049837	336	3	7	BM
1049838	335	1	3	BM
1049839	335	1	3	BM
1049840	344	1	3	BM
1049840	515	1	3	MLN
1049841	339	2	5	BM
1049842	341	1	3	BM
1049843	354	1	3	BM
1049844	372	1	3	Colon
1049844	547	1	2	PBL
1049845	531	6	13	PBL
1049846	523	1	3	MLN
1049847	529	1	3	MLN
1049848	548	1	3	PBL
1049849	544	1	3	PBL
1049850	564	1	3	PBL
1049851	596	1	3	SPL
1049852	594	1	3	SPL
1049853	608	1	3	SPL
1049854	679	1	3	MLN
1049855	281	1	2	Lung
1049856	345	1	2	BM
1049857	340	1	2	BM
1049858	338	1	2	BM
1049859	336	1	2	BM
1049860	348	1	2	BM
1049861	348	1	2	BM
1049862	348	1	2	BM
1049863	351	1	2	BM
1049864	342	1	2	BM
1049865	344	1	2	BM
1049866	337	1	1	BM
1049866	339	1	1	BM
1049867	337	1	2	BM
1049868	339	2	4	BM
1049869	349	1	2	BM
1049870	341	1	2	BM
1049871	358	1	2	BM
1049872	357	1	2	BM
1049873	354	1	2	BM
1049874	352	1	2	BM
1049875	360	1	2	BM
1049876	355	1	2	BM
1049877	355	1	2	BM
1049878	487	1	2	Ileum
1049879	491	1	2	Ileum
1049880	511	1	2	MLN
1049881	505	1	2	MLN
1049882	520	1	1	MLN
1049882	522	1	1	MLN
1049883	518	1	2	MLN
1049884	521	1	2	MLN
1049885	528	1	2	MLN
1049886	528	1	2	MLN
1049887	543	3	6	PBL
1049888	342	2	41	BM
1049889	544	1	2	PBL
1049890	554	1	2	PBL
1049891	555	1	2	PBL
1049892	555	1	2	PBL
1049893	558	2	4	PBL
1049894	584	1	2	SPL
1049895	584	1	2	SPL
1049895	689	1	2	SPL
1049896	588	1	2	SPL
1049897	591	1	2	SPL
1049898	259	1	3	MLN
1049899	601	1	13	SPL
1049900	591	1	2	SPL
1049901	664	1	3	BM
1049902	672	1	10	Ileum
1049903	589	1	2	SPL
1049904	674	1	3	Jejunum
1049905	589	1	2	SPL
1049906	678	1	3	Lung
1049907	589	1	2	SPL
1049908	525	1	2	MLN
1049909	682	1	3	PBL
1049910	609	1	2	SPL
1049911	604	1	2	SPL
1049912	247	1	2	Colon
1049913	680	1	2	MLN
1049914	531	1	2	PBL
1049915	678	1	2	Lung
1049916	680	1	2	MLN
1049917	684	1	2	PBL
1049918	687	1	2	SPL
1049919	685	1	2	SPL
1049920	688	1	2	SPL
1049921	695	1	2	SPL
1049922	684	1	49	PBL
1049923	348	1	62	BM
1049924	697	1	17	SPL
1049925	582	1	7	SPL
1049926	244	1	6	BM
1049927	691	1	6	SPL
1049928	336	2	7	BM
1049929	680	1	5	MLN
1049930	603	1	4	SPL
1049931	546	1	4	PBL
1049932	668	2	5	Colon
1049933	502	1	3	MLN
1049934	261	1	2	MLN
1049935	502	1	2	MLN
1049936	372	1	2	Colon
1049937	530	1	2	MLN
1049938	694	1	2	SPL
1049939	518	1	2	MLN
1049940	564	1	2	PBL
1049941	664	1	2	BM
1049942	694	1	2	SPL
1049943	683	1	5	PBL
1049944	675	1	2	Jejunum
1049945	266	1	12	SPL
1049946	664	1	11	BM
1049947	532	1	10	PBL
1049948	547	14	495	PBL
1049949	550	8	310	PBL
1049950	549	2	92	PBL
1049951	537	1	81	PBL
1049952	565	1	49	PBL
1049953	602	1	34	SPL
1049954	284	1	31	Lung
1049955	588	1	28	SPL
1049956	541	1	22	PBL
1049957	531	1	21	PBL
1049958	597	1	16	SPL
1049959	278	1	2	Lung
1049960	524	1	12	MLN
1049961	529	1	6	MLN
1049962	356	1	5	BM
1049963	683	1	5	PBL
1049964	522	1	4	MLN
1049965	339	1	3	BM
1049966	362	1	3	BM
1049967	342	1	2	BM
1049968	344	1	2	BM
1049969	349	1	1	BM
1049969	355	3	145	BM
1049970	337	5	159	BM
1049971	357	1	30	BM
1049972	344	1	2	BM
1049973	545	1	3	PBL
1049974	534	1	21	PBL
1049974	603	1	11	SPL
1049975	599	1	21	SPL
1049976	548	1	2	PBL
1049977	524	1	13	MLN
1049978	544	1	6	PBL
1049979	611	1	4	SPL
1049980	337	1	2	BM
1049981	511	1	4	MLN
1049982	486	1	2	Ileum
1049983	510	1	3	MLN
1049984	527	1	3	MLN
1049985	362	1	3	BM
1049986	283	4	158	Lung
1049986	373	1	2	Colon
1049986	594	1	55	SPL
1049986	602	1	22	SPL
1049987	339	2	107	BM
1049987	612	1	7	SPL
1049988	339	2	89	BM
1049988	509	1	7	MLN
1049988	512	1	28	MLN
1049989	270	3	89	Lung
1049990	489	1	15	Ileum
1049990	589	2	81	SPL
1049991	337	3	75	BM
1049991	346	1	1	BM
1049991	357	1	3	BM
1049992	365	3	63	Colon
1049992	508	1	17	MLN
1049992	594	1	4	SPL
1049993	343	3	26	BM
1049993	357	1	36	BM
1049994	348	1	23	BM
1049994	355	1	33	BM
1049995	500	1	56	Ileum
1049996	354	3	56	BM
1049997	521	1	40	MLN
1049998	596	1	38	SPL
1049999	523	2	39	MLN
1049999	592	1	9	SPL
1050000	591	1	37	SPL
1050001	336	1	35	BM
1050001	339	1	2	BM
1050002	339	3	37	BM
1050002	373	1	8	Colon
1050003	502	1	12	MLN
1050003	521	2	30	MLN
1050004	594	1	14	SPL
1050004	599	1	25	SPL
1050005	336	1	6	BM
1050005	594	1	22	SPL
1050006	510	1	14	MLN
1050006	517	1	7	MLN
1050007	357	1	4	BM
1050007	516	1	20	MLN
1050008	526	1	19	MLN
1050008	592	1	2	SPL
1050009	263	1	4	PBL
1050009	508	1	6	MLN
1050009	586	1	19	SPL
1050010	525	1	18	MLN
1050011	599	1	6	SPL
1050011	604	1	16	SPL
1050012	343	1	15	BM
1050013	595	1	15	SPL
1050014	587	2	16	SPL
1050015	502	1	13	MLN
1050015	587	1	9	SPL
1050016	592	1	13	SPL
1050017	508	2	13	MLN
1050018	589	2	13	SPL
1050019	600	1	11	SPL
1050020	353	1	9	BM
1050021	517	1	5	MLN
1050021	524	1	9	MLN
1050021	530	1	3	MLN
1050021	602	1	2	SPL
1050021	606	1	9	SPL
1050022	600	1	9	SPL
1050023	607	1	9	SPL
1050024	601	1	9	SPL
1050025	495	2	10	Ileum
1050026	509	1	8	MLN
1050026	551	1	2	PBL
1050027	543	1	8	PBL
1050027	609	1	2	SPL
1050028	590	1	8	SPL
1050029	525	1	7	MLN
1050030	513	1	6	MLN
1050031	508	1	6	MLN
1050032	528	1	2	MLN
1050032	592	1	6	SPL
1050032	606	1	2	SPL
1050033	607	1	6	SPL
1050034	345	1	5	BM
1050035	586	1	5	SPL
1050036	609	1	5	SPL
1050037	345	1	4	BM
1050038	344	2	6	BM
1050039	339	1	4	BM
1050040	553	2	6	PBL
1050041	600	1	4	SPL
1050042	343	2	5	BM
1050042	519	1	3	MLN
1050043	336	1	3	BM
1050044	347	1	3	BM
1050045	342	2	5	BM
1050046	336	1	2	BM
1050046	353	1	3	BM
1050047	514	1	3	MLN
1050048	505	1	3	MLN
1050049	343	1	2	BM
1050050	343	1	2	BM
1050051	336	1	2	BM
1050052	336	1	2	BM
1050053	348	1	2	BM
1050054	344	2	4	BM
1050055	344	1	2	BM
1050056	335	1	2	BM
1050057	337	1	2	BM
1050058	349	1	2	BM
1050059	355	1	2	BM
1050060	355	1	2	BM
1050061	504	1	2	MLN
1050062	505	1	2	MLN
1050063	530	1	2	MLN
1050064	539	1	2	PBL
1050065	544	1	2	PBL
1050066	560	1	2	PBL
1050066	598	1	1	SPL
1050066	601	1	1	SPL
1050067	584	1	2	SPL
1050068	585	1	2	SPL
1050069	593	1	2	SPL
1050070	587	1	2	SPL
1050071	609	1	2	SPL
1050072	545	53	1580	PBL
1050073	554	38	1214	PBL
1050074	544	36	1166	PBL
1050075	546	37	1155	PBL
1050076	553	20	904	PBL
1050077	559	20	878	PBL
1050078	555	21	773	PBL
1050079	545	16	659	PBL
1050080	557	15	492	PBL
1050081	558	2	311	PBL
1050082	558	4	239	PBL
1050083	560	6	222	PBL
1050084	539	3	211	PBL
1050085	565	2	93	PBL
1050086	536	1	57	PBL
1050086	537	1	19	PBL
1050087	340	4	78	BM
1050088	263	3	66	PBL
1050089	533	1	37	PBL
1050089	552	1	24	PBL
1050090	531	1	57	PBL
1050091	340	4	55	BM
1050092	532	3	50	PBL
1050093	340	3	39	BM
1050094	541	1	30	PBL
[truncated: 614,138 more rows]
