# Supplementary material for: Using Domain Based Latent Personal Analysis of B Cell Clone Diversity Patterns to Identify Novel Relationships Between the B Cell Clone Populations in Different Tissues
Source: Front Immunol. 2021 Apr 1;12:642673. doi: 10.3389/fimmu.2021.642673 (PMC8047331; doi:10.3389/fimmu.2021.642673)
Supplement: Supplementary Materials File 1 — - clone size source data: The raw data from which the analysis was performed. Six tables (based on sequence data re-aligned with local alignment, one table for each donor from (21)). Columns show unique clone id and sample id in which the clone was found (the same clone can be found in multiple samples. Each clone’s size is counted two ways – by number of unique sequences (instance) and by total copies (copies). Finally the tissue in which the sample is found in mentioned. [file DataSheet_1.zip › Supplemental Materials file 1- clone size source data/clones_D149.csv]

clone_id	sample_id	instance	copies	tissue
307170	198	1	5	SPL
307227	390	4	39	Ileum
307228	400	1	6	MLN
307229	198	1	5	SPL
307229	387	1	1	Colon
307230	387	2	8	Colon
307231	189	1	4	Lung
307232	197	1	3	SPL
307233	177	1	2	BM
307234	197	2	4	SPL
307234	395	1	147	Lung
307234	401	1	1	SPL
307235	384	1	71	BM
307236	196	1	26	SPL
307237	175	1	16	BM
307238	196	1	10	SPL
307239	176	1	3	BM
307240	402	1	3	SPL
307241	197	1	2	SPL
307242	181	1	2	Ileum
307243	184	3	77	Jejunum
307244	177	8	209	BM
307245	388	1	39	Colon
307246	395	1	4	Lung
307247	386	1	1	Colon
307247	387	1	4	Colon
307247	388	1	2	Colon
307248	397	1	26	Lung
307249	396	1	3	Lung
307250	395	1	21	Lung
307251	385	1	2	BM
307252	399	1	12	MLN
307253	177	1	7	BM
307254	177	1	5	BM
307255	177	1	4	BM
307256	198	1	3	SPL
307257	400	10	594	MLN
307258	196	1	2	SPL
307259	393	1	82	Jejunum
307260	386	1	3	Colon
307261	397	1	2	Lung
307262	397	1	42	Lung
307263	176	1	2	BM
307264	389	1	1	Ileum
307264	390	1	40	Ileum
307265	183	1	2	Ileum
307266	394	1	30	Jejunum
307267	196	1	2	SPL
307268	392	1	30	Jejunum
307269	198	1	2	SPL
307270	393	1	26	Jejunum
307271	197	1	2	SPL
307272	177	2	17	BM
307272	192	1	1	MLN
307273	394	1	12	Jejunum
307274	198	1	10	SPL
307275	177	2	10	BM
307275	198	1	1	SPL
307275	402	1	2	SPL
307276	198	1	8	SPL
307277	198	1	6	SPL
307278	386	2	8	Colon
307279	189	1	5	Lung
307279	196	2	7	SPL
307279	198	1	2	SPL
307280	196	1	2	SPL
307280	197	2	3	SPL
307280	198	1	3	SPL
307281	388	2	7	Colon
307282	192	1	4	MLN
307283	196	1	4	SPL
307284	197	1	3	SPL
307285	186	1	2	Jejunum
307286	177	1	2	BM
307287	196	1	2	SPL
307288	402	1	2	SPL
307289	177	2	4	BM
307289	195	1	1	PBL
307290	394	2	60	Jejunum
307291	387	1	2	Colon
307292	392	1	7	Jejunum
307293	178	41	802	Colon
307293	386	3	43	Colon
307293	387	19	404	Colon
307293	388	10	100	Colon
307294	390	17	673	Ileum
307295	397	7	414	Lung
307295	401	1	2	SPL
307296	196	6	116	SPL
307297	195	4	79	PBL
307297	196	1	1	SPL
307298	190	4	72	MLN
307299	387	1	32	Colon
307300	196	1	26	SPL
307300	402	1	2	SPL
307301	196	1	14	SPL
307302	384	1	1	BM
307302	385	1	10	BM
307303	197	1	8	SPL
307304	178	2	5	Colon
307304	387	2	2	Colon
307305	385	1	5	BM
307306	196	2	3	SPL
307306	197	1	3	SPL
307307	178	1	1	Colon
307307	387	1	3	Colon
307308	385	1	3	BM
307309	178	3	6	Colon
307310	190	1	2	MLN
307311	196	1	2	SPL
307312	385	1	2	BM
307313	385	1	2	BM
307314	401	1	2	SPL
307315	393	1	2	Jejunum
307316	389	2	21	Ileum
307317	391	3	113	Ileum
307318	395	2	21	Lung
307319	386	1	1	Colon
307319	389	2	5	Ileum
307320	190	1	3	MLN
307321	394	1	2	Jejunum
307322	399	21	768	MLN
307323	397	3	63	Lung
307324	197	1	7	SPL
307325	197	1	1	SPL
307325	198	1	2	SPL
307326	177	1	2	BM
307327	197	1	2	SPL
307328	386	1	2	Colon
307329	387	1	9	Colon
307330	397	35	1216	Lung
307331	390	32	943	Ileum
307332	196	24	322	SPL
307333	191	3	71	MLN
307333	394	4	121	Jejunum
307334	196	5	98	SPL
307335	197	4	95	SPL
307336	196	2	31	SPL
307337	190	2	21	MLN
307338	196	1	8	SPL
307339	402	1	8	SPL
307340	401	1	7	SPL
307341	402	1	6	SPL
307342	400	2	37	MLN
307343	197	1	2	SPL
307344	176	1	24	BM
307344	196	1	2	SPL
307345	198	1	13	SPL
307346	196	2	9	SPL
307346	197	1	3	SPL
307346	198	1	1	SPL
307347	197	1	3	SPL
307347	198	1	5	SPL
307348	196	1	7	SPL
307349	196	1	3	SPL
307350	389	1	3	Ileum
307351	394	1	2	Jejunum
307352	187	1	30	Lung
307352	190	1	2	MLN
307352	386	1	2	Colon
307353	389	1	25	Ileum
307354	398	5	186	MLN
307355	384	11	263	BM
307355	402	7	85	SPL
307356	197	1	2	SPL
307357	191	1	4	MLN
307358	196	1	13	SPL
307359	393	1	2	Jejunum
307360	393	14	382	Jejunum
307361	197	1	1	SPL
307361	198	2	3	SPL
307362	196	2	5	SPL
307363	390	3	54	Ileum
307364	387	2	25	Colon
307365	188	1	2	Lung
307366	387	1	2	Colon
307367	198	2	11	SPL
307368	385	1	5	BM
307368	403	1	1	SPL
307369	191	1	2	MLN
307370	397	27	756	Lung
307371	386	3	26	Colon
307371	387	7	242	Colon
307371	388	3	24	Colon
307371	402	1	1	SPL
307372	197	2	39	SPL
307373	383	1	18	BM
307374	196	2	15	SPL
307375	196	1	12	SPL
307375	403	1	1	SPL
307376	196	1	11	SPL
307377	196	2	11	SPL
307378	196	1	9	SPL
307379	197	2	10	SPL
307380	196	1	7	SPL
307381	177	1	6	BM
307382	191	1	5	MLN
307383	402	1	5	SPL
307384	196	1	4	SPL
307385	196	1	4	SPL
307386	176	1	2	BM
307387	401	1	2	SPL
307388	392	4	291	Jejunum
307388	398	1	50	MLN
307389	402	1	2	SPL
307390	398	3	103	MLN
307391	198	3	86	SPL
307391	397	1	57	Lung
307392	393	3	39	Jejunum
307393	392	2	31	Jejunum
307394	384	1	19	BM
307394	402	1	6	SPL
307395	394	1	21	Jejunum
307396	393	1	19	Jejunum
307397	394	1	17	Jejunum
307398	387	1	13	Colon
307399	394	1	13	Jejunum
307400	385	1	7	BM
307400	403	1	1	SPL
307401	197	1	7	SPL
307402	394	1	7	Jejunum
307403	177	1	6	BM
307404	197	1	4	SPL
307405	187	2	5	Lung
307406	197	1	3	SPL
307407	191	1	2	MLN
307408	198	1	2	SPL
307409	197	1	2	SPL
307410	383	1	1	BM
307410	401	1	1	SPL
307411	387	1	2	Colon
307412	387	1	2	Colon
307413	393	1	2	Jejunum
307414	392	1	2	Jejunum
307415	397	59	1622	Lung
307416	197	3	57	SPL
307416	396	38	1034	Lung
307417	389	15	639	Ileum
307417	402	1	3	SPL
307418	182	10	294	Ileum
307419	400	4	230	MLN
307420	197	4	28	SPL
307420	392	3	208	Jejunum
307421	387	4	186	Colon
307422	190	2	146	MLN
307423	392	2	125	Jejunum
307424	392	3	95	Jejunum
307425	193	1	63	PBL
307426	191	1	38	MLN
307427	197	1	37	SPL
307428	175	1	24	BM
307429	197	2	26	SPL
307430	196	1	11	SPL
307431	386	1	11	Colon
307432	394	1	11	Jejunum
307433	392	1	11	Jejunum
307434	197	1	2	SPL
307434	402	1	9	SPL
307435	402	1	9	SPL
307436	197	1	8	SPL
307437	197	1	7	SPL
307438	402	1	7	SPL
307439	177	2	6	BM
307440	393	1	4	Jejunum
307441	197	1	1	SPL
307441	392	1	3	Jejunum
307442	392	1	2	Jejunum
307442	393	1	1	Jejunum
307442	394	1	1	Jejunum
307443	402	1	4	SPL
307444	400	1	4	MLN
307445	197	1	3	SPL
307446	402	1	3	SPL
307447	196	1	2	SPL
307448	196	1	2	SPL
307449	197	1	2	SPL
307450	401	1	2	SPL
307451	395	1	2	Lung
307452	190	1	12	MLN
307452	198	1	20	SPL
307453	392	1	35	Jejunum
307454	393	1	32	Jejunum
307455	390	2	33	Ileum
307456	390	1	27	Ileum
307457	393	1	23	Jejunum
307458	181	3	20	Ileum
307458	185	1	7	Jejunum
307458	393	1	3	Jejunum
307459	177	1	16	BM
307459	197	1	1	SPL
307459	198	2	4	SPL
307459	387	1	5	Colon
307459	393	1	6	Jejunum
307459	403	1	1	SPL
307460	195	1	13	PBL
307461	177	1	11	BM
307462	177	1	4	BM
307462	196	2	8	SPL
307462	197	1	1	SPL
307462	198	1	5	SPL
307462	401	1	1	SPL
307462	403	1	1	SPL
307463	196	1	2	SPL
307463	197	1	1	SPL
307463	387	1	4	Colon
307463	393	1	11	Jejunum
307463	402	1	1	SPL
307464	393	1	9	Jejunum
307465	393	1	8	Jejunum
307466	177	1	4	BM
307466	196	1	1	SPL
307466	198	1	2	SPL
307467	394	1	4	Jejunum
307468	177	1	3	BM
307469	195	1	3	PBL
307470	196	1	1	SPL
307470	198	1	1	SPL
307470	403	1	1	SPL
307471	181	1	2	Ileum
307472	188	1	2	Lung
307473	195	1	2	PBL
307474	198	1	2	SPL
307475	384	1	2	BM
307476	190	22	419	MLN
307477	398	1	14	MLN
307478	175	2	23	BM
307478	198	9	116	SPL
307479	197	2	84	SPL
307480	197	2	63	SPL
307481	197	2	47	SPL
307481	386	1	2	Colon
307481	387	1	9	Colon
307482	197	3	4	SPL
307482	198	3	3	SPL
307482	387	2	2	Colon
307483	197	1	2	SPL
307484	389	1	29	Ileum
307484	391	10	306	Ileum
307485	192	2	25	MLN
307485	386	1	62	Colon
307485	393	8	237	Jejunum
307486	182	2	4	Ileum
307486	196	1	1	SPL
307487	392	1	2	Jejunum
307488	399	1	7	MLN
307489	187	3	15	Lung
307489	196	2	12	SPL
307489	198	1	2	SPL
307489	400	3	240	MLN
307489	402	3	3	SPL
307490	392	1	94	Jejunum
307490	398	9	220	MLN
307491	398	1	178	MLN
307492	400	2	179	MLN
307493	389	1	131	Ileum
307494	392	1	69	Jejunum
307495	392	1	69	Jejunum
307496	175	1	1	BM
307496	176	1	2	BM
307496	177	1	3	BM
307496	183	1	9	Ileum
307496	187	2	4	Lung
307496	196	2	27	SPL
307496	197	1	2	SPL
307496	198	2	13	SPL
307496	402	1	5	SPL
307496	403	2	5	SPL
307497	393	1	67	Jejunum
307498	387	1	64	Colon
307499	197	1	2	SPL
307499	393	2	63	Jejunum
307500	392	2	60	Jejunum
307501	387	1	56	Colon
307502	177	2	57	BM
307503	185	1	6	Jejunum
307503	392	2	56	Jejunum
307504	176	1	5	BM
307504	393	1	42	Jejunum
307505	392	1	44	Jejunum
307505	394	1	43	Jejunum
307506	390	1	42	Ileum
307507	177	3	44	BM
307508	387	1	20	Colon
307508	388	1	34	Colon
307509	177	2	27	BM
307509	196	2	5	SPL
307509	197	1	2	SPL
307509	198	2	13	SPL
307509	402	1	2	SPL
307509	403	1	1	SPL
307510	177	3	28	BM
307510	198	1	5	SPL
307510	402	1	3	SPL
307511	177	1	32	BM
307512	195	1	29	PBL
307512	198	1	6	SPL
307513	393	2	30	Jejunum
307514	177	2	26	BM
307514	193	1	1	PBL
307515	387	1	25	Colon
307516	392	1	24	Jejunum
307517	177	1	23	BM
307518	387	1	23	Colon
307519	177	2	24	BM
307520	184	1	1	Jejunum
307520	198	1	3	SPL
307520	394	1	18	Jejunum
307521	386	1	5	Colon
307521	390	1	19	Ileum
307522	195	2	20	PBL
307523	388	1	18	Colon
307524	185	2	17	Jejunum
307525	177	2	17	BM
307526	195	1	15	PBL
307527	177	1	14	BM
307528	394	1	14	Jejunum
307529	198	1	13	SPL
307530	390	1	13	Ileum
307531	191	2	16	MLN
307532	191	2	14	MLN
307533	392	1	12	Jejunum
307534	177	1	10	BM
307535	183	1	4	Ileum
307535	196	1	6	SPL
307536	387	1	10	Colon
307537	176	1	9	BM
307538	177	1	9	BM
307539	177	1	9	BM
307540	196	1	6	SPL
307540	198	1	2	SPL
307540	403	1	1	SPL
307541	196	1	9	SPL
307542	177	2	10	BM
307543	392	2	11	Jejunum
307544	176	1	7	BM
307545	198	1	7	SPL
307546	198	1	7	SPL
307547	393	1	7	Jejunum
307548	392	1	7	Jejunum
307549	191	1	6	MLN
307550	196	1	6	SPL
307551	196	1	6	SPL
307552	198	1	3	SPL
307552	389	1	6	Ileum
307553	184	1	5	Jejunum
307554	177	1	5	BM
307555	196	2	7	SPL
307556	192	1	5	MLN
307557	176	2	4	BM
307557	198	1	5	SPL
307558	198	1	5	SPL
307559	385	1	5	BM
307560	387	1	5	Colon
307561	176	1	4	BM
307561	198	1	2	SPL
307562	177	1	4	BM
307563	187	1	4	Lung
307564	196	1	4	SPL
307565	196	1	4	SPL
307566	196	1	4	SPL
307567	198	1	4	SPL
307568	198	1	4	SPL
307569	198	3	8	SPL
307570	198	1	4	SPL
307571	403	1	4	SPL
307572	399	1	4	MLN
307573	186	1	3	Jejunum
307574	191	1	3	MLN
307574	196	1	3	SPL
307575	196	1	3	SPL
307576	196	1	3	SPL
307577	198	1	3	SPL
307578	383	1	3	BM
307579	387	1	3	Colon
307580	179	1	2	Colon
307581	177	1	2	BM
307582	177	1	2	BM
307582	198	1	2	SPL
307583	191	1	2	MLN
307584	190	1	1	MLN
307584	402	1	1	SPL
307585	196	1	2	SPL
307586	390	37	1169	Ileum
307587	196	1	1	SPL
307587	198	1	1	SPL
307588	177	11	327	BM
307589	196	1	2	SPL
307590	390	9	288	Ileum
307591	196	1	2	SPL
307592	197	1	25	SPL
307592	386	1	10	Colon
307592	387	4	71	Colon
307592	394	1	9	Jejunum
307593	196	1	2	SPL
307594	196	1	2	SPL
307595	392	2	52	Jejunum
307596	196	1	2	SPL
307597	196	1	2	SPL
307597	197	1	5	SPL
307597	397	3	39	Lung
307598	196	1	2	SPL
307599	394	1	36	Jejunum
307600	198	1	2	SPL
307601	176	1	2	BM
307601	177	2	5	BM
307601	187	1	3	Lung
307601	197	3	13	SPL
307601	198	2	5	SPL
307602	198	1	2	SPL
307603	387	2	15	Colon
307604	198	1	2	SPL
307605	397	1	11	Lung
307606	198	1	2	SPL
307607	190	1	10	MLN
307608	198	1	2	SPL
307609	197	1	8	SPL
307609	198	1	3	SPL
307610	198	1	2	SPL
307611	197	1	5	SPL
307611	399	1	3	MLN
307612	197	2	4	SPL
307613	198	1	7	SPL
307614	197	1	2	SPL
307615	198	1	6	SPL
307616	197	1	2	SPL
307617	197	1	5	SPL
307618	401	1	2	SPL
307619	197	1	5	SPL
307620	401	1	2	SPL
307621	387	1	5	Colon
307621	388	1	3	Colon
307622	401	1	2	SPL
307623	401	1	2	SPL
307624	197	1	2	SPL
307624	198	1	4	SPL
307625	390	1	2	Ileum
307626	197	1	4	SPL
307627	403	1	2	SPL
307628	190	1	3	MLN
307629	402	1	2	SPL
307630	197	1	3	SPL
307631	402	1	2	SPL
307632	384	1	2	BM
307632	402	1	1	SPL
307633	399	1	2	MLN
307634	177	1	2	BM
307635	186	1	2	Jejunum
307636	188	1	2	Lung
307637	197	1	2	SPL
307638	197	1	2	SPL
307639	390	1	2	Ileum
307640	393	1	2	Jejunum
307641	392	1	2	Jejunum
307642	177	2	18	BM
307643	184	1	2	Jejunum
307644	188	1	2	Lung
307645	188	1	6	Lung
307646	180	1	5	Colon
307647	196	1	4	SPL
307648	392	1	3	Jejunum
307648	393	1	3	Jejunum
307649	180	1	5	Colon
307650	177	1	5	BM
307651	391	1	4	Ileum
307652	391	2	5	Ileum
307653	177	1	2	BM
307654	191	1	1	MLN
307654	399	1	1	MLN
307655	399	1	2	MLN
307656	399	1	4	MLN
307657	390	1	3	Ileum
307658	197	1	2	SPL
307659	383	1	1	BM
307659	401	1	1	SPL
307660	393	1	2	Jejunum
307661	198	1	2	SPL
307662	389	1	9	Ileum
307663	395	1	2	Lung
307664	196	1	8	SPL
307664	397	93	2209	Lung
307665	177	12	114	BM
307665	188	2	19	Lung
307665	189	1	38	Lung
307665	196	7	30	SPL
307665	197	7	18	SPL
307665	198	5	35	SPL
307665	393	1	50	Jejunum
307665	398	10	434	MLN
307665	401	2	2	SPL
307665	402	1	5	SPL
307665	403	1	7	SPL
307666	176	2	4	BM
307666	196	1	10	SPL
307666	197	1	2	SPL
307666	198	2	6	SPL
307666	398	1	1	MLN
307666	400	3	273	MLN
307667	391	4	164	Ileum
307668	392	2	127	Jejunum
307669	176	2	10	BM
307669	182	1	5	Ileum
307669	183	2	14	Ileum
307669	196	5	24	SPL
307669	197	1	11	SPL
307669	198	4	43	SPL
307669	386	1	5	Colon
307669	401	1	2	SPL
307669	402	2	6	SPL
307669	403	1	1	SPL
307670	390	1	83	Ileum
307671	178	1	3	Colon
307671	180	4	8	Colon
307671	387	3	33	Colon
307671	388	1	42	Colon
307672	392	2	81	Jejunum
307673	389	2	64	Ileum
307674	178	1	4	Colon
307674	179	1	1	Colon
307674	386	1	8	Colon
307674	387	4	91	Colon
307674	388	3	13	Colon
307675	179	1	7	Colon
307675	387	3	148	Colon
307676	195	2	52	PBL
307677	387	1	50	Colon
307678	393	1	44	Jejunum
307679	394	1	41	Jejunum
307680	394	2	52	Jejunum
307681	393	2	33	Jejunum
307682	386	1	16	Colon
307682	388	1	13	Colon
307683	392	1	29	Jejunum
307684	400	1	29	MLN
307685	393	1	28	Jejunum
307686	195	1	25	PBL
307687	394	1	23	Jejunum
307688	191	1	5	MLN
307688	393	1	18	Jejunum
307689	389	1	22	Ileum
307690	394	1	22	Jejunum
307691	177	4	37	BM
307692	389	2	25	Ileum
307693	388	1	20	Colon
307694	392	2	23	Jejunum
307694	394	1	9	Jejunum
307695	392	1	18	Jejunum
307696	387	1	17	Colon
307697	196	1	4	SPL
307697	392	1	17	Jejunum
307697	394	1	13	Jejunum
307698	392	1	15	Jejunum
307699	191	1	14	MLN
307700	177	1	14	BM
307701	388	1	14	Colon
307702	177	1	13	BM
307703	177	1	12	BM
307704	196	2	13	SPL
307704	402	1	1	SPL
307705	390	1	12	Ileum
307706	196	1	1	SPL
307706	393	1	11	Jejunum
307707	191	1	11	MLN
307708	392	2	14	Jejunum
307709	177	1	10	BM
307709	191	1	5	MLN
307710	388	1	10	Colon
307711	179	1	9	Colon
307711	387	1	2	Colon
307712	191	1	9	MLN
307713	177	1	8	BM
307713	198	1	1	SPL
307714	191	2	9	MLN
307714	394	1	9	Jejunum
307715	390	1	8	Ileum
307716	393	1	8	Jejunum
307717	191	1	7	MLN
307718	177	1	7	BM
307719	196	1	5	SPL
307719	401	1	2	SPL
307720	196	1	7	SPL
307721	196	1	3	SPL
307721	198	1	4	SPL
307722	185	1	4	Jejunum
307722	394	1	7	Jejunum
307723	394	1	7	Jejunum
307724	393	1	7	Jejunum
307725	185	1	6	Jejunum
307726	196	3	4	SPL
307726	198	2	7	SPL
307726	403	1	1	SPL
307727	198	1	6	SPL
307728	394	1	6	Jejunum
307729	176	1	5	BM
307730	191	1	5	MLN
307731	198	1	5	SPL
307732	198	2	7	SPL
307733	177	1	4	BM
307734	196	1	4	SPL
307735	197	1	4	SPL
307736	197	1	4	SPL
307737	385	1	4	BM
307738	393	1	4	Jejunum
307739	177	1	3	BM
307740	182	1	3	Ileum
307741	194	1	3	PBL
307742	196	1	3	SPL
307742	197	1	3	SPL
307743	189	1	2	Lung
307743	196	1	3	SPL
307744	196	1	3	SPL
307745	196	1	3	SPL
307746	198	1	3	SPL
307747	198	1	3	SPL
307747	386	1	3	Colon
307748	198	1	3	SPL
307749	198	1	3	SPL
307750	198	1	3	SPL
307751	388	1	3	Colon
307752	388	1	3	Colon
307753	393	1	3	Jejunum
307754	399	1	3	MLN
307755	176	1	2	BM
307756	178	1	1	Colon
307756	179	1	1	Colon
307757	177	1	2	BM
307758	187	1	2	Lung
307759	195	1	2	PBL
307760	196	1	2	SPL
307761	196	1	2	SPL
307762	196	2	4	SPL
307763	196	1	2	SPL
307764	196	2	4	SPL
307765	196	1	2	SPL
307766	198	1	2	SPL
307767	198	1	2	SPL
307768	198	1	2	SPL
307769	198	1	2	SPL
307770	198	1	2	SPL
307771	198	1	2	SPL
307772	197	1	2	SPL
307773	383	1	2	BM
307774	388	1	2	Colon
307775	388	1	2	Colon
307776	401	1	2	SPL
307777	401	1	2	SPL
307778	395	1	2	Lung
307779	393	1	8	Jejunum
307780	195	1	51	PBL
307780	401	1	2	SPL
307781	197	1	8	SPL
307782	196	2	4	SPL
307783	189	1	7	Lung
307784	387	1	1	Colon
307784	392	1	4	Jejunum
307785	183	1	4	Ileum
307786	196	1	2	SPL
307787	391	3	288	Ileum
307787	392	1	56	Jejunum
307787	393	2	35	Jejunum
307787	394	3	51	Jejunum
307788	398	2	238	MLN
307789	389	2	56	Ileum
307789	391	5	395	Ileum
307789	392	1	20	Jejunum
307790	400	4	76	MLN
307791	393	1	69	Jejunum
307792	392	1	65	Jejunum
307793	390	1	62	Ileum
307794	399	1	62	MLN
307795	392	1	58	Jejunum
307796	389	1	39	Ileum
307797	177	1	31	BM
307797	196	1	4	SPL
307797	197	1	1	SPL
307797	401	1	1	SPL
307798	393	1	37	Jejunum
307799	187	1	1	Lung
307799	399	2	55	MLN
307800	388	1	33	Colon
307801	388	1	32	Colon
307802	388	1	7	Colon
307802	394	1	31	Jejunum
307803	387	1	30	Colon
307804	191	1	15	MLN
307804	393	3	27	Jejunum
307805	393	1	22	Jejunum
307806	196	1	2	SPL
307806	197	1	3	SPL
307806	198	1	17	SPL
307806	402	1	1	SPL
307807	400	1	20	MLN
307808	393	1	19	Jejunum
307809	392	2	21	Jejunum
307810	386	1	17	Colon
307811	177	2	17	BM
307812	183	1	15	Ileum
307813	195	3	20	PBL
307814	193	1	1	PBL
307814	196	2	15	SPL
307814	198	1	3	SPL
307815	198	1	2	SPL
307815	388	1	15	Colon
307816	177	1	14	BM
307817	392	1	14	Jejunum
307818	195	1	13	PBL
307819	393	1	13	Jejunum
307820	195	1	11	PBL
307821	177	1	10	BM
307822	177	1	8	BM
307822	402	1	1	SPL
307822	403	1	2	SPL
307823	196	1	4	SPL
307823	386	1	1	Colon
307823	394	1	8	Jejunum
307824	177	1	8	BM
307825	392	2	5	Jejunum
307825	394	1	8	Jejunum
307826	393	1	8	Jejunum
307827	392	1	8	Jejunum
307828	182	1	7	Ileum
307829	394	1	7	Jejunum
307830	394	1	7	Jejunum
307831	180	1	4	Colon
307831	386	1	2	Colon
307832	180	1	5	Colon
307833	176	1	1	BM
307833	177	1	4	BM
307834	196	1	5	SPL
307835	387	1	5	Colon
307836	392	1	5	Jejunum
307837	177	1	4	BM
307838	198	1	4	SPL
307839	398	1	4	MLN
307840	391	1	4	Ileum
307841	176	1	3	BM
307842	177	1	3	BM
307843	198	2	5	SPL
307844	196	1	1	SPL
307844	198	2	4	SPL
307845	393	1	3	Jejunum
307846	397	1	3	Lung
307847	176	1	2	BM
307848	176	1	2	BM
307849	177	1	2	BM
307850	186	1	2	Jejunum
307851	191	1	2	MLN
307852	191	1	2	MLN
307853	183	1	2	Ileum
307854	187	1	2	Lung
307855	387	2	45	Colon
307856	196	1	1	SPL
307856	403	1	1	SPL
307857	198	1	2	SPL
307858	196	1	2	SPL
307859	196	1	2	SPL
307860	196	1	2	SPL
307861	198	2	4	SPL
307862	198	1	2	SPL
307863	198	1	2	SPL
307864	197	1	2	SPL
307865	197	1	2	SPL
307866	197	1	2	SPL
307867	197	1	1	SPL
307867	401	1	1	SPL
307868	386	1	2	Colon
307869	388	1	2	Colon
307870	401	1	2	SPL
307871	401	1	2	SPL
307872	403	1	2	SPL
307873	398	1	2	MLN
307874	398	1	2	MLN
307875	402	1	2	SPL
307876	402	1	2	SPL
307877	190	72	1553	MLN
307878	198	2	4	SPL
307879	391	1	19	Ileum
307880	398	1	3	MLN
307880	400	1	18	MLN
307881	389	1	7	Ileum
307882	389	1	4	Ileum
307883	400	1	4	MLN
307884	394	1	3	Jejunum
307885	194	1	2	PBL
307886	387	1	2	Colon
307887	178	7	107	Colon
307887	387	1	1	Colon
307888	179	94	2214	Colon
307888	386	2	25	Colon
307888	388	2	65	Colon
307888	391	263	6378	Ileum
307889	399	125	2968	MLN
307890	178	29	536	Colon
307890	180	25	386	Colon
307890	386	4	58	Colon
307890	387	6	139	Colon
307890	391	4	12	Ileum
307891	184	24	643	Jejunum
307891	392	8	358	Jejunum
307891	393	12	215	Jejunum
307891	394	22	662	Jejunum
307892	177	26	513	BM
307893	177	11	369	BM
307894	194	15	334	PBL
307894	386	1	4	Colon
307895	197	2	2	SPL
307895	198	4	74	SPL
307895	388	1	1	Colon
307895	394	8	369	Jejunum
307896	383	8	164	BM
307896	401	4	58	SPL
307897	179	1	2	Colon
307897	386	2	31	Colon
307897	387	6	214	Colon
307897	388	1	8	Colon
307898	394	4	185	Jejunum
307899	197	3	15	SPL
307899	198	14	179	SPL
307899	388	1	2	Colon
307900	177	5	161	BM
307901	177	3	124	BM
307902	191	2	107	MLN
307903	387	6	100	Colon
307904	197	4	97	SPL
307905	177	1	85	BM
307906	197	4	95	SPL
307906	386	1	1	Colon
307906	388	2	10	Colon
307907	386	1	1	Colon
307907	387	2	72	Colon
307908	191	2	59	MLN
307908	386	1	3	Colon
307909	192	3	63	MLN
307910	191	2	55	MLN
307911	197	1	47	SPL
307911	387	1	5	Colon
307912	387	1	43	Colon
307913	197	1	37	SPL
307914	198	3	39	SPL
307915	387	2	35	Colon
307916	197	3	34	SPL
307917	394	1	24	Jejunum
307918	197	2	15	SPL
307918	387	2	33	Colon
307919	387	1	20	Colon
307920	197	3	24	SPL
307921	197	1	19	SPL
307922	176	2	6	BM
307922	197	1	14	SPL
307923	387	2	21	Colon
307923	388	1	5	Colon
307924	387	1	16	Colon
307925	197	3	16	SPL
307926	190	1	11	MLN
307927	197	1	11	SPL
307928	179	1	2	Colon
307928	391	14	52	Ileum
307929	387	1	8	Colon
307930	176	1	7	BM
307931	388	1	7	Colon
307932	387	1	7	Colon
307933	398	2	14	MLN
307934	179	4	15	Colon
307935	190	1	6	MLN
307936	184	4	11	Jejunum
307936	392	1	6	Jejunum
307937	193	1	5	PBL
307938	197	1	5	SPL
307939	388	1	5	Colon
307940	196	1	1	SPL
307940	387	2	2	Colon
307940	388	1	4	Colon
307941	386	1	4	Colon
307942	386	1	4	Colon
307943	399	4	12	MLN
307944	178	2	3	Colon
307944	180	1	2	Colon
307944	387	1	2	Colon
307945	177	2	6	BM
307946	386	1	3	Colon
307947	388	1	3	Colon
307948	388	1	3	Colon
307949	384	3	6	BM
307949	402	2	2	SPL
307950	387	1	3	Colon
307951	390	2	5	Ileum
307952	399	1	3	MLN
307953	399	4	9	MLN
307954	179	3	6	Colon
307955	177	2	4	BM
307956	177	1	2	BM
307957	177	1	2	BM
307958	177	1	2	BM
307959	198	2	4	SPL
307960	198	1	2	SPL
307961	197	1	2	SPL
307962	197	1	2	SPL
307963	197	1	2	SPL
307964	197	1	2	SPL
307965	386	1	2	Colon
307966	386	1	2	Colon
307967	386	1	2	Colon
307968	386	1	2	Colon
307969	386	1	2	Colon
307970	384	1	1	BM
307970	402	1	1	SPL
307971	387	1	2	Colon
307972	394	1	2	Jejunum
307973	394	1	2	Jejunum
307974	390	1	2	Ileum
307975	390	3	6	Ileum
307976	393	1	2	Jejunum
307977	393	1	2	Jejunum
307978	395	1	2	Lung
307979	198	1	4	SPL
307980	391	2	4	Ileum
307981	389	1	1	Ileum
307981	390	6	286	Ileum
307982	387	2	4	Colon
307982	391	1	106	Ileum
307983	398	3	61	MLN
307984	177	1	15	BM
307985	385	1	14	BM
307985	403	1	1	SPL
307986	391	1	2	Ileum
307987	391	1	8	Ileum
307988	182	1	3	Ileum
307988	197	1	3	SPL
307988	390	1	4	Ileum
307989	194	1	5	PBL
307990	198	2	6	SPL
307990	387	1	1	Colon
307991	394	1	3	Jejunum
307992	176	1	2	BM
307993	197	1	2	SPL
307994	197	1	2	SPL
307995	396	1	2	Lung
307996	195	1	3	PBL
307997	399	2	28	MLN
307998	181	1	6	Ileum
307999	197	1	2	SPL
308000	391	263	6722	Ileum
308000	401	1	1	SPL
308001	392	5	221	Jejunum
308002	197	3	33	SPL
308003	192	2	13	MLN
308004	179	4	166	Colon
308004	180	1	7	Colon
308005	392	5	274	Jejunum
308006	390	1	3	Ileum
308007	194	3	91	PBL
308008	198	1	2	SPL
308009	196	1	28	SPL
308010	384	2	3	BM
308010	402	1	1	SPL
308011	196	1	23	SPL
308012	196	2	18	SPL
308012	197	3	27	SPL
308012	402	1	1	SPL
308012	403	1	1	SPL
308013	176	1	4	BM
308014	196	1	12	SPL
308015	186	1	10	Jejunum
308016	176	1	2	BM
308017	177	1	2	BM
308018	197	1	2	SPL
308019	401	1	2	SPL
308020	198	1	15	SPL
308021	399	4	251	MLN
308022	383	1	80	BM
308023	195	6	16	PBL
308024	387	1	5	Colon
308025	402	1	14	SPL
308026	392	1	111	Jejunum
308026	393	1	43	Jejunum
308027	183	3	7	Ileum
308028	176	1	2	BM
308029	177	2	63	BM
308030	176	2	13	BM
308031	390	1	2	Ileum
308032	177	1	1	BM
308032	198	5	8	SPL
308032	387	1	1	Colon
308033	182	1	61	Ileum
308034	402	1	8	SPL
308035	393	1	2	Jejunum
308036	392	3	63	Jejunum
308036	394	2	68	Jejunum
308037	190	1	6	MLN
308038	182	1	52	Ileum
308039	196	1	6	SPL
308040	393	1	42	Jejunum
308040	402	1	1	SPL
308041	403	1	5	SPL
308042	196	1	8	SPL
308042	386	1	9	Colon
308042	390	1	31	Ileum
308043	198	1	3	SPL
308044	394	1	29	Jejunum
308045	175	1	2	BM
308046	392	1	29	Jejunum
308047	385	1	2	BM
308048	388	2	24	Colon
308049	386	1	3	Colon
308050	394	1	21	Jejunum
308051	187	1	1	Lung
308051	196	6	29	SPL
308051	197	1	5	SPL
308052	393	1	14	Jejunum
308053	391	1	11	Ileum
308054	193	1	8	PBL
308055	176	1	7	BM
308056	197	1	7	SPL
308057	180	2	9	Colon
308058	198	1	6	SPL
308059	182	2	7	Ileum
308060	196	1	5	SPL
308061	196	1	5	SPL
308062	176	1	4	BM
308063	198	1	4	SPL
308064	197	1	4	SPL
308065	393	1	4	Jejunum
308066	176	1	3	BM
308067	198	1	3	SPL
308068	198	1	3	SPL
308069	196	1	1	SPL
308069	198	1	2	SPL
308070	197	1	3	SPL
308071	401	1	3	SPL
308072	401	1	3	SPL
308073	175	1	2	BM
308074	192	1	2	MLN
308075	196	1	2	SPL
308076	196	1	2	SPL
308077	196	1	2	SPL
308078	196	1	2	SPL
308079	198	2	4	SPL
308080	198	1	2	SPL
308081	403	1	2	SPL
308082	403	1	2	SPL
308083	403	1	2	SPL
308084	180	62	1392	Colon
308085	197	2	25	SPL
308086	196	1	17	SPL
308087	196	2	8	SPL
308088	388	1	3	Colon
308089	196	1	4	SPL
308090	386	2	6	Colon
308091	401	1	2	SPL
308092	401	1	2	SPL
308093	402	1	2	SPL
308094	383	1	2	BM
308095	391	1	2	Ileum
308096	401	1	2	SPL
308097	197	1	9	SPL
308098	192	1	6	MLN
308099	181	1	1	Ileum
308099	386	1	1	Colon
308099	387	1	2	Colon
308099	388	1	2	Colon
308100	389	1	9	Ileum
308101	196	1	6	SPL
308102	400	1	122	MLN
308103	196	2	4	SPL
308103	197	1	1	SPL
308103	198	1	1	SPL
308103	383	1	1	BM
308103	400	1	99	MLN
308103	402	1	1	SPL
308103	403	1	1	SPL
308104	391	1	54	Ileum
308105	394	2	40	Jejunum
308106	387	1	21	Colon
308107	387	1	7	Colon
308108	387	1	5	Colon
308109	399	1	4	MLN
308110	385	1	3	BM
308111	176	1	2	BM
308112	178	1	2	Colon
308113	177	1	2	BM
308114	386	1	2	Colon
308115	388	1	2	Colon
308116	385	1	2	BM
308117	392	1	1	Jejunum
308117	394	1	1	Jejunum
308118	398	1	2	MLN
308119	184	199	4325	Jejunum
308119	196	1	1	SPL
308119	197	1	7	SPL
308120	176	3	24	BM
308120	185	1	1	Jejunum
308120	188	21	510	Lung
308120	196	2	9	SPL
308120	197	7	41	SPL
308120	198	6	100	SPL
308121	198	7	63	SPL
308122	197	2	33	SPL
308123	197	1	29	SPL
308124	197	1	29	SPL
308125	193	2	21	PBL
308126	198	1	19	SPL
308127	197	1	16	SPL
308127	198	2	21	SPL
308128	175	1	14	BM
308129	198	2	28	SPL
308130	197	1	10	SPL
308131	197	1	6	SPL
308132	196	3	18	SPL
308133	197	1	2	SPL
308134	383	1	4	BM
308135	177	5	128	BM
308136	177	2	21	BM
308137	193	1	18	PBL
308138	197	1	10	SPL
308138	387	1	3	Colon
308139	197	2	11	SPL
308140	387	1	6	Colon
308141	387	1	2	Colon
308142	175	1	4	BM
308142	176	2	8	BM
308142	196	15	115	SPL
308142	197	23	187	SPL
308142	397	57	1702	Lung
308142	401	2	6	SPL
308142	402	2	4	SPL
308142	403	2	5	SPL
308143	176	2	26	BM
308143	399	54	1539	MLN
308144	188	7	335	Lung
308145	392	4	171	Jejunum
308145	393	6	136	Jejunum
308146	195	7	214	PBL
308146	196	2	22	SPL
308147	393	5	165	Jejunum
308148	387	2	147	Colon
308149	393	2	147	Jejunum
308150	387	2	116	Colon
308151	393	4	105	Jejunum
308151	402	1	3	SPL
308151	403	1	2	SPL
308152	187	3	92	Lung
308152	196	1	5	SPL
308153	387	1	78	Colon
308153	388	1	7	Colon
308154	390	1	2	Ileum
308154	394	2	91	Jejunum
308155	384	1	70	BM
308156	187	4	68	Lung
308157	196	1	45	SPL
308157	197	3	55	SPL
308157	384	1	39	BM
308158	383	2	49	BM
308159	197	3	66	SPL
308160	197	1	14	SPL
308160	385	2	44	BM
308161	190	1	25	MLN
308162	196	1	25	SPL
308163	192	1	8	MLN
308163	196	2	16	SPL
308163	401	1	1	SPL
308164	196	1	23	SPL
308165	196	1	18	SPL
308166	388	1	18	Colon
308167	197	1	14	SPL
308168	197	1	13	SPL
308169	196	2	11	SPL
308170	387	1	9	Colon
308171	196	1	6	SPL
308171	402	1	9	SPL
308172	394	1	8	Jejunum
308173	401	1	5	SPL
308173	403	1	2	SPL
308174	402	1	7	SPL
308175	196	2	8	SPL
308176	175	1	2	BM
308176	196	1	6	SPL
308177	402	1	6	SPL
308178	402	1	6	SPL
308179	176	1	5	BM
308180	197	1	5	SPL
308181	402	1	5	SPL
308182	397	3	10	Lung
308182	402	1	4	SPL
308183	401	1	4	SPL
308184	401	1	2	SPL
308184	403	1	2	SPL
308185	403	1	4	SPL
308186	403	1	4	SPL
308187	197	1	3	SPL
308188	403	1	3	SPL
308189	403	1	3	SPL
308190	403	1	3	SPL
308191	399	3	8	MLN
308192	176	1	1	BM
308192	401	1	1	SPL
308193	388	1	13	Colon
308194	196	1	2	SPL
308195	197	1	2	SPL
308196	197	1	2	SPL
308197	385	1	2	BM
308198	401	1	2	SPL
308199	401	1	2	SPL
308200	401	1	2	SPL
308201	393	1	2	Jejunum
308202	402	1	2	SPL
308203	402	1	2	SPL
308204	402	1	2	SPL
308205	191	11	262	MLN
308205	192	2	14	MLN
308206	182	1	7	Ileum
308206	184	2	19	Jejunum
308206	386	1	16	Colon
308206	387	1	21	Colon
308206	389	2	96	Ileum
308206	392	2	135	Jejunum
308207	180	2	50	Colon
308207	387	1	49	Colon
308207	393	1	29	Jejunum
308208	196	1	36	SPL
308208	386	1	24	Colon
308209	196	1	18	SPL
308210	198	1	11	SPL
308210	386	1	14	Colon
308211	180	1	2	Colon
308211	388	1	7	Colon
308211	392	1	10	Jejunum
308211	393	1	13	Jejunum
308212	176	1	8	BM
308213	401	1	7	SPL
308214	197	2	7	SPL
308215	401	1	1	SPL
308215	403	1	2	SPL
308216	196	1	2	SPL
308217	198	1	2	SPL
308218	398	3	28	MLN
308219	383	2	2	BM
308219	401	2	3	SPL
308220	390	3	7	Ileum
308221	177	1	2	BM
308222	194	1	2	PBL
308223	197	1	2	SPL
308224	387	3	26	Colon
308225	177	1	3	BM
308225	388	1	1	Colon
308226	389	1	33	Ileum
308226	391	1	3	Ileum
308227	182	2	5	Ileum
308228	387	1	4	Colon
308229	384	1	3	BM
308230	177	1	2	BM
308230	390	1	31	Ileum
308231	189	1	3	Lung
308232	384	1	2	BM
308233	388	1	2	Colon
308234	400	4	410	MLN
308235	398	1	53	MLN
308236	191	1	59	MLN
308237	177	3	9	BM
308237	196	3	17	SPL
308237	197	1	3	SPL
308237	198	1	2	SPL
308237	391	2	195	Ileum
308237	392	1	61	Jejunum
308237	393	1	15	Jejunum
308237	394	1	3	Jejunum
308237	401	1	1	SPL
308237	402	1	3	SPL
308238	392	1	4	Jejunum
308239	392	3	114	Jejunum
308239	394	2	85	Jejunum
308240	197	1	2	SPL
308241	389	3	50	Ileum
308241	392	1	59	Jejunum
308241	394	1	14	Jejunum
308242	390	1	59	Ileum
308243	394	1	53	Jejunum
308244	394	2	51	Jejunum
308245	393	1	37	Jejunum
308246	388	2	31	Colon
308247	392	2	31	Jejunum
308248	393	1	26	Jejunum
308249	185	1	4	Jejunum
308249	393	1	20	Jejunum
308250	393	2	31	Jejunum
308251	176	1	1	BM
308251	177	1	12	BM
308251	196	1	2	SPL
308251	197	2	3	SPL
308251	401	1	2	SPL
308252	177	1	13	BM
308252	384	1	2	BM
308253	177	2	15	BM
308254	176	1	6	BM
308254	198	1	4	SPL
308255	196	1	8	SPL
308255	198	1	2	SPL
308256	177	1	6	BM
308257	196	2	7	SPL
308258	198	1	3	SPL
308258	402	1	2	SPL
308259	198	1	4	SPL
308260	391	1	4	Ileum
308261	176	1	3	BM
308261	198	1	3	SPL
308262	178	1	3	Colon
308263	187	1	3	Lung
308264	187	1	3	Lung
308265	176	1	2	BM
308266	176	1	2	BM
308267	191	1	2	MLN
308268	196	1	2	SPL
308269	196	1	2	SPL
308270	196	1	2	SPL
308271	198	1	2	SPL
308272	198	1	2	SPL
308273	389	1	2	Ileum
308274	401	1	2	SPL
308275	398	1	2	MLN
308276	402	1	2	SPL
308277	403	2	5	SPL
308278	190	1	3	MLN
308279	175	1	2	BM
308279	188	2	13	Lung
308280	384	3	7	BM
308281	175	1	3	BM
308282	185	6	328	Jejunum
308282	393	5	119	Jejunum
308282	394	3	76	Jejunum
308283	392	2	148	Jejunum
308284	177	2	26	BM
308285	188	2	13	Lung
308285	196	1	22	SPL
308286	193	1	21	PBL
308287	383	1	15	BM
308288	400	1	15	MLN
308289	197	1	9	SPL
308289	401	1	1	SPL
308290	197	2	9	SPL
308291	196	1	4	SPL
308292	175	1	2	BM
308293	177	1	2	BM
308294	194	1	2	PBL
308295	196	1	2	SPL
308296	197	1	2	SPL
308297	391	1	2	Ileum
308298	387	2	14	Colon
308298	394	2	97	Jejunum
308299	390	1	96	Ileum
308300	387	1	44	Colon
308301	178	1	41	Colon
308302	188	1	2	Lung
308302	384	2	22	BM
308302	402	2	17	SPL
308303	390	2	39	Ileum
308304	189	1	3	Lung
308304	198	1	18	SPL
308305	177	1	12	BM
308306	180	1	6	Colon
308306	388	1	3	Colon
308307	187	1	2	Lung
308307	197	1	3	SPL
308307	198	1	7	SPL
308308	192	1	5	MLN
308309	387	1	3	Colon
308310	198	1	8	SPL
308310	388	1	2	Colon
308311	388	1	8	Colon
308312	177	1	6	BM
308313	196	1	2	SPL
308314	198	1	6	SPL
308315	197	1	6	SPL
308316	386	1	6	Colon
308317	394	1	6	Jejunum
308318	393	1	5	Jejunum
308319	175	1	65	BM
308320	198	1	12	SPL
308321	198	2	6	SPL
308322	389	1	3	Ileum
308323	388	1	3	Colon
308324	384	1	2	BM
308325	385	2	5	BM
308326	387	1	2	Colon
308327	189	1	1	Lung
308327	198	4	7	SPL
308328	197	1	2	SPL
308329	392	1	2	Jejunum
308330	178	2	106	Colon
308331	187	1	14	Lung
308331	196	2	15	SPL
308331	197	3	32	SPL
308331	384	1	2	BM
308331	401	1	5	SPL
308331	402	1	12	SPL
308331	403	1	1	SPL
308332	398	1	22	MLN
308333	383	1	6	BM
308334	175	1	3	BM
308335	398	1	2	MLN
308336	397	1	5	Lung
308337	387	1	2	Colon
308338	177	1	8	BM
308339	181	1	4	Ileum
308340	181	1	2	Ileum
308341	399	3	84	MLN
308342	198	1	2	SPL
308343	393	1	18	Jejunum
308344	197	1	4	SPL
308345	390	1	5	Ileum
308346	399	2	27	MLN
308347	394	1	13	Jejunum
308348	387	1	8	Colon
308349	198	1	2	SPL
308350	383	5	10	BM
308350	401	2	4	SPL
308351	177	1	4	BM
308352	177	1	2	BM
308353	197	1	2	SPL
308354	400	1	58	MLN
308355	189	2	19	Lung
308355	196	1	2	SPL
308355	402	3	7	SPL
308356	197	1	6	SPL
308357	181	1	3	Ileum
308357	387	1	6	Colon
308357	388	1	5	Colon
308358	193	1	2	PBL
308359	402	1	2	SPL
308360	177	1	6	BM
308361	385	1	51	BM
308362	390	1	24	Ileum
308362	392	2	22	Jejunum
308362	393	1	4	Jejunum
308363	197	1	2	SPL
308364	391	1	2	Ileum
308365	391	1	2	Ileum
308366	176	5	38	BM
308366	177	7	21	BM
308366	181	5	217	Ileum
308366	183	4	16	Ileum
308366	187	4	16	Lung
308366	196	37	537	SPL
308366	197	25	171	SPL
308366	383	1	11	BM
308366	395	1	1	Lung
308366	396	21	706	Lung
308366	401	7	35	SPL
308366	402	11	35	SPL
308366	403	8	30	SPL
308367	176	2	12	BM
308367	177	1	1	BM
308367	181	1	2	Ileum
308367	187	4	24	Lung
308367	188	12	102	Lung
308367	193	2	11	PBL
308367	194	3	12	PBL
308367	196	33	359	SPL
308367	197	37	300	SPL
308367	395	8	109	Lung
308367	396	4	154	Lung
308367	397	17	432	Lung
308367	401	6	37	SPL
308367	402	3	37	SPL
308367	403	9	31	SPL
308368	396	23	747	Lung
308369	387	3	194	Colon
308370	385	1	100	BM
308371	392	2	98	Jejunum
308372	189	4	71	Lung
308372	402	1	7	SPL
308372	403	1	2	SPL
308373	393	2	75	Jejunum
308374	196	3	52	SPL
308375	189	1	36	Lung
308376	196	6	43	SPL
308376	197	2	10	SPL
308376	401	2	8	SPL
308376	402	1	4	SPL
308377	392	1	26	Jejunum
308378	196	2	28	SPL
308379	177	1	1	BM
308379	196	1	21	SPL
308380	196	3	26	SPL
308381	189	3	23	Lung
308382	197	3	23	SPL
308383	196	2	14	SPL
308384	196	1	10	SPL
308385	393	17	500	Jejunum
308386	197	1	9	SPL
308386	396	1	1	Lung
308387	198	1	3	SPL
308388	176	1	3	BM
308389	388	1	3	Colon
308390	177	1	3	BM
308391	190	1	2	MLN
308392	198	1	2	SPL
308393	197	1	2	SPL
308393	397	1	2	Lung
308393	402	1	1	SPL
308394	393	1	2	Jejunum
308395	402	1	3	SPL
308396	181	1	2	Ileum
308397	196	1	2	SPL
308398	196	1	1	SPL
308398	395	1	1	Lung
308399	196	1	2	SPL
308400	197	1	2	SPL
308401	197	1	2	SPL
308402	402	1	2	SPL
308403	400	1	2	MLN
308404	400	1	2	MLN
308405	387	2	149	Colon
308405	391	86	2116	Ileum
308405	394	10	84	Jejunum
308406	178	13	381	Colon
308407	384	1	129	BM
308408	393	1	94	Jejunum
308408	401	1	2	SPL
308408	402	1	3	SPL
308409	182	1	35	Ileum
308409	392	2	45	Jejunum
308409	393	2	23	Jejunum
308410	178	1	33	Colon
308410	388	2	35	Colon
308411	175	1	25	BM
308412	197	1	25	SPL
308413	196	2	26	SPL
308414	196	1	23	SPL
308415	197	4	26	SPL
308416	196	2	18	SPL
308417	402	1	12	SPL
308418	402	1	4	SPL
308419	196	1	3	SPL
308420	403	1	3	SPL
308421	402	1	2	SPL
308421	403	1	1	SPL
308422	197	1	2	SPL
308423	197	1	1	SPL
308423	401	1	1	SPL
308424	403	1	2	SPL
308425	403	1	2	SPL
308426	391	1	2	Ileum
308427	175	1	24	BM
308427	189	46	1167	Lung
308427	190	21	710	MLN
308427	386	1	3	Colon
308427	387	4	34	Colon
308427	388	1	3	Colon
308428	195	11	370	PBL
308429	190	1	1	MLN
308429	191	14	358	MLN
308430	198	7	216	SPL
308431	197	5	110	SPL
308432	197	3	99	SPL
308433	196	1	7	SPL
308433	197	7	120	SPL
308433	198	4	50	SPL
308433	386	1	2	Colon
308434	394	1	28	Jejunum
308435	176	2	28	BM
308436	386	1	14	Colon
308437	387	1	11	Colon
308438	391	1	11	Ileum
308439	388	2	13	Colon
308440	175	1	8	BM
308441	388	1	8	Colon
308442	386	1	5	Colon
308443	384	7	14	BM
308443	402	1	1	SPL
308444	176	1	2	BM
308445	175	1	2	BM
308446	175	1	2	BM
308447	177	1	2	BM
308448	177	2	4	BM
308449	183	1	2	Ileum
308450	395	24	869	Lung
308451	393	2	161	Jejunum
308451	394	12	500	Jejunum
308452	189	1	2	Lung
308453	184	4	130	Jejunum
308454	197	5	73	SPL
308454	402	2	21	SPL
308455	197	1	2	SPL
308456	193	4	56	PBL
308457	387	1	2	Colon
308458	197	2	52	SPL
308458	402	1	7	SPL
308459	394	1	18	Jejunum
308460	391	2	4	Ileum
308461	401	1	18	SPL
308462	192	1	4	MLN
308462	197	1	4	SPL
308463	401	1	8	SPL
308464	401	1	2	SPL
308464	402	1	8	SPL
308464	403	1	3	SPL
308465	401	1	7	SPL
308466	401	1	5	SPL
308467	402	1	5	SPL
308468	403	1	4	SPL
308469	176	1	3	BM
308469	403	1	2	SPL
308470	403	1	3	SPL
308471	403	1	3	SPL
308472	402	1	3	SPL
308473	197	1	2	SPL
308474	403	1	2	SPL
308475	402	1	2	SPL
308476	175	5	43	BM
308476	176	9	76	BM
308476	177	14	159	BM
308476	188	44	643	Lung
308476	189	9	86	Lung
308476	195	1	1	PBL
308476	196	166	2103	SPL
308476	197	126	1353	SPL
308476	396	23	327	Lung
308476	397	17	577	Lung
308476	398	14	595	MLN
308476	401	17	91	SPL
308476	402	30	174	SPL
308476	403	11	37	SPL
308477	177	2	21	BM
308477	186	3	7	Jejunum
308477	187	3	150	Lung
308477	197	1	49	SPL
308477	401	1	1	SPL
308477	402	1	2	SPL
308478	189	1	1	Lung
308478	196	9	137	SPL
308478	197	6	84	SPL
308478	397	2	30	Lung
308478	402	1	5	SPL
308479	392	1	61	Jejunum
308480	176	7	37	BM
308480	177	4	38	BM
308480	187	1	6	Lung
308480	188	1	4	Lung
308480	189	1	1	Lung
308480	196	10	74	SPL
308480	197	2	8	SPL
308480	198	7	27	SPL
308480	401	2	4	SPL
308480	403	2	2	SPL
308481	387	1	52	Colon
308482	196	1	4	SPL
308482	393	1	47	Jejunum
308483	177	2	39	BM
308483	190	1	1	MLN
308484	177	2	40	BM
308485	175	1	1	BM
308485	176	2	15	BM
308485	196	6	39	SPL
308485	197	3	13	SPL
308485	198	4	29	SPL
308486	399	1	32	MLN
308487	196	2	31	SPL
308488	390	1	29	Ileum
308489	191	2	30	MLN
308490	177	2	25	BM
308491	393	1	17	Jejunum
308492	180	1	4	Colon
308492	386	1	2	Colon
308492	388	1	9	Colon
308493	399	1	15	MLN
308494	196	1	13	SPL
308495	393	1	13	Jejunum
308496	394	1	11	Jejunum
308497	177	1	10	BM
308498	198	1	9	SPL
308499	196	1	7	SPL
308500	394	1	7	Jejunum
308501	393	1	7	Jejunum
308502	392	1	7	Jejunum
308503	196	1	4	SPL
308503	198	1	6	SPL
308504	176	1	5	BM
308504	177	1	3	BM
308505	188	1	2	Lung
308505	196	4	9	SPL
308505	197	2	2	SPL
308505	402	1	1	SPL
308506	196	2	7	SPL
308507	198	1	5	SPL
308508	176	1	4	BM
308509	196	1	2	SPL
308509	197	2	3	SPL
308509	402	1	1	SPL
308510	386	1	4	Colon
308511	394	1	4	Jejunum
308512	401	1	4	SPL
308513	188	1	2	Lung
308513	196	1	3	SPL
308514	197	1	3	SPL
308515	176	1	2	BM
308516	176	1	2	BM
308517	177	1	2	BM
308518	188	1	2	Lung
308518	196	2	4	SPL
308518	197	1	1	SPL
308518	403	1	1	SPL
308519	196	1	1	SPL
308519	197	1	2	SPL
308519	402	1	1	SPL
308520	196	1	2	SPL
308521	196	1	2	SPL
308522	196	1	2	SPL
308523	196	1	2	SPL
308524	196	1	1	SPL
308524	198	1	1	SPL
308525	196	1	2	SPL
308526	198	1	2	SPL
308527	198	1	2	SPL
308528	198	1	2	SPL
308529	198	1	2	SPL
308530	197	1	2	SPL
308531	393	1	2	Jejunum
308532	395	1	2	Lung
308533	175	1	1	BM
308533	178	105	2042	Colon
308533	179	1	1	Colon
308533	180	1	1	Colon
308534	192	7	46	MLN
308534	398	53	1603	MLN
308535	183	11	140	Ileum
308535	196	1	2	SPL
308535	388	1	1	Colon
308535	390	18	401	Ileum
308536	177	15	414	BM
308536	185	5	122	Jejunum
308537	392	10	394	Jejunum
308538	394	11	284	Jejunum
308539	198	7	196	SPL
308540	176	1	9	BM
308540	385	5	167	BM
308540	403	4	24	SPL
308541	393	6	171	Jejunum
308542	388	1	3	Colon
308542	397	6	157	Lung
308543	198	3	123	SPL
308544	197	5	115	SPL
308545	177	5	113	BM
308546	190	6	110	MLN
308547	198	8	111	SPL
308548	191	5	102	MLN
308548	388	1	3	Colon
308549	179	2	78	Colon
308550	389	3	64	Ileum
308551	386	2	54	Colon
308552	192	3	53	MLN
308552	387	2	27	Colon
308553	197	1	47	SPL
308554	176	1	40	BM
308555	175	3	43	BM
308556	197	2	40	SPL
308557	197	2	38	SPL
308558	197	1	36	SPL
308559	198	1	28	SPL
308560	387	1	28	Colon
308561	197	2	26	SPL
308562	197	1	23	SPL
308563	388	1	22	Colon
308564	197	1	21	SPL
308565	190	1	20	MLN
308566	197	2	21	SPL
308566	386	1	1	Colon
308567	198	1	19	SPL
308568	198	1	19	SPL
308569	387	1	19	Colon
308570	197	2	20	SPL
308571	198	1	17	SPL
308572	197	1	11	SPL
308573	384	17	41	BM
308573	402	9	13	SPL
308574	197	1	9	SPL
308575	197	1	9	SPL
308576	388	1	9	Colon
308577	385	1	7	BM
308577	403	1	1	SPL
308578	387	1	8	Colon
308579	386	1	6	Colon
308580	390	3	10	Ileum
308581	383	7	16	BM
308581	401	4	4	SPL
308582	383	4	11	BM
308582	401	2	2	SPL
308583	387	2	7	Colon
308584	387	3	9	Colon
308585	388	1	5	Colon
308586	196	1	2	SPL
308587	177	1	1	BM
308587	197	1	1	SPL
308587	198	2	4	SPL
308588	388	1	4	Colon
308589	388	1	4	Colon
308590	387	1	4	Colon
308591	387	1	4	Colon
308592	396	1	4	Lung
308593	176	1	3	BM
308594	198	2	5	SPL
308595	197	1	3	SPL
308596	197	1	3	SPL
308597	386	1	3	Colon
308598	388	1	3	Colon
308599	187	1	1	Lung
308599	195	2	3	PBL
308600	387	1	3	Colon
308601	390	1	3	Ileum
308602	392	2	5	Jejunum
308603	181	1	2	Ileum
308604	181	1	2	Ileum
308605	391	1	3	Ileum
308606	196	1	2	SPL
308607	391	26	573	Ileum
308607	392	3	68	Jejunum
308607	393	17	305	Jejunum
308608	178	6	190	Colon
308608	179	6	104	Colon
308608	386	1	1	Colon
308608	388	3	22	Colon
308608	391	6	376	Ileum
308609	391	19	401	Ileum
308610	385	4	105	BM
308610	403	3	9	SPL
308611	177	1	2	BM
308611	388	1	3	Colon
308611	394	2	90	Jejunum
308612	184	2	39	Jejunum
308612	393	6	116	Jejunum
308613	182	1	77	Ileum
308613	394	2	8	Jejunum
308614	198	1	2	SPL
308615	394	1	41	Jejunum
308616	198	1	2	SPL
308617	180	1	25	Colon
308618	383	1	17	BM
308618	401	1	7	SPL
308619	393	1	12	Jejunum
308620	197	1	2	SPL
308621	180	1	10	Colon
308622	388	1	2	Colon
308623	398	1	58	MLN
308624	192	1	10	MLN
308625	197	1	2	SPL
308625	394	1	13	Jejunum
308626	384	2	3	BM
308626	402	1	1	SPL
308627	188	1	8	Lung
308628	197	1	8	SPL
308629	389	1	8	Ileum
308630	192	1	7	MLN
308630	198	1	3	SPL
308631	390	1	2	Ileum
308632	197	1	7	SPL
308633	387	1	6	Colon
308634	176	1	4	BM
308635	198	1	4	SPL
308636	391	1	2	Ileum
308637	192	1	3	MLN
308638	198	1	3	SPL
308639	198	1	3	SPL
308640	197	1	3	SPL
308641	387	1	3	Colon
308642	387	1	3	Colon
308643	178	1	2	Colon
308644	191	1	2	MLN
308645	191	1	2	MLN
308646	198	1	2	SPL
308647	198	1	2	SPL
308648	388	1	2	Colon
308649	388	1	2	Colon
308650	385	1	2	BM
308651	389	1	2	Ileum
308652	387	1	2	Colon
308653	387	1	2	Colon
308654	395	1	2	Lung
308655	392	1	2	Jejunum
308656	177	1	6	BM
308657	195	4	56	PBL
308657	196	2	15	SPL
308657	197	1	4	SPL
308657	198	2	14	SPL
308658	390	1	67	Ileum
308659	392	2	57	Jejunum
308660	198	1	4	SPL
308660	392	1	39	Jejunum
308661	388	1	22	Colon
308661	393	1	30	Jejunum
308662	389	1	21	Ileum
308663	177	2	20	BM
308664	387	1	14	Colon
308665	182	1	7	Ileum
308666	190	1	1	MLN
308666	196	1	6	SPL
308667	176	1	6	BM
308668	196	1	6	SPL
308669	176	1	5	BM
308670	184	1	5	Jejunum
308671	176	1	3	BM
308672	193	1	3	PBL
308673	176	1	2	BM
[truncated: 16,192 more rows]
