# Supplementary material for: Using Domain Based Latent Personal Analysis of B Cell Clone Diversity Patterns to Identify Novel Relationships Between the B Cell Clone Populations in Different Tissues
Source: Front Immunol. 2021 Apr 1;12:642673. doi: 10.3389/fimmu.2021.642673 (PMC8047331; doi:10.3389/fimmu.2021.642673)
Supplement: Supplementary Materials File 2 — -Signature cutoff tables: The fraction of the entity’s (tissue or tissue sample) signature distance from the individual domain at each signature length. Two tables for each donor from (21). [file DataSheet_2.zip]

Archive with 28 entries (27 files):
- Supplemental Materials file 2- signature cutoff tables  Signature cutoff/
- __MACOSX/._Supplemental Materials file 2- signature cutoff tables  Signature cutoff
- Supplemental Materials file 2- signature cutoff tables  Signature cutoff/D182 sig cutoff point_samp_final.csv
- __MACOSX/Supplemental Materials file 2- signature cutoff tables  Signature cutoff/._D182 sig cutoff point_samp_final.csv
- Supplemental Materials file 2- signature cutoff tables  Signature cutoff/D168 sig cutoff point.csv
- __MACOSX/Supplemental Materials file 2- signature cutoff tables  Signature cutoff/._D168 sig cutoff point.csv
- Supplemental Materials file 2- signature cutoff tables  Signature cutoff/.DS_Store
- __MACOSX/Supplemental Materials file 2- signature cutoff tables  Signature cutoff/._.DS_Store
- Supplemental Materials file 2- signature cutoff tables  Signature cutoff/D207 sig cutoff point_samp_final.csv
- __MACOSX/Supplemental Materials file 2- signature cutoff tables  Signature cutoff/._D207 sig cutoff point_samp_final.csv
- Supplemental Materials file 2- signature cutoff tables  Signature cutoff/D207 sig cutoff point.csv
- __MACOSX/Supplemental Materials file 2- signature cutoff tables  Signature cutoff/._D207 sig cutoff point.csv
- Supplemental Materials file 2- signature cutoff tables  Signature cutoff/D168 sig cutoff point_samp_final.csv
- __MACOSX/Supplemental Materials file 2- signature cutoff tables  Signature cutoff/._D168 sig cutoff point_samp_final.csv
- Supplemental Materials file 2- signature cutoff tables  Signature cutoff/D149 sig cutoff point_samp_final.csv
- __MACOSX/Supplemental Materials file 2- signature cutoff tables  Signature cutoff/._D149 sig cutoff point_samp_final.csv
- Supplemental Materials file 2- signature cutoff tables  Signature cutoff/D181 sig cutoff point_samp_final.csv
- __MACOSX/Supplemental Materials file 2- signature cutoff tables  Signature cutoff/._D181 sig cutoff point_samp_final.csv
- Supplemental Materials file 2- signature cutoff tables  Signature cutoff/D149 sig cutoff point.csv
- __MACOSX/Supplemental Materials file 2- signature cutoff tables  Signature cutoff/._D149 sig cutoff point.csv
- Supplemental Materials file 2- signature cutoff tables  Signature cutoff/D182 sig cutoff point.csv
- __MACOSX/Supplemental Materials file 2- signature cutoff tables  Signature cutoff/._D182 sig cutoff point.csv
- Supplemental Materials file 2- signature cutoff tables  Signature cutoff/D145 sig cutoff point_samp_final.csv
- __MACOSX/Supplemental Materials file 2- signature cutoff tables  Signature cutoff/._D145 sig cutoff point_samp_final.csv
- Supplemental Materials file 2- signature cutoff tables  Signature cutoff/D181 sig cutoff point.csv
- __MACOSX/Supplemental Materials file 2- signature cutoff tables  Signature cutoff/._D181 sig cutoff point.csv
- Supplemental Materials file 2- signature cutoff tables  Signature cutoff/D145 sig cutoff point.csv
- __MACOSX/Supplemental Materials file 2- signature cutoff tables  Signature cutoff/._D145 sig cutoff point.csv
