# Supplementary material for: Using Domain Based Latent Personal Analysis of B Cell Clone Diversity Patterns to Identify Novel Relationships Between the B Cell Clone Populations in Different Tissues
Source: Front Immunol. 2021 Apr 1;12:642673. doi: 10.3389/fimmu.2021.642673 (PMC8047331; doi:10.3389/fimmu.2021.642673)
Supplement: Supplementary Materials File 2 — -Signature cutoff tables: The fraction of the entity’s (tissue or tissue sample) signature distance from the individual domain at each signature length. Two tables for each donor from (21). [file DataSheet_2.zip › Supplemental Materials file 2- signature cutoff tables Signature cutoff/D182 sig cutoff point_samp_final.csv]

sig_length	mean_weight_sum
100	0.300452445
200	0.376143699
300	0.42390497
400	0.459530072
500	0.487069217
600	0.508782895
700	0.526054628
800	0.539834274
900	0.551055318
1000	0.560341832
1100	0.568080434
1200	0.57467786
1300	0.580403434
1400	0.585412846
1500	0.589765065
1600	0.593634689
1700	0.597129189
1800	0.600306466
1900	0.603173412
2000	0.605801545
2100	0.60824296
2200	0.610443644
2300	0.612491541
2400	0.614394007
