# Supplementary material for: Using Domain Based Latent Personal Analysis of B Cell Clone Diversity Patterns to Identify Novel Relationships Between the B Cell Clone Populations in Different Tissues
Source: Front Immunol. 2021 Apr 1;12:642673. doi: 10.3389/fimmu.2021.642673 (PMC8047331; doi:10.3389/fimmu.2021.642673)
Supplement: Supplementary Materials File 2 — -Signature cutoff tables: The fraction of the entity’s (tissue or tissue sample) signature distance from the individual domain at each signature length. Two tables for each donor from (21). [file DataSheet_2.zip › Supplemental Materials file 2- signature cutoff tables Signature cutoff/D168 sig cutoff point.csv]

sig_length	mean_weight_sum
100	0.44549367326155603
200	0.5519191158742085
300	0.609868209654464
400	0.6463210042771528
500	0.6724703627588463
600	0.6927523702489232
700	0.7092147675597487
800	0.7231001864085514
900	0.7347271052601477
1000	0.744591577351882
1100	0.7533074055231304
1200	0.761420425839042
1300	0.7686499009690493
1400	0.7751259250928629
1500	0.7808842350176043
1600	0.7861563642953282
1700	0.7911011904297723
1800	0.7958956367289635
1900	0.8002313552286321
2000	0.804173669450042
2100	0.807978728215737
2200	0.8115714098910727
2300	0.814981723600856
2400	0.8183750554174145
