# Supplementary material for: Using Domain Based Latent Personal Analysis of B Cell Clone Diversity Patterns to Identify Novel Relationships Between the B Cell Clone Populations in Different Tissues
Source: Front Immunol. 2021 Apr 1;12:642673. doi: 10.3389/fimmu.2021.642673 (PMC8047331; doi:10.3389/fimmu.2021.642673)
Supplement: Supplementary Materials File 2 — -Signature cutoff tables: The fraction of the entity’s (tissue or tissue sample) signature distance from the individual domain at each signature length. Two tables for each donor from (21). [file DataSheet_2.zip › Supplemental Materials file 2- signature cutoff tables Signature cutoff/D207 sig cutoff point.csv]

sig_length	mean_weight_sum
1000	0.1669176059886557
2000	0.22777421463501743
3000	0.27005708816430074
4000	0.3025634418356459
5000	0.3288550794903805
6000	0.3509559584586812
7000	0.36970841140873634
8000	0.38619818264122113
9000	0.4006081069459464
10000	0.4138068365003938
11000	0.4257439967008371
12000	0.43646420917527795
13000	0.4463028088712877
14000	0.4554357919585227
15000	0.46393368077370656
16000	0.4718754965795107
17000	0.4792356232089765
18000	0.48607915751922515
19000	0.4926824237857539
20000	0.4989862865690686
21000	0.5050784270891485
22000	0.5106030294011341
23000	0.5160290614484914
24000	0.5211395312124137
25000	0.5259808754685776
26000	0.5307416502964786
27000	0.5350987920605356
28000	0.5392042001714027
29000	0.5432935554948419
30000	0.5472535855031735
31000	0.551017353322405
32000	0.554744146960505
33000	0.5584179748087501
34000	0.56206402965682
35000	0.5656314913134742
36000	0.5688968711267182
37000	0.5720239898599211
38000	0.5750658124182526
39000	0.5779602617265612
