# Supplementary material for: Using Domain Based Latent Personal Analysis of B Cell Clone Diversity Patterns to Identify Novel Relationships Between the B Cell Clone Populations in Different Tissues
Source: Front Immunol. 2021 Apr 1;12:642673. doi: 10.3389/fimmu.2021.642673 (PMC8047331; doi:10.3389/fimmu.2021.642673)
Supplement: Supplementary Materials File 2 — -Signature cutoff tables: The fraction of the entity’s (tissue or tissue sample) signature distance from the individual domain at each signature length. Two tables for each donor from (21). [file DataSheet_2.zip › Supplemental Materials file 2- signature cutoff tables Signature cutoff/D168 sig cutoff point_samp_final.csv]

sig_length	mean_weight_sum
100	0.400920564
200	0.50833443
300	0.572417292
400	0.610593579
500	0.635088545
600	0.651891079
700	0.664193357
800	0.673884853
900	0.681978005
1000	0.688905787
1100	0.694968764
1200	0.700218175
1300	0.704803637
1400	0.708795578
1500	0.712253139
1600	0.715280661
1700	0.717958015
1800	0.720330436
1900	0.722462682
2000	0.724358023
2100	0.726027458
2200	0.727494958
2300	0.728773389
2400	0.729957933
