# Supplementary material for: Using Domain Based Latent Personal Analysis of B Cell Clone Diversity Patterns to Identify Novel Relationships Between the B Cell Clone Populations in Different Tissues
Source: Front Immunol. 2021 Apr 1;12:642673. doi: 10.3389/fimmu.2021.642673 (PMC8047331; doi:10.3389/fimmu.2021.642673)
Supplement: Supplementary Materials File 2 — -Signature cutoff tables: The fraction of the entity’s (tissue or tissue sample) signature distance from the individual domain at each signature length. Two tables for each donor from (21). [file DataSheet_2.zip › Supplemental Materials file 2- signature cutoff tables Signature cutoff/D149 sig cutoff point_samp_final.csv]

sig_length	mean_weight_sum
100	0.496484679
200	0.59616672
300	0.647027126
400	0.681929094
500	0.706700154
600	0.724254785
700	0.737229006
800	0.746955193
900	0.754229552
1000	0.759618084
1100	0.763582146
1200	0.766568366
1300	0.768837483
1400	0.770572252
1500	0.771955158
1600	0.773147297
1700	0.774215395
1800	0.775186056
1900	0.776078003
2000	0.776919689
2100	0.777719845
2200	0.778496048
2300	0.779246859
2400	0.779977061
