# Supplementary material for: Using Domain Based Latent Personal Analysis of B Cell Clone Diversity Patterns to Identify Novel Relationships Between the B Cell Clone Populations in Different Tissues
Source: Front Immunol. 2021 Apr 1;12:642673. doi: 10.3389/fimmu.2021.642673 (PMC8047331; doi:10.3389/fimmu.2021.642673)
Supplement: Supplementary Materials File 2 — -Signature cutoff tables: The fraction of the entity’s (tissue or tissue sample) signature distance from the individual domain at each signature length. Two tables for each donor from (21). [file DataSheet_2.zip › Supplemental Materials file 2- signature cutoff tables Signature cutoff/D181 sig cutoff point_samp_final.csv]

sig_length	mean_weight_sum
9000	0.513204457
10000	0.613986744
11000	0.68225106
12000	0.734942231
13000	0.780524824
14000	0.818887662
15000	0.850558384
16000	0.877259252
17000	0.900386612
