# Supplementary material for: Using Domain Based Latent Personal Analysis of B Cell Clone Diversity Patterns to Identify Novel Relationships Between the B Cell Clone Populations in Different Tissues
Source: Front Immunol. 2021 Apr 1;12:642673. doi: 10.3389/fimmu.2021.642673 (PMC8047331; doi:10.3389/fimmu.2021.642673)
Supplement: Supplementary Materials File 2 — -Signature cutoff tables: The fraction of the entity’s (tissue or tissue sample) signature distance from the individual domain at each signature length. Two tables for each donor from (21). [file DataSheet_2.zip › Supplemental Materials file 2- signature cutoff tables Signature cutoff/D149 sig cutoff point.csv]

sig_length	mean_weight_sum
100	0.631676135
200	0.782310128
300	0.856194044
400	0.901152131
500	0.931050064
600	0.951678687
700	0.966983461
800	0.979403474
900	0.989646806
1000	0.997682661
1100	1
1200	1
1300	1
1400	1
1500	1
1600	1
1700	1
1800	1
1900	1
2000	1
2100	1
2200	1
2300	1
2400	1
