# Supplementary material for: Using Domain Based Latent Personal Analysis of B Cell Clone Diversity Patterns to Identify Novel Relationships Between the B Cell Clone Populations in Different Tissues
Source: Front Immunol. 2021 Apr 1;12:642673. doi: 10.3389/fimmu.2021.642673 (PMC8047331; doi:10.3389/fimmu.2021.642673)
Supplement: Supplementary Materials File 2 — -Signature cutoff tables: The fraction of the entity’s (tissue or tissue sample) signature distance from the individual domain at each signature length. Two tables for each donor from (21). [file DataSheet_2.zip › Supplemental Materials file 2- signature cutoff tables Signature cutoff/D182 sig cutoff point.csv]

sig_length	mean_weight_sum
100	0.3708554261290261
200	0.4599972286044194
300	0.5121931373859249
400	0.5471374517215967
500	0.5729877143660518
600	0.5930872535490241
700	0.6094615262638843
800	0.6233172073987787
900	0.6352127628130092
1000	0.6455251179764403
1100	0.6548401832199795
1200	0.6630951938111667
1300	0.6705084108678988
1400	0.677339726284568
1500	0.6836897202657471
1600	0.6895167314588079
1700	0.6948252212942568
1800	0.6998735356540673
1900	0.7048251072080984
2000	0.709495836109343
2100	0.7137809573491367
2200	0.7178807088490115
2300	0.7216303453733517
2400	0.7250828055898706
