# Supplementary material for: Using Domain Based Latent Personal Analysis of B Cell Clone Diversity Patterns to Identify Novel Relationships Between the B Cell Clone Populations in Different Tissues
Source: Front Immunol. 2021 Apr 1;12:642673. doi: 10.3389/fimmu.2021.642673 (PMC8047331; doi:10.3389/fimmu.2021.642673)
Supplement: Supplementary Materials File 2 — -Signature cutoff tables: The fraction of the entity’s (tissue or tissue sample) signature distance from the individual domain at each signature length. Two tables for each donor from (21). [file DataSheet_2.zip › Supplemental Materials file 2- signature cutoff tables Signature cutoff/D145 sig cutoff point_samp_final.csv]

sig_length	mean_weight_sum
100	0.31637431
200	0.372068036
300	0.404104522
400	0.428285231
500	0.447816997
600	0.463315931
700	0.475680832
800	0.485734455
900	0.494082893
1000	0.501237688
1100	0.50746683
1200	0.512943579
1300	0.517889222
1400	0.522456129
1500	0.526709995
1600	0.53071677
1700	0.534430188
1800	0.537916894
1900	0.541259639
2000	0.544465693
2100	0.547570635
2200	0.550549426
2300	0.553386314
2400	0.556129387
