# Supplementary material for: Using Domain Based Latent Personal Analysis of B Cell Clone Diversity Patterns to Identify Novel Relationships Between the B Cell Clone Populations in Different Tissues
Source: Front Immunol. 2021 Apr 1;12:642673. doi: 10.3389/fimmu.2021.642673 (PMC8047331; doi:10.3389/fimmu.2021.642673)
Supplement: Supplementary Materials File 2 — -Signature cutoff tables: The fraction of the entity’s (tissue or tissue sample) signature distance from the individual domain at each signature length. Two tables for each donor from (21). [file DataSheet_2.zip › Supplemental Materials file 2- signature cutoff tables Signature cutoff/D181 sig cutoff point.csv]

sig_length	mean_weight_sum
1000	0.3388494594441678
2000	0.38334466375955223
3000	0.41247852173142435
4000	0.4346249153784101
5000	0.4519374473036784
6000	0.46698319294426077
7000	0.4803398312260374
8000	0.4918373929069739
9000	0.5017735728277402
10000	0.5106479408115567
11000	0.5185567101726049
12000	0.5260393983520004
13000	0.5329285792771401
14000	0.5395135923728348
15000	0.545418919786745
16000	0.5509003172991928
17000	0.5558556686164016
18000	0.5607071871201511
19000	0.5650689570684213
20000	0.5693348016373464
21000	0.5733136709437867
22000	0.5771454237334874
23000	0.5809746313816049
24000	0.5847041968018302
25000	0.5881154985343331
26000	0.5914801495348888
27000	0.5947189779040802
28000	0.5977882595600094
29000	0.6008322235051984
30000	0.6035187445734718
31000	0.6059393574250904
32000	0.6083412023642887
33000	0.6106135975199329
34000	0.6126964937151396
35000	0.6146230212892212
36000	0.6165213507136953
37000	0.6183787787784838
38000	0.6201661328460677
39000	0.6219080236526106
40000	0.6233612758373829
41000	0.6248004117654309
42000	0.6260773574243564
43000	0.6272547147189997
44000	0.628432072013643
45000	0.6295195719175416
46000	0.6305222723248186
47000	0.6314461122752428
48000	0.6323616792454816
49000	0.6332772462157203
50000	0.6341845824249187
51000	0.6349948645308688
52000	0.6358014583918291
53000	0.6365892091726069
54000	0.6373442917119038
55000	0.6380441764849845
56000	0.6387424740936378
57000	0.6393615704148036
58000	0.6399512333426642
59000	0.6405408962705249
60000	0.6411305591983856
61000	0.6417202221262462
62000	0.6423098850541069
63000	0.6428995479819676
64000	0.6434892109098282
65000	0.6440788738376889
66000	0.6446685367655496
67000	0.6452581996934103
68000	0.6458478626212709
69000	0.6464375255491316
70000	0.6470271884769923
71000	0.6476168514048529
72000	0.6482065143327136
73000	0.6487961772605743
74000	0.6493588917723789
75000	0.649920584684339
76000	0.6504822775962991
77000	0.6510219617211962
78000	0.6515556846172557
79000	0.6520891116849078
80000	0.6526075730935126
81000	0.6531133259736714
82000	0.6536190788538303
83000	0.6541085643095376
84000	0.6544799835726895
85000	0.6548328370607149
86000	0.6551856905487403
87000	0.6555233044850567
88000	0.6558481879571815
89000	0.6561568539894675
90000	0.6564202799779725
91000	0.6566409149045986
92000	0.6568445352197215
93000	0.6570443116377744
94000	0.6571979774343768
95000	0.6573269215524681
96000	0.6574558656705594
97000	0.6575848097886506
98000	0.6577084164820304
99000	0.6578129520652926
100000	0.6579079376996227
101000	0.6580029233339529
102000	0.6580979089682831
103000	0.6581928946026133
104000	0.6582878802369435
105000	0.6583828658712737
106000	0.6584778515056039
107000	0.6585728371399341
108000	0.6586678227742643
109000	0.6587628084085945
110000	0.6588577940429247
111000	0.6589527796772549
112000	0.659047765311585
113000	0.6591427509459152
114000	0.6592377365802454
115000	0.6593327222145756
116000	0.6594277078489058
117000	0.6595159193301343
118000	0.6595883580092727
119000	0.6596607966884112
