# Supplementary material for: Using Domain Based Latent Personal Analysis of B Cell Clone Diversity Patterns to Identify Novel Relationships Between the B Cell Clone Populations in Different Tissues
Source: Front Immunol. 2021 Apr 1;12:642673. doi: 10.3389/fimmu.2021.642673 (PMC8047331; doi:10.3389/fimmu.2021.642673)
Supplement: Supplementary Materials File 2 — -Signature cutoff tables: The fraction of the entity’s (tissue or tissue sample) signature distance from the individual domain at each signature length. Two tables for each donor from (21). [file DataSheet_2.zip › Supplemental Materials file 2- signature cutoff tables Signature cutoff/D145 sig cutoff point.csv]

sig_length	mean_weight_sum
1000	0.5664847642115046
2000	0.6353883194895666
3000	0.6777965789879218
4000	0.7082666643224522
5000	0.7295901801735035
6000	0.7460426119228525
7000	0.760473661576496
8000	0.7734639402714829
9000	0.7856616303213118
10000	0.7960653503481568
11000	0.8051573118945673
12000	0.8125502740104885
13000	0.8182910231815193
14000	0.8230027123001025
15000	0.8268467345768844
16000	0.8300010074836638
17000	0.8327230550589348
18000	0.8349138186994639
19000	0.8369345717069081
20000	0.8388499137447839
21000	0.8406231210253606
22000	0.8420900827948876
23000	0.8435104842918518
24000	0.8449193003483456
25000	0.8462668401974095
26000	0.8473009260852878
27000	0.8479908143806638
28000	0.8486614462797173
29000	0.8492995473465883
30000	0.8498245213023028
31000	0.8501921444670503
32000	0.850537416679066
33000	0.8508683479732857
34000	0.8511992792675055
35000	0.8515293224767263
