# Supplementary material for: Using Domain Based Latent Personal Analysis of B Cell Clone Diversity Patterns to Identify Novel Relationships Between the B Cell Clone Populations in Different Tissues
Source: Front Immunol. 2021 Apr 1;12:642673. doi: 10.3389/fimmu.2021.642673 (PMC8047331; doi:10.3389/fimmu.2021.642673)
Supplement: Supplementary Materials File 3 — - Signature cutoff figures: Twelve interactive figures of Supplementary Materials 2. [file DataSheet_3.zip]

Archive with 28 entries (27 files):
- Supplemental Materials file 3 - signature cutoff interactive figures/
- __MACOSX/._Supplemental Materials file 3 - signature cutoff interactive figures
- Supplemental Materials file 3 - signature cutoff interactive figures/D182bytiss_sig_cutoff.html
- __MACOSX/Supplemental Materials file 3 - signature cutoff interactive figures/._D182bytiss_sig_cutoff.html
- Supplemental Materials file 3 - signature cutoff interactive figures/D207 sig cutoff line.html
- __MACOSX/Supplemental Materials file 3 - signature cutoff interactive figures/._D207 sig cutoff line.html
- Supplemental Materials file 3 - signature cutoff interactive figures/D168bytiss_sig_cutoff.html
- __MACOSX/Supplemental Materials file 3 - signature cutoff interactive figures/._D168bytiss_sig_cutoff.html
- Supplemental Materials file 3 - signature cutoff interactive figures/.DS_Store
- __MACOSX/Supplemental Materials file 3 - signature cutoff interactive figures/._.DS_Store
- Supplemental Materials file 3 - signature cutoff interactive figures/D149 sig cutoff line.html
- __MACOSX/Supplemental Materials file 3 - signature cutoff interactive figures/._D149 sig cutoff line.html
- Supplemental Materials file 3 - signature cutoff interactive figures/D182 sig cutoff line.html
- __MACOSX/Supplemental Materials file 3 - signature cutoff interactive figures/._D182 sig cutoff line.html
- Supplemental Materials file 3 - signature cutoff interactive figures/D168 sig cutoff line.html
- __MACOSX/Supplemental Materials file 3 - signature cutoff interactive figures/._D168 sig cutoff line.html
- Supplemental Materials file 3 - signature cutoff interactive figures/D145bytiss_sig_cutoff.html
- __MACOSX/Supplemental Materials file 3 - signature cutoff interactive figures/._D145bytiss_sig_cutoff.html
- Supplemental Materials file 3 - signature cutoff interactive figures/D181bytiss_sig_cutoff.html
- __MACOSX/Supplemental Materials file 3 - signature cutoff interactive figures/._D181bytiss_sig_cutoff.html
- Supplemental Materials file 3 - signature cutoff interactive figures/D149bytiss_sig_cutoff.html
- __MACOSX/Supplemental Materials file 3 - signature cutoff interactive figures/._D149bytiss_sig_cutoff.html
- Supplemental Materials file 3 - signature cutoff interactive figures/D145 sig cutoff line.html
- __MACOSX/Supplemental Materials file 3 - signature cutoff interactive figures/._D145 sig cutoff line.html
- Supplemental Materials file 3 - signature cutoff interactive figures/D181 sig cutoff line.html
- __MACOSX/Supplemental Materials file 3 - signature cutoff interactive figures/._D181 sig cutoff line.html
- Supplemental Materials file 3 - signature cutoff interactive figures/D207bytiss_sig_cutoff.html
- __MACOSX/Supplemental Materials file 3 - signature cutoff interactive figures/._D207bytiss_sig_cutoff.html
