# Supplementary material for: Using Domain Based Latent Personal Analysis of B Cell Clone Diversity Patterns to Identify Novel Relationships Between the B Cell Clone Populations in Different Tissues
Source: Front Immunol. 2021 Apr 1;12:642673. doi: 10.3389/fimmu.2021.642673 (PMC8047331; doi:10.3389/fimmu.2021.642673)
Supplement: Supplementary Materials File 4 — - by tissue entity distance tables: Distances between the signatures of every two tissues. one table for each donor from (21). Csize – number of unique clones summed between every two tissues (i.e. max csize=signature size*2); distance – distance between tissues and the names of both entities (tissues) compared. [file DataSheet_4.zip]

Archive with 16 entries (15 files):
- Supplemental Materials file 4 - by tissue entity distances/
- __MACOSX/._Supplemental Materials file 4 - by tissue entity distances
- Supplemental Materials file 4 - by tissue entity distances/D181 tissue Entity Distance.csv
- __MACOSX/Supplemental Materials file 4 - by tissue entity distances/._D181 tissue Entity Distance.csv
- Supplemental Materials file 4 - by tissue entity distances/.DS_Store
- __MACOSX/Supplemental Materials file 4 - by tissue entity distances/._.DS_Store
- Supplemental Materials file 4 - by tissue entity distances/D145 tissue Entity Distance.csv
- __MACOSX/Supplemental Materials file 4 - by tissue entity distances/._D145 tissue Entity Distance.csv
- Supplemental Materials file 4 - by tissue entity distances/D149 tissue Entity Distance.csv
- __MACOSX/Supplemental Materials file 4 - by tissue entity distances/._D149 tissue Entity Distance.csv
- Supplemental Materials file 4 - by tissue entity distances/D168 tissue Entity Distance.csv
- __MACOSX/Supplemental Materials file 4 - by tissue entity distances/._D168 tissue Entity Distance.csv
- Supplemental Materials file 4 - by tissue entity distances/D182 tissue Entity Distance.csv
- __MACOSX/Supplemental Materials file 4 - by tissue entity distances/._D182 tissue Entity Distance.csv
- Supplemental Materials file 4 - by tissue entity distances/D207 tissue Entity Distance.csv
- __MACOSX/Supplemental Materials file 4 - by tissue entity distances/._D207 tissue Entity Distance.csv
