# Supplementary material for: Using Domain Based Latent Personal Analysis of B Cell Clone Diversity Patterns to Identify Novel Relationships Between the B Cell Clone Populations in Different Tissues
Source: Front Immunol. 2021 Apr 1;12:642673. doi: 10.3389/fimmu.2021.642673 (PMC8047331; doi:10.3389/fimmu.2021.642673)
Supplement: Supplementary Materials File 4 — - by tissue entity distance tables: Distances between the signatures of every two tissues. one table for each donor from (21). Csize – number of unique clones summed between every two tissues (i.e. max csize=signature size*2); distance – distance between tissues and the names of both entities (tissues) compared. [file DataSheet_4.zip › Supplemental Materials file 4 - by tissue entity distances/D181 tissue Entity Distance.csv]

csize	distance_between_users	entity1	entity2
15079	0.838413343	BM	Jejunum
15026	0.755643652	PBL	BM
15079	0.838413343	Jejunum	BM
15003	0.837186608	BM	MLN
15464	0.847281183	Ileum	BM
13662	0.599347126	BM	Lung
15026	0.755643652	BM	PBL
15464	0.847281183	BM	Ileum
10000	0	BM	BM
13593	0.669911258	SPL	BM
13593	0.669911258	BM	SPL
13662	0.599347126	Lung	BM
15609	0.809948885	Colon	BM
15003	0.837186608	MLN	BM
15609	0.809948885	BM	Colon
15285	0.776482351	Lung	Colon
16514	0.874253106	Colon	Ileum
10000	0	Colon	Colon
16514	0.874253106	Ileum	Colon
16097	0.872988598	Colon	Jejunum
15285	0.776482351	Colon	Lung
15570	0.807745275	PBL	Colon
15570	0.807745275	Colon	PBL
16097	0.872988598	Jejunum	Colon
15906	0.864037044	MLN	Colon
15237	0.831294941	SPL	Colon
15237	0.831294941	Colon	SPL
15906	0.864037044	Colon	MLN
15462	0.786068111	MLN	Ileum
14872	0.82129687	SPL	Ileum
15798	0.788347442	Jejunum	Ileum
15798	0.788347442	Ileum	Jejunum
16112	0.904199398	Ileum	PBL
10000	0	Ileum	Ileum
16112	0.904199398	PBL	Ileum
14872	0.82129687	Ileum	SPL
15462	0.786068111	Ileum	MLN
15039	0.799548175	Lung	Ileum
15039	0.799548175	Ileum	Lung
15041	0.787132728	Jejunum	MLN
15832	0.899351938	Jejunum	PBL
14491	0.82812732	Jejunum	SPL
14567	0.782965777	Lung	Jejunum
15041	0.787132728	MLN	Jejunum
10000	0	Jejunum	Jejunum
14491	0.82812732	SPL	Jejunum
14567	0.782965777	Jejunum	Lung
15832	0.899351938	PBL	Jejunum
14738	0.724954746	PBL	Lung
13566	0.634618134	SPL	Lung
14903	0.793016705	MLN	Lung
13566	0.634618134	Lung	SPL
14738	0.724954746	Lung	PBL
10000	0	Lung	Lung
14903	0.793016705	Lung	MLN
15322	0.893970405	MLN	PBL
12940	0.642680876	SPL	MLN
12940	0.642680876	MLN	SPL
15322	0.893970405	PBL	MLN
10000	0	MLN	MLN
14428	0.7817609	SPL	PBL
14428	0.7817609	PBL	SPL
10000	0	PBL	PBL
10000	0	SPL	SPL
