# Supplementary material for: Using Domain Based Latent Personal Analysis of B Cell Clone Diversity Patterns to Identify Novel Relationships Between the B Cell Clone Populations in Different Tissues
Source: Front Immunol. 2021 Apr 1;12:642673. doi: 10.3389/fimmu.2021.642673 (PMC8047331; doi:10.3389/fimmu.2021.642673)
Supplement: Supplementary Materials File 4 — - by tissue entity distance tables: Distances between the signatures of every two tissues. one table for each donor from (21). Csize – number of unique clones summed between every two tissues (i.e. max csize=signature size*2); distance – distance between tissues and the names of both entities (tissues) compared. [file DataSheet_4.zip › Supplemental Materials file 4 - by tissue entity distances/D145 tissue Entity Distance.csv]

csize	distance_between_users	entity1	entity2
1270	0.56785711	BM	MLN
1408	0.772152525	BM	Jejunum
1000	0	BM	BM
1439	0.781252778	Ileum	BM
1304	0.576982555	BM	Lung
1573	0.779728029	PBL	BM
1439	0.781252778	BM	Ileum
1573	0.779728029	BM	PBL
1307	0.626802621	SPL	BM
1307	0.626802621	BM	SPL
1408	0.772152525	Jejunum	BM
1270	0.56785711	MLN	BM
1304	0.576982555	Lung	BM
1354	0.717277414	BM	Colon
1354	0.717277414	Colon	BM
1220	0.616559223	Colon	MLN
1331	0.731930286	Jejunum	Colon
1595	0.890004906	PBL	Colon
1000	0	Colon	Colon
1360	0.726007791	Colon	Lung
1252	0.641569955	SPL	Colon
1252	0.641569955	Colon	SPL
1383	0.743507977	Ileum	Colon
1595	0.890004906	Colon	PBL
1331	0.731930286	Colon	Jejunum
1220	0.616559223	MLN	Colon
1360	0.726007791	Lung	Colon
1383	0.743507977	Colon	Ileum
1282	0.644444646	MLN	Ileum
1282	0.644444646	Ileum	MLN
1619	0.906468817	Ileum	PBL
1454	0.79870182	Ileum	Lung
1000	0	Ileum	Ileum
1619	0.906468817	PBL	Ileum
1333	0.73385704	SPL	Ileum
1409	0.663780641	Ileum	Jejunum
1454	0.79870182	Lung	Ileum
1333	0.73385704	Ileum	SPL
1409	0.663780641	Jejunum	Ileum
1000	0	Jejunum	Jejunum
1424	0.787430809	Lung	Jejunum
1590	0.896543787	PBL	Jejunum
1260	0.634256471	Jejunum	MLN
1590	0.896543787	Jejunum	PBL
1307	0.720890037	SPL	Jejunum
1424	0.787430809	Jejunum	Lung
1307	0.720890037	Jejunum	SPL
1260	0.634256471	MLN	Jejunum
1286	0.565556503	Lung	MLN
1591	0.8288169	PBL	Lung
1315	0.605559662	SPL	Lung
1315	0.605559662	Lung	SPL
1286	0.565556503	MLN	Lung
1000	0	Lung	Lung
1591	0.8288169	Lung	PBL
1124	0.420084219	SPL	MLN
1124	0.420084219	MLN	SPL
1541	0.8127645	MLN	PBL
1541	0.8127645	PBL	MLN
1000	0	MLN	MLN
1578	0.8399872	SPL	PBL
1000	0	PBL	PBL
1578	0.8399872	PBL	SPL
1000	0	SPL	SPL
