# Supplementary material for: Using Domain Based Latent Personal Analysis of B Cell Clone Diversity Patterns to Identify Novel Relationships Between the B Cell Clone Populations in Different Tissues
Source: Front Immunol. 2021 Apr 1;12:642673. doi: 10.3389/fimmu.2021.642673 (PMC8047331; doi:10.3389/fimmu.2021.642673)
Supplement: Supplementary Materials File 4 — - by tissue entity distance tables: Distances between the signatures of every two tissues. one table for each donor from (21). Csize – number of unique clones summed between every two tissues (i.e. max csize=signature size*2); distance – distance between tissues and the names of both entities (tissues) compared. [file DataSheet_4.zip › Supplemental Materials file 4 - by tissue entity distances/D149 tissue Entity Distance.csv]

csize	distance_between_users	entity1	entity2
131	0.621188822	PBL	BM
118	0.653622162	BM	Ileum
114	0.448442626	BM	Lung
117	0.445373522	SPL	BM
118	0.653622162	Ileum	BM
124	0.622965772	BM	Jejunum
131	0.621188822	BM	PBL
124	0.622965772	Jejunum	BM
126	0.692080336	BM	MLN
121	0.521806344	BM	Colon
114	0.448442626	Lung	BM
117	0.445373522	BM	SPL
100	0	BM	BM
126	0.692080336	MLN	BM
121	0.521806344	Colon	BM
130	0.642919067	PBL	Colon
100	0	Colon	Colon
128	0.649474795	SPL	Colon
126	0.621133351	Colon	Lung
125	0.706090572	Colon	MLN
119	0.574545808	Colon	Jejunum
130	0.642919067	Colon	PBL
125	0.706090572	MLN	Colon
128	0.649474795	Colon	SPL
117	0.660831022	Colon	Ileum
117	0.660831022	Ileum	Colon
126	0.621133351	Lung	Colon
119	0.574545808	Jejunum	Colon
121	0.570598053	Ileum	Lung
127	0.728206677	Ileum	PBL
121	0.570598053	Lung	Ileum
128	0.734809847	Ileum	SPL
127	0.728206677	PBL	Ileum
117	0.532465794	Ileum	Jejunum
117	0.532465794	Jejunum	Ileum
100	0	Ileum	Ileum
128	0.734809847	SPL	Ileum
122	0.730819508	MLN	Ileum
122	0.730819508	Ileum	MLN
100	0	PBL	PBL
129	0.639981763	PBL	MLN
135	0.602945812	PBL	Lung
140	0.702648802	SPL	PBL
140	0.702648802	PBL	SPL
129	0.639981763	MLN	PBL
135	0.602945812	Lung	PBL
129	0.647172781	PBL	Jejunum
129	0.647172781	Jejunum	PBL
128	0.618977953	MLN	Lung
127	0.56053391	Lung	Jejunum
128	0.618977953	Lung	MLN
127	0.56053391	Jejunum	Lung
119	0.51343048	Lung	SPL
119	0.51343048	SPL	Lung
100	0	Lung	Lung
124	0.583028275	Jejunum	MLN
124	0.583028275	MLN	Jejunum
100	0	Jejunum	Jejunum
135	0.720065136	SPL	Jejunum
135	0.720065136	Jejunum	SPL
100	0	MLN	MLN
132	0.713409548	SPL	MLN
132	0.713409548	MLN	SPL
100	0	SPL	SPL
