# Supplementary material for: Using Domain Based Latent Personal Analysis of B Cell Clone Diversity Patterns to Identify Novel Relationships Between the B Cell Clone Populations in Different Tissues
Source: Front Immunol. 2021 Apr 1;12:642673. doi: 10.3389/fimmu.2021.642673 (PMC8047331; doi:10.3389/fimmu.2021.642673)
Supplement: Supplementary Materials File 4 — - by tissue entity distance tables: Distances between the signatures of every two tissues. one table for each donor from (21). Csize – number of unique clones summed between every two tissues (i.e. max csize=signature size*2); distance – distance between tissues and the names of both entities (tissues) compared. [file DataSheet_4.zip › Supplemental Materials file 4 - by tissue entity distances/D168 tissue Entity Distance.csv]

csize	distance_between_users	entity1	entity2
252	0.619622427	SPL	Colon
257	0.623195338	Colon	Jejunum
241	0.752213061	Colon	PBL
239	0.521351059	Colon	MLN
245	0.580489222	Colon	Ileum
254	0.64617489	Colon	Lung
257	0.623195338	Jejunum	Colon
241	0.752213061	PBL	Colon
250	0.696759532	Colon	BM
200	0	Colon	Colon
250	0.696759532	BM	Colon
254	0.64617489	Lung	Colon
245	0.580489222	Ileum	Colon
239	0.521351059	MLN	Colon
252	0.619622427	Colon	SPL
242	0.538985742	Ileum	MLN
240	0.587882547	BM	Ileum
200	0	Ileum	Ileum
249	0.634765012	Lung	Ileum
230	0.626805013	PBL	Ileum
242	0.538985742	MLN	Ileum
254	0.56697054	Jejunum	Ileum
247	0.619612934	SPL	Ileum
254	0.56697054	Ileum	Jejunum
240	0.587882547	Ileum	BM
230	0.626805013	Ileum	PBL
247	0.619612934	Ileum	SPL
249	0.634765012	Ileum	Lung
255	0.605595077	MLN	Lung
259	0.611373883	MLN	Jejunum
259	0.611373883	Jejunum	MLN
232	0.54974093	PBL	MLN
232	0.54974093	MLN	PBL
244	0.555183993	BM	MLN
255	0.585745932	MLN	SPL
200	0	MLN	MLN
255	0.585745932	SPL	MLN
255	0.605595077	Lung	MLN
244	0.555183993	MLN	BM
200	0	SPL	SPL
244	0.590472422	BM	SPL
232	0.375426353	SPL	Lung
241	0.481496182	Jejunum	SPL
235	0.68562777	SPL	PBL
244	0.590472422	SPL	BM
241	0.481496182	SPL	Jejunum
232	0.375426353	Lung	SPL
235	0.68562777	PBL	SPL
241	0.581262228	Lung	BM
254	0.649570615	Jejunum	BM
228	0.452210451	BM	PBL
228	0.452210451	PBL	BM
200	0	BM	BM
254	0.649570615	BM	Jejunum
241	0.581262228	BM	Lung
238	0.483595349	Lung	Jejunum
246	0.748030278	Jejunum	PBL
246	0.748030278	PBL	Jejunum
238	0.483595349	Jejunum	Lung
200	0	Jejunum	Jejunum
200	0	Lung	Lung
238	0.693796383	PBL	Lung
238	0.693796383	Lung	PBL
200	0	PBL	PBL
