# Supplementary material for: Using Domain Based Latent Personal Analysis of B Cell Clone Diversity Patterns to Identify Novel Relationships Between the B Cell Clone Populations in Different Tissues
Source: Front Immunol. 2021 Apr 1;12:642673. doi: 10.3389/fimmu.2021.642673 (PMC8047331; doi:10.3389/fimmu.2021.642673)
Supplement: Supplementary Materials File 4 — - by tissue entity distance tables: Distances between the signatures of every two tissues. one table for each donor from (21). Csize – number of unique clones summed between every two tissues (i.e. max csize=signature size*2); distance – distance between tissues and the names of both entities (tissues) compared. [file DataSheet_4.zip › Supplemental Materials file 4 - by tissue entity distances/D182 tissue Entity Distance.csv]

csize	distance_between_users	entity1	entity2
386	0.619544175	BM	Jejunum
402	0.674267491	BM	Colon
416	0.737924814	BM	Ileum
360	0.475304472	BM	MLN
416	0.737924814	Ileum	BM
354	0.432825578	PBL	BM
346	0.361614266	SPL	BM
386	0.619544175	Jejunum	BM
402	0.674267491	Colon	BM
354	0.432825578	BM	PBL
360	0.475304472	MLN	BM
346	0.361614266	BM	SPL
398	0.643215269	BM	Lung
398	0.643215269	Lung	BM
300	0	BM	BM
300	0	Colon	Colon
390	0.744208459	Colon	PBL
375	0.568210784	MLN	Colon
412	0.782118171	Colon	Jejunum
381	0.617075532	Colon	SPL
372	0.586602823	Colon	Lung
412	0.782118171	Jejunum	Colon
381	0.617075532	SPL	Colon
375	0.568210784	Colon	MLN
356	0.582130686	Colon	Ileum
356	0.582130686	Ileum	Colon
390	0.744208459	PBL	Colon
372	0.586602823	Lung	Colon
400	0.782876346	Ileum	PBL
394	0.70805085	SPL	Ileum
400	0.782876346	PBL	Ileum
394	0.70805085	Ileum	SPL
378	0.67228276	Lung	Ileum
386	0.64538063	MLN	Ileum
300	0	Ileum	Ileum
422	0.787027037	Ileum	Jejunum
378	0.67228276	Ileum	Lung
422	0.787027037	Jejunum	Ileum
386	0.64538063	Ileum	MLN
383	0.651022733	Jejunum	PBL
385	0.626604282	MLN	Jejunum
415	0.843703673	Jejunum	Lung
386	0.668626728	SPL	Jejunum
386	0.668626728	Jejunum	SPL
415	0.843703673	Lung	Jejunum
385	0.626604282	Jejunum	MLN
300	0	Jejunum	Jejunum
383	0.651022733	PBL	Jejunum
381	0.632837086	MLN	Lung
382	0.599678807	SPL	Lung
396	0.742836235	Lung	PBL
381	0.632837086	Lung	MLN
382	0.599678807	Lung	SPL
300	0	Lung	Lung
396	0.742836235	PBL	Lung
346	0.433844697	SPL	MLN
357	0.575059425	MLN	PBL
300	0	MLN	MLN
357	0.575059425	PBL	MLN
346	0.433844697	MLN	SPL
352	0.466663631	PBL	SPL
300	0	PBL	PBL
352	0.466663631	SPL	PBL
300	0	SPL	SPL
