# Supplementary material for: Using Domain Based Latent Personal Analysis of B Cell Clone Diversity Patterns to Identify Novel Relationships Between the B Cell Clone Populations in Different Tissues
Source: Front Immunol. 2021 Apr 1;12:642673. doi: 10.3389/fimmu.2021.642673 (PMC8047331; doi:10.3389/fimmu.2021.642673)
Supplement: Supplementary Materials File 4 — - by tissue entity distance tables: Distances between the signatures of every two tissues. one table for each donor from (21). Csize – number of unique clones summed between every two tissues (i.e. max csize=signature size*2); distance – distance between tissues and the names of both entities (tissues) compared. [file DataSheet_4.zip › Supplemental Materials file 4 - by tissue entity distances/D207 tissue Entity Distance.csv]

csize	distance_between_users	entity1	entity2
29336	0.692770277	MLN	BM
31330	0.714311486	Lung	MLN
34156	0.813889062	Ileum	SPL
30481	0.671294655	Jejunum	Lung
22000	0	Lung	Lung
26673	0.611708457	SPL	BM
31750	0.71531527	MLN	Colon
33612	0.723805541	Ileum	Jejunum
34084	0.816078698	Ileum	BM
31019	0.739721625	BM	Jejunum
33705	0.783014976	Ileum	Lung
33278	0.834764632	PBL	Ileum
28619	0.684970553	MLN	PBL
31147	0.731864717	Jejunum	SPL
30665	0.694556453	Colon	Lung
22000	0	Ileum	Ileum
28619	0.684970553	PBL	MLN
34084	0.816078698	BM	Ileum
31991	0.689832379	MLN	Jejunum
29228	0.631589221	MLN	SPL
33964	0.750807289	Colon	Ileum
33278	0.834764632	Ileum	PBL
30978	0.753091428	BM	Colon
33964	0.750807289	Ileum	Colon
30481	0.671294655	Lung	Jejunum
22000	0	PBL	PBL
30167	0.701939394	Lung	BM
22000	0	BM	BM
29857	0.726881821	Jejunum	PBL
26862	0.674715243	PBL	BM
30167	0.701939394	BM	Lung
30948	0.747422401	SPL	Colon
31991	0.689832379	Jejunum	MLN
34657	0.778695287	Ileum	MLN
34156	0.813889062	SPL	Ileum
31147	0.731864717	SPL	Jejunum
30665	0.694556453	Lung	Colon
30978	0.753091428	Colon	BM
34657	0.778695287	MLN	Ileum
33705	0.783014976	Lung	Ileum
22000	0	SPL	SPL
31019	0.739721625	Jejunum	BM
29895	0.744015601	PBL	Colon
31083	0.681035115	Colon	Jejunum
22000	0	Colon	Colon
29857	0.726881821	PBL	Jejunum
31330	0.714311486	MLN	Lung
33612	0.723805541	Jejunum	Ileum
31083	0.681035115	Jejunum	Colon
30948	0.747422401	Colon	SPL
26673	0.611708457	BM	SPL
22000	0	MLN	MLN
27099	0.670658117	PBL	SPL
26862	0.674715243	BM	PBL
30424	0.693477887	Lung	SPL
30424	0.693477887	SPL	Lung
29228	0.631589221	SPL	MLN
29336	0.692770277	BM	MLN
31750	0.71531527	Colon	MLN
22000	0	Jejunum	Jejunum
29895	0.744015601	Colon	PBL
28968	0.697199829	PBL	Lung
27099	0.670658117	SPL	PBL
28968	0.697199829	Lung	PBL
