# Supplementary material for: Using Domain Based Latent Personal Analysis of B Cell Clone Diversity Patterns to Identify Novel Relationships Between the B Cell Clone Populations in Different Tissues
Source: Front Immunol. 2021 Apr 1;12:642673. doi: 10.3389/fimmu.2021.642673 (PMC8047331; doi:10.3389/fimmu.2021.642673)
Supplement: Supplementary Materials File 5 — - by tissue distance heatmaps and networks: Heatmaps and Network representations as in Figure 1 one set of figure for each donor from (21). [file DataSheet_5.zip]

Archive with 40 entries (39 files):
- Supplemental Materials file 5 -tissue distance heatmaps and networks/
- __MACOSX/._Supplemental Materials file 5 -tissue distance heatmaps and networks
- Supplemental Materials file 5 -tissue distance heatmaps and networks/D181_bytiss_heatmap_HD.png
- __MACOSX/Supplemental Materials file 5 -tissue distance heatmaps and networks/._D181_bytiss_heatmap_HD.png
- Supplemental Materials file 5 -tissue distance heatmaps and networks/D207 by tissue graph.png
- __MACOSX/Supplemental Materials file 5 -tissue distance heatmaps and networks/._D207 by tissue graph.png
- Supplemental Materials file 5 -tissue distance heatmaps and networks/.DS_Store
- __MACOSX/Supplemental Materials file 5 -tissue distance heatmaps and networks/._.DS_Store
- Supplemental Materials file 5 -tissue distance heatmaps and networks/D181 by tissue graph.png
- __MACOSX/Supplemental Materials file 5 -tissue distance heatmaps and networks/._D181 by tissue graph.png
- Supplemental Materials file 5 -tissue distance heatmaps and networks/D145_bytiss_heatmap_HD.png
- __MACOSX/Supplemental Materials file 5 -tissue distance heatmaps and networks/._D145_bytiss_heatmap_HD.png
- Supplemental Materials file 5 -tissue distance heatmaps and networks/D168 by tissue graph.png
- __MACOSX/Supplemental Materials file 5 -tissue distance heatmaps and networks/._D168 by tissue graph.png
- Supplemental Materials file 5 -tissue distance heatmaps and networks/D182 heatmap table.csv
- __MACOSX/Supplemental Materials file 5 -tissue distance heatmaps and networks/._D182 heatmap table.csv
- Supplemental Materials file 5 -tissue distance heatmaps and networks/D182 by tissue graph.png
- __MACOSX/Supplemental Materials file 5 -tissue distance heatmaps and networks/._D182 by tissue graph.png
- Supplemental Materials file 5 -tissue distance heatmaps and networks/D181 heatmap table.csv
- __MACOSX/Supplemental Materials file 5 -tissue distance heatmaps and networks/._D181 heatmap table.csv
- Supplemental Materials file 5 -tissue distance heatmaps and networks/D207_bytiss_heatmap_HD.png
- __MACOSX/Supplemental Materials file 5 -tissue distance heatmaps and networks/._D207_bytiss_heatmap_HD.png
- Supplemental Materials file 5 -tissue distance heatmaps and networks/D149 heatmap table.csv
- __MACOSX/Supplemental Materials file 5 -tissue distance heatmaps and networks/._D149 heatmap table.csv
- Supplemental Materials file 5 -tissue distance heatmaps and networks/D149_bytiss_heatmap_HD.png
- __MACOSX/Supplemental Materials file 5 -tissue distance heatmaps and networks/._D149_bytiss_heatmap_HD.png
- Supplemental Materials file 5 -tissue distance heatmaps and networks/D207 heatmap table.csv
- __MACOSX/Supplemental Materials file 5 -tissue distance heatmaps and networks/._D207 heatmap table.csv
- Supplemental Materials file 5 -tissue distance heatmaps and networks/D145 heatmap table.csv
- __MACOSX/Supplemental Materials file 5 -tissue distance heatmaps and networks/._D145 heatmap table.csv
- Supplemental Materials file 5 -tissue distance heatmaps and networks/D149 by tissue graph.png
- __MACOSX/Supplemental Materials file 5 -tissue distance heatmaps and networks/._D149 by tissue graph.png
- Supplemental Materials file 5 -tissue distance heatmaps and networks/D168 heatmap table.csv
- __MACOSX/Supplemental Materials file 5 -tissue distance heatmaps and networks/._D168 heatmap table.csv
- Supplemental Materials file 5 -tissue distance heatmaps and networks/D182_bytiss_heatmap_HD.png
- __MACOSX/Supplemental Materials file 5 -tissue distance heatmaps and networks/._D182_bytiss_heatmap_HD.png
- Supplemental Materials file 5 -tissue distance heatmaps and networks/D168_bytiss_heatmap_HD.png
- __MACOSX/Supplemental Materials file 5 -tissue distance heatmaps and networks/._D168_bytiss_heatmap_HD.png
- Supplemental Materials file 5 -tissue distance heatmaps and networks/D145 by tissue graph.png
- __MACOSX/Supplemental Materials file 5 -tissue distance heatmaps and networks/._D145 by tissue graph.png
