# Supplementary material for: Using Domain Based Latent Personal Analysis of B Cell Clone Diversity Patterns to Identify Novel Relationships Between the B Cell Clone Populations in Different Tissues
Source: Front Immunol. 2021 Apr 1;12:642673. doi: 10.3389/fimmu.2021.642673 (PMC8047331; doi:10.3389/fimmu.2021.642673)
Supplement: Supplementary Materials File 5 — - by tissue distance heatmaps and networks: Heatmaps and Network representations as in Figure 1 one set of figure for each donor from (21). [file DataSheet_5.zip › Supplemental Materials file 5 -tissue distance heatmaps and networks/D182 heatmap table.csv]

	BM	Colon	Ileum	Jejunum	Lung	MLN	PBL	SPL
BM	0	0.648537845	0.780582486	0.535025051	0.584126096	0.235828054	0.147713912	0
Colon	0.648537845	0	0.4574181	0.872252945	0.46669467	0.428543991	0.793616677	0.529904334
Ileum	0.780582486	0.4574181	0	0.882435425	0.64442091	0.588617713	0.873825631	0.718614803
Jejunum	0.535025051	0.872252945	0.882435425	0	1	0.549669858	0.600321149	0.636837187
Lung	0.584126096	0.46669467	0.64442091	1	0	0.562598588	0.790770267	0.493818236
MLN	0.235828054	0.428543991	0.588617713	0.549669858	0.562598588	0	0.442750154	0.149827876
PBL	0.147713912	0.793616677	0.873825631	0.600321149	0.790770267	0.442750154	0	0.217904322
SPL	0	0.529904334	0.718614803	0.636837187	0.493818236	0.149827876	0.217904322	0
