# Supplementary material for: Using Domain Based Latent Personal Analysis of B Cell Clone Diversity Patterns to Identify Novel Relationships Between the B Cell Clone Populations in Different Tissues
Source: Front Immunol. 2021 Apr 1;12:642673. doi: 10.3389/fimmu.2021.642673 (PMC8047331; doi:10.3389/fimmu.2021.642673)
Supplement: Supplementary Materials File 5 — - by tissue distance heatmaps and networks: Heatmaps and Network representations as in Figure 1 one set of figure for each donor from (21). [file DataSheet_5.zip › Supplemental Materials file 5 -tissue distance heatmaps and networks/D181 heatmap table.csv]

	BM	Colon	Ileum	Jejunum	Lung	MLN	PBL	SPL
BM	0	0.69083218	0.813292469	0.784203494	0	0.780179464	0.512695954	0.231469926
Colon	0.69083218	0	0.901767858	0.897619919	0.581052666	0.868256341	0.683603727	0.760853163
Ileum	0.813292469	0.901767858	0	0.619973456	0.656714967	0.612496617	1	0.728056715
Jejunum	0.784203494	0.897619919	0.619973456	0	0.602320102	0.615988857	0.984098986	0.750462487
Lung	0	0.581052666	0.656714967	0.602320102	0	0.635289931	0.41202783	0.11569869
MLN	0.780179464	0.868256341	0.612496617	0.615988857	0.635289931	0	0.966446068	0.14214672
PBL	0.512695954	0.683603727	1	0.984098986	0.41202783	0.966446068	0	0.59836777
SPL	0.231469926	0.760853163	0.728056715	0.750462487	0.11569869	0.14214672	0.59836777	0
