# Supplementary material for: Using Domain Based Latent Personal Analysis of B Cell Clone Diversity Patterns to Identify Novel Relationships Between the B Cell Clone Populations in Different Tissues
Source: Front Immunol. 2021 Apr 1;12:642673. doi: 10.3389/fimmu.2021.642673 (PMC8047331; doi:10.3389/fimmu.2021.642673)
Supplement: Supplementary Materials File 5 — - by tissue distance heatmaps and networks: Heatmaps and Network representations as in Figure 1 one set of figure for each donor from (21). [file DataSheet_5.zip › Supplemental Materials file 5 -tissue distance heatmaps and networks/D149 heatmap table.csv]

	BM	Colon	Ileum	Jejunum	Lung	MLN	PBL	SPL
BM	0	0.264074741	0.719497252	0.613579688	0.010603729	0.852369911	0.607440342	0
Colon	0.264074741	0	0.744403801	0.446289133	0.60724869	0.900775154	0.682518152	0.705168134
Ileum	0.719497252	0.744403801	0	0.300903048	0.432649674	0.986213416	0.977186108	1
Jejunum	0.613579688	0.446289133	0.300903048	0	0.397878147	0.475595983	0.697214697	0.949057153
Lung	0.010603729	0.60724869	0.432649674	0.397878147	0	0.59980181	0.544410902	0.235136202
MLN	0.852369911	0.900775154	0.986213416	0.475595983	0.59980181	0	0.67236979	0.926062154
PBL	0.607440342	0.682518152	0.977186108	0.697214697	0.544410902	0.67236979	0	0.888883869
SPL	0	0.705168134	1	0.949057153	0.235136202	0.926062154	0.888883869	0
