# Supplementary material for: Using Domain Based Latent Personal Analysis of B Cell Clone Diversity Patterns to Identify Novel Relationships Between the B Cell Clone Populations in Different Tissues
Source: Front Immunol. 2021 Apr 1;12:642673. doi: 10.3389/fimmu.2021.642673 (PMC8047331; doi:10.3389/fimmu.2021.642673)
Supplement: Supplementary Materials File 5 — - by tissue distance heatmaps and networks: Heatmaps and Network representations as in Figure 1 one set of figure for each donor from (21). [file DataSheet_5.zip › Supplemental Materials file 5 -tissue distance heatmaps and networks/D207 heatmap table.csv]

	BM	Colon	Ileum	Jejunum	Lung	MLN	PBL	SPL
BM	0	0.633844685	0.916227675	0.573905509	0.404521136	0.363414373	0.282470484	0
Colon	0.633844685	0	0.623604487	0.310803579	0.371422111	0.464487534	0.593156158	0.60842944
Ileum	0.916227675	0.623604487	0	0.502550912	0.767997205	0.748631278	1	0.906411155
Jejunum	0.573905509	0.310803579	0.502550912	0	0.267135386	0.35024326	0.516342412	0.538681611
Lung	0.404521136	0.371422111	0.767997205	0.267135386	0	0.459987396	0.383272832	0.366586712
MLN	0.363414373	0.464487534	0.748631278	0.35024326	0.459987396	0	0.328446842	0.089128954
PBL	0.282470484	0.593156158	1	0.516342412	0.383272832	0.328446842	0	0.264281677
SPL	1.89E-14	0.60842944	0.906411155	0.538681611	0.366586712	0.089128954	0.264281677	0
