# Supplementary material for: Using Domain Based Latent Personal Analysis of B Cell Clone Diversity Patterns to Identify Novel Relationships Between the B Cell Clone Populations in Different Tissues
Source: Front Immunol. 2021 Apr 1;12:642673. doi: 10.3389/fimmu.2021.642673 (PMC8047331; doi:10.3389/fimmu.2021.642673)
Supplement: Supplementary Materials File 5 — - by tissue distance heatmaps and networks: Heatmaps and Network representations as in Figure 1 one set of figure for each donor from (21). [file DataSheet_5.zip › Supplemental Materials file 5 -tissue distance heatmaps and networks/D145 heatmap table.csv]

	BM	Colon	Ileum	Jejunum	Lung	MLN	PBL	SPL
BM	0	0.611025095	0.742557558	0.723847562	0.322580806	0.303819017	0.739422694	0.425010172
Colon	0.611025095	0	0.664954768	0.641151197	0.628974628	0.403949888	0.966150427	0.455371607
Ileum	0.742557558	0.664954768	0	0.50103647	0.778432547	0.461281932	1	0.645112577
Jejunum	0.723847562	0.641151197	0.50103647	0	0.755259504	0.440335184	0.979594275	0.618452597
Lung	0.322580806	0.628974628	0.778432547	0.755259504	0	0.299089001	0.840348733	0.381334942
MLN	0.303819017	0.403949888	0.461281932	0.440335184	0.299089001	0	0.807345221	0
PBL	0.739422694	0.966150427	1	0.979594275	0.840348733	0.807345221	0	0.863314716
SPL	0.425010172	0.455371607	0.645112577	0.618452597	0.381334942	0	0.863314716	0
