# Supplementary material for: Using Domain Based Latent Personal Analysis of B Cell Clone Diversity Patterns to Identify Novel Relationships Between the B Cell Clone Populations in Different Tissues
Source: Front Immunol. 2021 Apr 1;12:642673. doi: 10.3389/fimmu.2021.642673 (PMC8047331; doi:10.3389/fimmu.2021.642673)
Supplement: Supplementary Materials File 5 — - by tissue distance heatmaps and networks: Heatmaps and Network representations as in Figure 1 one set of figure for each donor from (21). [file DataSheet_5.zip › Supplemental Materials file 5 -tissue distance heatmaps and networks/D168 heatmap table.csv]

	BM	Colon	Ileum	Jejunum	Lung	MLN	PBL	SPL
BM	0	0.852825146	0.563863292	0.727584749	0.546292824	0.47708063	0.203786642	0.570736878
Colon	0.852825146	0	0.54424125	0.657584197	0.718572421	0.387287298	1	0.648101616
Ileum	0.563863292	0.54424125	0	0.508362378	0.68829036	0.434090126	0.667164353	0.648076421
Jejunum	0.727584749	0.657584197	0.508362378	0	0.287082833	0.626209804	0.988898803	0.281511599
Lung	0.546292824	0.718572421	0.68829036	0.287082833	0	0.610872728	0.844960885	0
MLN	0.47708063	0.387287298	0.434090126	0.626209804	0.610872728	0	0.462634625	0.558192672
PBL	0.203786642	1	0.667164353	0.988898803	0.844960885	0.462634625	0	0.823281211
SPL	0.570736878	0.648101616	0.648076421	0.281511599	0	0.558192672	0.823281211	0
