# Supplementary material for: Using Domain Based Latent Personal Analysis of B Cell Clone Diversity Patterns to Identify Novel Relationships Between the B Cell Clone Populations in Different Tissues
Source: Front Immunol. 2021 Apr 1;12:642673. doi: 10.3389/fimmu.2021.642673 (PMC8047331; doi:10.3389/fimmu.2021.642673)
Supplement: Supplementary Materials File 6 — - by sample entity distance tables: Distances between the signatures of every two tissue samples. one table for each donor from (21). Csize – number of unique clones summed between every two tissues (i.e. max csize=signature size*2); distance – distance between samples followed by the sample ids and tissue source of both samples compared. [file DataSheet_6.zip]

Archive with 14 entries (13 files):
- Supplemental Materials file 6 - by sample entity distances/
- __MACOSX/._Supplemental Materials file 6 - by sample entity distances
- Supplemental Materials file 6 - by sample entity distances/D149 sample Entity Distance.csv
- __MACOSX/Supplemental Materials file 6 - by sample entity distances/._D149 sample Entity Distance.csv
- Supplemental Materials file 6 - by sample entity distances/D145 sample Entity Distance.csv
- __MACOSX/Supplemental Materials file 6 - by sample entity distances/._D145 sample Entity Distance.csv
- Supplemental Materials file 6 - by sample entity distances/D181 sample Entity Distance.csv
- __MACOSX/Supplemental Materials file 6 - by sample entity distances/._D181 sample Entity Distance.csv
- Supplemental Materials file 6 - by sample entity distances/D207 sample Entity Distance.csv
- __MACOSX/Supplemental Materials file 6 - by sample entity distances/._D207 sample Entity Distance.csv
- Supplemental Materials file 6 - by sample entity distances/D182 sample Entity Distance.csv
- __MACOSX/Supplemental Materials file 6 - by sample entity distances/._D182 sample Entity Distance.csv
- Supplemental Materials file 6 - by sample entity distances/D168 sample Entity Distance.csv
- __MACOSX/Supplemental Materials file 6 - by sample entity distances/._D168 sample Entity Distance.csv
