# Supplementary material for: Using Domain Based Latent Personal Analysis of B Cell Clone Diversity Patterns to Identify Novel Relationships Between the B Cell Clone Populations in Different Tissues
Source: Front Immunol. 2021 Apr 1;12:642673. doi: 10.3389/fimmu.2021.642673 (PMC8047331; doi:10.3389/fimmu.2021.642673)
Supplement: Supplementary Materials File 6 — - by sample entity distance tables: Distances between the signatures of every two tissue samples. one table for each donor from (21). Csize – number of unique clones summed between every two tissues (i.e. max csize=signature size*2); distance – distance between samples followed by the sample ids and tissue source of both samples compared. [file DataSheet_6.zip › Supplemental Materials file 6 - by sample entity distances/D149 sample Entity Distance.csv]

csize	distance_between_users	entity1	entity2	tissue_user1	tissue_user2
163	0.78559899	176	175	BM	BM
156	0.760887267	175	400	BM	MLN
156	0.761296203	387	175	Colon	BM
155	0.772255033	175	198	BM	SPL
157	0.75328187	175	394	BM	Jejunum
154	0.732000361	396	175	Lung	BM
156	0.757323475	393	175	Jejunum	BM
171	0.859222213	190	175	MLN	BM
155	0.783567476	175	391	BM	Ileum
177	0.890115491	175	191	BM	MLN
158	0.759460654	175	194	BM	PBL
159	0.791447621	175	186	BM	Jejunum
159	0.772221858	196	175	SPL	BM
155	0.728594449	175	395	BM	Lung
157	0.743023024	175	397	BM	Lung
158	0.770635715	388	175	Colon	BM
155	0.783567476	391	175	Ileum	BM
156	0.774329184	175	180	BM	Colon
157	0.743023024	397	175	Lung	BM
159	0.791447621	186	175	Jejunum	BM
156	0.760887267	400	175	MLN	BM
154	0.778081518	175	178	BM	Colon
154	0.777575331	179	175	Colon	BM
157	0.75328187	394	175	Jejunum	BM
155	0.774780942	175	184	BM	Jejunum
162	0.796246955	175	192	BM	MLN
154	0.770647974	175	182	BM	Ileum
154	0.778081518	178	175	Colon	BM
155	0.728728017	383	175	BM	BM
155	0.752104175	390	175	Ileum	BM
159	0.767754112	175	402	BM	SPL
164	0.809505214	175	386	BM	Colon
157	0.75846416	175	392	BM	Jejunum
156	0.748409317	175	197	BM	SPL
157	0.765235554	175	177	BM	BM
155	0.740352334	175	398	BM	MLN
156	0.734943585	385	175	BM	BM
156	0.730091217	403	175	SPL	BM
154	0.770647974	182	175	Ileum	BM
170	0.846392631	389	175	Ileum	BM
154	0.771318658	183	175	Ileum	BM
157	0.764023836	195	175	PBL	BM
156	0.730091217	175	403	BM	SPL
163	0.78559899	175	176	BM	BM
158	0.766869186	175	185	BM	Jejunum
154	0.771318658	175	183	BM	Ileum
157	0.75846416	392	175	Jejunum	BM
171	0.859222213	175	190	BM	MLN
164	0.809505214	386	175	Colon	BM
177	0.890115491	191	175	MLN	BM
174	0.874501487	193	175	PBL	BM
156	0.741856458	175	189	BM	Lung
157	0.764023836	175	195	BM	PBL
154	0.778443316	175	181	BM	Ileum
156	0.774329184	180	175	Colon	BM
155	0.752104175	175	390	BM	Ileum
160	0.755780914	175	401	BM	SPL
154	0.778443316	181	175	Ileum	BM
159	0.772221858	175	196	BM	SPL
156	0.757323475	175	393	BM	Jejunum
155	0.740352334	398	175	MLN	BM
155	0.728594449	395	175	Lung	BM
158	0.770635715	175	388	BM	Colon
155	0.745731191	175	384	BM	BM
154	0.732000361	175	396	BM	Lung
156	0.748409317	197	175	SPL	BM
157	0.765235554	177	175	BM	BM
155	0.728728017	175	383	BM	BM
154	0.777575331	175	179	BM	Colon
154	0.731610653	399	175	MLN	BM
155	0.745731191	384	175	BM	BM
154	0.731610653	175	399	BM	MLN
155	0.774780942	184	175	Jejunum	BM
159	0.767754112	402	175	SPL	BM
155	0.766216	187	175	Lung	BM
158	0.766869186	185	175	Jejunum	BM
156	0.734943585	175	385	BM	BM
170	0.846392631	175	389	BM	Ileum
174	0.874501487	175	193	BM	PBL
156	0.761504994	188	175	Lung	BM
100	0	175	175	BM	BM
160	0.755780914	401	175	SPL	BM
156	0.761504994	175	188	BM	Lung
158	0.759460654	194	175	PBL	BM
155	0.772255033	198	175	SPL	BM
156	0.761296203	175	387	BM	Colon
155	0.766216	175	187	BM	Lung
162	0.796246955	192	175	MLN	BM
156	0.741856458	189	175	Lung	BM
145	0.687407192	177	180	BM	Colon
147	0.707132367	177	194	BM	PBL
144	0.691858382	179	177	Colon	BM
145	0.700432023	177	178	BM	Colon
144	0.677206495	177	189	BM	Lung
155	0.78675009	392	177	Jejunum	BM
172	0.893187069	190	177	MLN	BM
148	0.70633354	188	177	Lung	BM
160	0.823054518	177	192	BM	MLN
149	0.694494093	196	177	SPL	BM
160	0.823054518	192	177	MLN	BM
175	0.916688861	191	177	MLN	BM
147	0.677375923	387	177	Colon	BM
152	0.760241255	385	177	BM	BM
149	0.74904939	177	400	BM	MLN
150	0.76309945	390	177	Ileum	BM
154	0.750975782	177	383	BM	BM
145	0.687407192	180	177	Colon	BM
145	0.707843438	177	183	BM	Ileum
147	0.718424479	177	398	BM	MLN
148	0.693786275	401	177	SPL	BM
158	0.745465198	176	177	BM	BM
146	0.704181907	177	402	BM	SPL
154	0.744568602	177	386	BM	Colon
151	0.757829265	384	177	BM	BM
154	0.744568602	386	177	Colon	BM
151	0.747628633	185	177	Jejunum	BM
144	0.677206495	189	177	Lung	BM
152	0.760241255	177	385	BM	BM
145	0.733636544	177	182	BM	Ileum
149	0.72026636	397	177	Lung	BM
145	0.700432023	178	177	Colon	BM
148	0.693786275	177	401	BM	SPL
146	0.674443483	177	198	BM	SPL
100	0	177	177	BM	BM
170	0.880825054	389	177	Ileum	BM
143	0.728890549	391	177	Ileum	BM
147	0.683287755	197	177	SPL	BM
153	0.777899442	177	393	BM	Jejunum
151	0.739061252	395	177	Lung	BM
174	0.908263927	193	177	PBL	BM
146	0.704181907	402	177	SPL	BM
146	0.674443483	198	177	SPL	BM
151	0.739061252	177	395	BM	Lung
148	0.728102317	177	186	BM	Jejunum
172	0.893187069	177	190	BM	MLN
147	0.718424479	398	177	MLN	BM
175	0.916688861	177	191	BM	MLN
158	0.745465198	177	176	BM	BM
144	0.726751656	181	177	Ileum	BM
145	0.680660904	177	403	BM	SPL
145	0.707843438	183	177	Ileum	BM
147	0.683287755	177	197	BM	SPL
150	0.76309945	177	390	BM	Ileum
151	0.757829265	177	384	BM	BM
145	0.730063119	184	177	Jejunum	BM
153	0.755942581	177	195	BM	PBL
144	0.691858382	177	179	BM	Colon
144	0.69768331	187	177	Lung	BM
153	0.777899442	393	177	Jejunum	BM
145	0.680660904	403	177	SPL	BM
147	0.677375923	177	387	BM	Colon
152	0.721428608	177	388	BM	Colon
145	0.730063119	177	184	BM	Jejunum
156	0.782291681	177	394	BM	Jejunum
148	0.70633354	177	188	BM	Lung
151	0.747628633	177	185	BM	Jejunum
153	0.774775736	177	399	BM	MLN
155	0.78675009	177	392	BM	Jejunum
153	0.755942581	195	177	PBL	BM
145	0.733636544	182	177	Ileum	BM
154	0.750975782	383	177	BM	BM
148	0.719469412	177	396	BM	Lung
143	0.728890549	177	391	BM	Ileum
148	0.719469412	396	177	Lung	BM
153	0.774775736	399	177	MLN	BM
144	0.726751656	177	181	BM	Ileum
152	0.721428608	388	177	Colon	BM
148	0.728102317	186	177	Jejunum	BM
149	0.72026636	177	397	BM	Lung
144	0.69768331	177	187	BM	Lung
170	0.880825054	177	389	BM	Ileum
149	0.74904939	400	177	MLN	BM
174	0.908263927	177	193	BM	PBL
149	0.694494093	177	196	BM	SPL
156	0.782291681	394	177	Jejunum	BM
147	0.707132367	194	177	PBL	BM
130	0.603409616	198	178	SPL	Colon
139	0.636722569	178	401	Colon	SPL
129	0.568467514	187	178	Lung	Colon
134	0.636744546	178	188	Colon	Lung
139	0.636722569	401	178	SPL	Colon
141	0.682208084	178	397	Colon	Lung
165	0.839705006	178	389	Colon	Ileum
171	0.873057875	191	178	MLN	Colon
165	0.839705006	389	178	Ileum	Colon
148	0.728581899	392	178	Jejunum	Colon
137	0.654334139	186	178	Jejunum	Colon
127	0.547728526	178	183	Colon	Ileum
133	0.640057078	178	391	Colon	Ileum
138	0.60772724	194	178	PBL	Colon
145	0.713147364	385	178	BM	Colon
139	0.658413951	178	400	Colon	MLN
137	0.66581007	178	196	Colon	SPL
137	0.623570291	178	388	Colon	Colon
142	0.686299006	178	399	Colon	MLN
130	0.557115065	178	387	Colon	Colon
138	0.60772724	178	194	Colon	PBL
139	0.658413951	400	178	MLN	Colon
130	0.557115065	387	178	Colon	Colon
127	0.564397829	184	178	Jejunum	Colon
141	0.682208084	397	178	Lung	Colon
126	0.54219485	178	181	Colon	Ileum
139	0.655342261	189	178	Lung	Colon
141	0.683459615	178	390	Colon	Ileum
144	0.697090054	178	386	Colon	Colon
129	0.568467514	178	187	Colon	Lung
144	0.696814707	395	178	Lung	Colon
137	0.66581007	196	178	SPL	Colon
129	0.605967512	178	182	Colon	Ileum
137	0.623570291	388	178	Colon	Colon
142	0.689672397	393	178	Jejunum	Colon
150	0.746215698	394	178	Jejunum	Colon
130	0.603409616	178	198	Colon	SPL
135	0.611440177	403	178	SPL	Colon
170	0.870017591	193	178	PBL	Colon
142	0.674162701	185	178	Jejunum	Colon
154	0.762556657	178	176	Colon	BM
136	0.670816	197	178	SPL	Colon
148	0.728581899	178	392	Colon	Jejunum
142	0.689672397	178	393	Colon	Jejunum
139	0.649508708	178	396	Colon	Lung
135	0.611440177	178	403	Colon	SPL
127	0.491097975	178	179	Colon	Colon
136	0.670816	178	197	Colon	SPL
145	0.713568018	195	178	PBL	Colon
144	0.696814707	178	395	Colon	Lung
129	0.605967512	182	178	Ileum	Colon
142	0.674162701	178	185	Colon	Jejunum
134	0.636744546	188	178	Lung	Colon
154	0.762556657	176	178	BM	Colon
141	0.682799795	178	384	Colon	BM
155	0.776271724	178	192	Colon	MLN
145	0.713568018	178	195	Colon	PBL
141	0.683459615	390	178	Ileum	Colon
127	0.564397829	178	184	Colon	Jejunum
138	0.640787456	398	178	MLN	Colon
142	0.686299006	399	178	MLN	Colon
167	0.84733507	190	178	MLN	Colon
127	0.491097975	179	178	Colon	Colon
141	0.682799795	384	178	BM	Colon
100	0	178	178	Colon	Colon
170	0.870017591	178	193	Colon	PBL
144	0.697090054	386	178	Colon	Colon
155	0.776271724	192	178	MLN	Colon
145	0.713147364	178	385	Colon	BM
150	0.746215698	178	394	Colon	Jejunum
171	0.873057875	178	191	Colon	MLN
146	0.694934106	178	383	Colon	BM
146	0.694934106	383	178	BM	Colon
137	0.654334139	178	186	Colon	Jejunum
129	0.545760747	178	180	Colon	Colon
138	0.640787456	178	398	Colon	MLN
167	0.84733507	178	190	Colon	MLN
129	0.545760747	180	178	Colon	Colon
127	0.547728526	183	178	Ileum	Colon
135	0.641519022	178	402	Colon	SPL
135	0.641519022	402	178	SPL	Colon
139	0.649508708	396	178	Lung	Colon
133	0.640057078	391	178	Ileum	Colon
126	0.54219485	181	178	Ileum	Colon
139	0.655342261	178	189	Colon	Lung
150	0.698606458	401	185	SPL	Jejunum
144	0.646913719	393	185	Jejunum	Jejunum
150	0.687254521	392	185	Jejunum	Jejunum
144	0.67080987	187	185	Lung	Jejunum
171	0.861141833	193	185	PBL	Jejunum
148	0.746628074	185	196	Jejunum	SPL
141	0.643299706	390	185	Ileum	Jejunum
141	0.63626326	184	185	Jejunum	Jejunum
150	0.70495383	385	185	BM	Jejunum
142	0.66076234	183	185	Ileum	Jejunum
146	0.676680044	399	185	MLN	Jejunum
147	0.712915537	195	185	PBL	Jejunum
141	0.63626326	185	184	Jejunum	Jejunum
149	0.6927128	185	394	Jejunum	Jejunum
148	0.746628074	196	185	SPL	Jejunum
168	0.844512834	389	185	Ileum	Jejunum
144	0.656881773	185	384	Jejunum	BM
150	0.718335961	185	388	Jejunum	Colon
142	0.66076234	185	183	Jejunum	Ileum
141	0.644450505	185	400	Jejunum	MLN
140	0.647504283	185	181	Jejunum	Ileum
150	0.698606458	185	401	Jejunum	SPL
172	0.864257598	185	191	Jejunum	MLN
144	0.670384425	185	397	Jejunum	Lung
157	0.756452029	176	185	BM	Jejunum
148	0.678188881	189	185	Lung	Jejunum
149	0.6927128	394	185	Jejunum	Jejunum
148	0.678188881	185	189	Jejunum	Lung
168	0.844512834	185	389	Jejunum	Ileum
100	0	185	185	Jejunum	Jejunum
140	0.647504283	181	185	Ileum	Jejunum
144	0.713205992	185	198	Jejunum	SPL
150	0.687254521	185	392	Jejunum	Jejunum
171	0.861141833	185	193	Jejunum	PBL
149	0.697139263	402	185	SPL	Jejunum
157	0.756452029	185	176	Jejunum	BM
149	0.697139263	185	402	Jejunum	SPL
148	0.680781455	185	383	Jejunum	BM
168	0.838535478	190	185	MLN	Jejunum
140	0.667429257	391	185	Ileum	Jejunum
142	0.688944842	185	179	Jejunum	Colon
147	0.684904162	185	395	Jejunum	Lung
146	0.670100339	185	403	Jejunum	SPL
146	0.696863642	387	185	Colon	Jejunum
141	0.644450505	400	185	MLN	Jejunum
146	0.676680044	185	399	Jejunum	MLN
153	0.74994059	185	386	Jejunum	Colon
150	0.70495383	185	385	Jejunum	BM
144	0.670384425	397	185	Lung	Jejunum
141	0.642448431	186	185	Jejunum	Jejunum
147	0.684904162	395	185	Lung	Jejunum
142	0.637846341	185	396	Jejunum	Lung
157	0.763284965	185	192	Jejunum	MLN
141	0.642448431	185	186	Jejunum	Jejunum
144	0.713205992	198	185	SPL	Jejunum
157	0.763284965	192	185	MLN	Jejunum
172	0.864257598	191	185	MLN	Jejunum
146	0.696046762	188	185	Lung	Jejunum
148	0.680781455	383	185	BM	Jejunum
144	0.67080987	185	187	Jejunum	Lung
143	0.64864842	185	398	Jejunum	MLN
140	0.667429257	185	391	Jejunum	Ileum
141	0.665948554	185	180	Jejunum	Colon
144	0.656881773	384	185	BM	Jejunum
146	0.696046762	185	188	Jejunum	Lung
141	0.665948554	180	185	Colon	Jejunum
153	0.74994059	386	185	Colon	Jejunum
146	0.696863642	185	387	Jejunum	Colon
168	0.838535478	185	190	Jejunum	MLN
144	0.646913719	185	393	Jejunum	Jejunum
147	0.712915537	185	195	Jejunum	PBL
150	0.718335961	388	185	Colon	Jejunum
147	0.731392345	185	197	Jejunum	SPL
147	0.731392345	197	185	SPL	Jejunum
143	0.674200661	185	182	Jejunum	Ileum
144	0.646942673	185	194	Jejunum	PBL
146	0.670100339	403	185	SPL	Jejunum
143	0.674200661	182	185	Ileum	Jejunum
144	0.646942673	194	185	PBL	Jejunum
143	0.64864842	398	185	MLN	Jejunum
141	0.643299706	185	390	Jejunum	Ileum
142	0.688944842	179	185	Colon	Jejunum
142	0.637846341	396	185	Lung	Jejunum
142	0.6654283	186	396	Jejunum	Lung
140	0.628178547	194	186	PBL	Jejunum
142	0.657553881	189	186	Lung	Jejunum
148	0.725418766	186	195	Jejunum	PBL
147	0.691204178	386	186	Colon	Jejunum
167	0.836015977	389	186	Ileum	Jejunum
141	0.657031346	400	186	MLN	Jejunum
141	0.676318423	186	188	Jejunum	Lung
147	0.710864863	186	395	Jejunum	Lung
135	0.604201334	186	181	Jejunum	Ileum
149	0.7214596	186	385	Jejunum	BM
150	0.719103427	186	392	Jejunum	Jejunum
141	0.649238074	398	186	MLN	Jejunum
144	0.6801915	393	186	Jejunum	Jejunum
138	0.655755132	186	187	Jejunum	Lung
138	0.655755132	187	186	Lung	Jejunum
142	0.70648334	197	186	SPL	Jejunum
143	0.676223917	402	186	SPL	Jejunum
141	0.649238074	186	398	Jejunum	MLN
171	0.871513135	186	193	Jejunum	PBL
142	0.657553881	186	189	Jejunum	Lung
135	0.646505017	186	391	Jejunum	Ileum
141	0.657166762	403	186	SPL	Jejunum
150	0.719103427	392	186	Jejunum	Jejunum
147	0.704467668	186	399	Jejunum	MLN
151	0.73529198	186	394	Jejunum	Jejunum
136	0.591950396	186	180	Jejunum	Colon
145	0.687112845	186	401	Jejunum	SPL
136	0.591950396	180	186	Colon	Jejunum
147	0.710864863	395	186	Lung	Jejunum
142	0.6654283	396	186	Lung	Jejunum
143	0.666856927	186	384	Jejunum	BM
137	0.623599423	179	186	Colon	Jejunum
144	0.6801915	186	393	Jejunum	Jejunum
135	0.604201334	181	186	Ileum	Jejunum
136	0.622300166	183	186	Ileum	Jejunum
145	0.672994753	186	388	Jejunum	Colon
133	0.584229246	184	186	Jejunum	Jejunum
172	0.874568602	191	186	MLN	Jejunum
151	0.73529198	394	186	Jejunum	Jejunum
137	0.623599423	186	179	Jejunum	Colon
168	0.854037963	190	186	MLN	Jejunum
149	0.722549368	383	186	BM	Jejunum
133	0.584229246	186	184	Jejunum	Jejunum
142	0.70648334	186	197	Jejunum	SPL
172	0.874568602	186	191	Jejunum	MLN
143	0.666856927	384	186	BM	Jejunum
137	0.637602487	186	182	Jejunum	Ileum
148	0.725418766	195	186	PBL	Jejunum
171	0.871513135	193	186	PBL	Jejunum
157	0.794225447	192	186	MLN	Jejunum
144	0.718056347	186	196	Jejunum	SPL
143	0.694718939	397	186	Lung	Jejunum
136	0.622300166	186	183	Jejunum	Ileum
168	0.854037963	186	190	Jejunum	MLN
141	0.657166762	186	403	Jejunum	SPL
145	0.687112845	401	186	SPL	Jejunum
143	0.681746058	186	390	Jejunum	Ileum
141	0.657031346	186	400	Jejunum	MLN
143	0.694718939	186	397	Jejunum	Lung
157	0.794225447	186	192	Jejunum	MLN
140	0.628178547	186	194	Jejunum	PBL
145	0.672994753	388	186	Colon	Jejunum
149	0.7214596	385	186	BM	Jejunum
141	0.641270563	186	387	Jejunum	Colon
158	0.775096152	186	176	Jejunum	BM
143	0.681746058	390	186	Ileum	Jejunum
137	0.645491121	186	198	Jejunum	SPL
144	0.718056347	196	186	SPL	Jejunum
135	0.646505017	391	186	Ileum	Jejunum
100	0	186	186	Jejunum	Jejunum
137	0.637602487	182	186	Ileum	Jejunum
143	0.676223917	186	402	Jejunum	SPL
147	0.691204178	186	386	Jejunum	Colon
149	0.722549368	186	383	Jejunum	BM
141	0.641270563	387	186	Colon	Jejunum
158	0.775096152	176	186	BM	Jejunum
147	0.704467668	399	186	MLN	Jejunum
141	0.676318423	188	186	Lung	Jejunum
137	0.645491121	198	186	SPL	Jejunum
167	0.836015977	186	389	Jejunum	Ileum
145	0.718326364	390	188	Ileum	Lung
149	0.726184782	385	188	BM	Lung
149	0.726184782	188	385	Lung	BM
148	0.703891634	395	188	Lung	Lung
144	0.709722636	384	188	BM	Lung
135	0.646483964	179	188	Colon	Lung
143	0.69454058	188	400	Lung	MLN
142	0.671512872	188	398	Lung	MLN
134	0.628364096	198	188	SPL	Lung
141	0.631638243	188	197	Lung	SPL
143	0.69454058	400	188	MLN	Lung
149	0.726601457	188	195	Lung	PBL
173	0.89077852	188	191	Lung	MLN
141	0.631638243	197	188	SPL	Lung
144	0.653443965	196	188	SPL	Lung
137	0.66377558	188	391	Lung	Ileum
131	0.583597219	183	188	Ileum	Lung
136	0.64210938	188	180	Lung	Colon
147	0.729499636	399	188	MLN	Lung
160	0.796056171	192	188	MLN	Lung
134	0.628364096	188	198	Lung	SPL
147	0.729499636	188	399	Lung	MLN
155	0.772801305	394	188	Jejunum	Lung
171	0.867334805	190	188	MLN	Lung
135	0.638136436	188	182	Lung	Ileum
132	0.592871448	181	188	Ileum	Lung
144	0.653443965	188	196	Lung	SPL
143	0.673429248	388	188	Colon	Lung
149	0.726759679	386	188	Colon	Lung
169	0.859674625	188	389	Lung	Ileum
140	0.609510985	188	403	Lung	SPL
172	0.881971404	188	193	Lung	PBL
135	0.646483964	188	179	Lung	Colon
145	0.690353168	397	188	Lung	Lung
141	0.642162712	402	188	SPL	Lung
144	0.674015413	188	396	Lung	Lung
140	0.609510985	403	188	SPL	Lung
172	0.881971404	193	188	PBL	Lung
138	0.64677588	387	188	Colon	Lung
137	0.66377558	391	188	Ileum	Lung
145	0.718326364	188	390	Lung	Ileum
144	0.709722636	188	384	Lung	BM
132	0.592871448	188	181	Lung	Ileum
146	0.724145579	188	393	Lung	Jejunum
100	0	188	188	Lung	Lung
149	0.726759679	188	386	Lung	Colon
158	0.755337775	176	188	BM	Lung
136	0.64210938	180	188	Colon	Lung
144	0.674015413	396	188	Lung	Lung
141	0.657045823	194	188	PBL	Lung
173	0.89077852	191	188	MLN	Lung
158	0.755337775	188	176	Lung	BM
152	0.754123629	188	392	Lung	Jejunum
169	0.859674625	389	188	Ileum	Lung
131	0.583597219	188	183	Lung	Ileum
160	0.796056171	188	192	Lung	MLN
155	0.772801305	188	394	Lung	Jejunum
134	0.630305222	184	188	Jejunum	Lung
149	0.726601457	195	188	PBL	Lung
141	0.632508419	188	189	Lung	Lung
141	0.657045823	188	194	Lung	PBL
149	0.721205942	188	383	Lung	BM
143	0.639794761	401	188	SPL	Lung
146	0.724145579	393	188	Jejunum	Lung
142	0.671512872	398	188	MLN	Lung
138	0.64677588	188	387	Lung	Colon
143	0.639794761	188	401	Lung	SPL
149	0.721205942	383	188	BM	Lung
134	0.598944736	187	188	Lung	Lung
141	0.642162712	188	402	Lung	SPL
134	0.630305222	188	184	Lung	Jejunum
145	0.690353168	188	397	Lung	Lung
141	0.632508419	189	188	Lung	Lung
152	0.754123629	392	188	Jejunum	Lung
143	0.673429248	188	388	Lung	Colon
171	0.867334805	188	190	Lung	MLN
134	0.598944736	188	187	Lung	Lung
148	0.703891634	188	395	Lung	Lung
135	0.638136436	182	188	Ileum	Lung
171	0.857317385	190	402	MLN	SPL
169	0.844646915	190	392	MLN	Jejunum
169	0.843918204	190	389	MLN	Ileum
170	0.877792142	198	190	SPL	MLN
169	0.843918204	389	190	Ileum	MLN
169	0.854029069	183	190	Ileum	MLN
169	0.846952528	190	384	MLN	BM
169	0.846952528	384	190	BM	MLN
178	0.901419041	176	190	BM	MLN
173	0.863320467	190	191	MLN	MLN
174	0.875171343	190	388	MLN	Colon
169	0.845357336	190	394	MLN	Jejunum
168	0.859530103	190	180	MLN	Colon
169	0.84179786	398	190	MLN	MLN
171	0.872853165	387	190	Colon	MLN
169	0.842043661	385	190	BM	MLN
177	0.899837755	386	190	Colon	MLN
169	0.845357336	394	190	Jejunum	MLN
171	0.872853165	190	387	MLN	Colon
170	0.847581005	190	189	MLN	Lung
168	0.848050495	190	395	MLN	Lung
167	0.848571584	190	184	MLN	Jejunum
167	0.831286882	190	393	MLN	Jejunum
167	0.833818722	390	190	Ileum	MLN
167	0.822454778	190	399	MLN	MLN
168	0.846656111	182	190	Ileum	MLN
167	0.864375242	179	190	Colon	MLN
171	0.878710954	190	197	MLN	SPL
167	0.864375242	190	179	MLN	Colon
170	0.845066111	190	194	MLN	PBL
168	0.825711357	190	192	MLN	MLN
100	0	190	190	MLN	MLN
171	0.857317385	402	190	SPL	MLN
167	0.857066751	190	391	MLN	Ileum
168	0.846656111	190	182	MLN	Ileum
168	0.829671964	396	190	Lung	MLN
168	0.83559197	190	400	MLN	MLN
170	0.872404557	190	196	MLN	SPL
168	0.834541887	397	190	Lung	MLN
173	0.863320467	191	190	MLN	MLN
169	0.844646915	392	190	Jejunum	MLN
167	0.834485011	190	187	MLN	Lung
168	0.83692894	383	190	BM	MLN
173	0.858487865	190	401	MLN	SPL
169	0.842043661	190	385	MLN	BM
169	0.843419229	403	190	SPL	MLN
167	0.831286882	393	190	Jejunum	MLN
170	0.877792142	190	198	MLN	SPL
168	0.834541887	190	397	MLN	Lung
172	0.860444467	193	190	PBL	MLN
168	0.859530103	180	190	Colon	MLN
172	0.874861471	195	190	PBL	MLN
171	0.878710954	197	190	SPL	MLN
168	0.825711357	192	190	MLN	MLN
168	0.854107145	190	181	MLN	Ileum
168	0.83559197	400	190	MLN	MLN
168	0.854107145	181	190	Ileum	MLN
167	0.848571584	184	190	Jejunum	MLN
170	0.845066111	194	190	PBL	MLN
177	0.899837755	190	386	MLN	Colon
170	0.872404557	196	190	SPL	MLN
167	0.857066751	391	190	Ileum	MLN
167	0.834485011	187	190	Lung	MLN
169	0.843419229	190	403	MLN	SPL
168	0.83692894	190	383	MLN	BM
172	0.860444467	190	193	MLN	PBL
173	0.858487865	401	190	SPL	MLN
178	0.901419041	190	176	MLN	BM
170	0.847581005	189	190	Lung	MLN
167	0.833818722	190	390	MLN	Ileum
169	0.84179786	190	398	MLN	MLN
168	0.848050495	395	190	Lung	MLN
174	0.875171343	388	190	Colon	MLN
167	0.822454778	399	190	MLN	MLN
168	0.829671964	190	396	MLN	Lung
169	0.854029069	190	183	MLN	Ileum
172	0.874861471	190	195	MLN	PBL
156	0.792014802	192	183	MLN	Ileum
158	0.77495559	395	192	Lung	MLN
157	0.767255831	192	398	MLN	MLN
157	0.755097092	383	192	BM	MLN
155	0.789987447	192	181	MLN	Ileum
155	0.769078037	192	182	MLN	Ileum
158	0.77495559	192	395	MLN	Lung
157	0.77500925	192	402	MLN	SPL
158	0.780737951	384	192	BM	MLN
155	0.771929708	184	192	Jejunum	MLN
155	0.763290991	187	192	Lung	MLN
155	0.763290991	192	187	MLN	Lung
162	0.812008997	195	192	PBL	MLN
158	0.806877216	387	192	Colon	MLN
158	0.778647217	393	192	Jejunum	MLN
169	0.842635791	191	192	MLN	MLN
160	0.788377269	189	192	Lung	MLN
164	0.844386108	386	192	Colon	MLN
155	0.794627776	192	391	MLN	Ileum
156	0.798361298	192	179	MLN	Colon
157	0.800112822	192	180	MLN	Colon
158	0.778647217	192	393	MLN	Jejunum
155	0.789987447	181	192	Ileum	MLN
157	0.75380044	396	192	Lung	MLN
164	0.844386108	192	386	MLN	Colon
157	0.75380044	192	396	MLN	Lung
100	0	192	192	MLN	MLN
159	0.77913747	192	194	MLN	PBL
158	0.780737951	192	384	MLN	BM
158	0.792962633	192	196	MLN	SPL
158	0.793001134	197	192	SPL	MLN
157	0.774495269	192	400	MLN	MLN
159	0.777195344	192	401	MLN	SPL
156	0.772206548	390	192	Ileum	MLN
159	0.780394544	394	192	Jejunum	MLN
168	0.836474588	176	192	BM	MLN
159	0.774679422	397	192	Lung	MLN
159	0.774679422	192	397	MLN	Lung
158	0.769205285	385	192	BM	MLN
158	0.792962633	196	192	SPL	MLN
155	0.758758536	403	192	SPL	MLN
157	0.774495269	400	192	MLN	MLN
157	0.77500925	402	192	SPL	MLN
156	0.772206548	192	390	MLN	Ileum
162	0.817903278	192	388	MLN	Colon
157	0.811804924	192	198	MLN	SPL
159	0.779639442	192	392	MLN	Jejunum
155	0.771929708	192	184	MLN	Jejunum
168	0.843726134	192	389	MLN	Ileum
169	0.842635791	192	191	MLN	MLN
158	0.806877216	192	387	MLN	Colon
158	0.769205285	192	385	MLN	BM
162	0.812008997	192	195	MLN	PBL
155	0.758758536	192	403	MLN	SPL
157	0.767255831	398	192	MLN	MLN
171	0.860355607	193	192	PBL	MLN
159	0.77913747	194	192	PBL	MLN
157	0.761541262	399	192	MLN	MLN
157	0.800112822	180	192	Colon	MLN
157	0.811804924	198	192	SPL	MLN
157	0.761541262	192	399	MLN	MLN
162	0.817903278	388	192	Colon	MLN
168	0.843726134	389	192	Ileum	MLN
159	0.777195344	401	192	SPL	MLN
156	0.792014802	183	192	Ileum	MLN
155	0.794627776	391	192	Ileum	MLN
155	0.769078037	182	192	Ileum	MLN
158	0.793001134	192	197	MLN	SPL
168	0.836474588	192	176	MLN	BM
159	0.780394544	192	394	MLN	Jejunum
159	0.779639442	392	192	Jejunum	MLN
160	0.788377269	192	189	MLN	Lung
157	0.755097092	192	383	MLN	BM
171	0.860355607	192	193	MLN	PBL
156	0.798361298	179	192	Colon	MLN
142	0.631710228	396	194	Lung	PBL
143	0.696285656	197	194	SPL	PBL
153	0.720636794	194	394	PBL	Jejunum
151	0.703018453	194	392	PBL	Jejunum
136	0.616533179	181	194	Ileum	PBL
141	0.63664913	194	387	PBL	Colon
141	0.623074139	400	194	MLN	PBL
146	0.683295341	395	194	Lung	PBL
143	0.661236658	397	194	Lung	PBL
147	0.698284421	194	195	PBL	PBL
144	0.666067915	402	194	SPL	PBL
146	0.666130136	393	194	Jejunum	PBL
136	0.616533179	194	181	PBL	Ileum
149	0.696390603	194	386	PBL	Colon
137	0.618131977	194	187	PBL	Lung
145	0.660547709	388	194	Colon	PBL
137	0.618131977	187	194	Lung	PBL
149	0.689456421	194	385	PBL	BM
138	0.64892902	182	194	Ileum	PBL
136	0.587822616	180	194	Colon	PBL
137	0.597409816	183	194	Ileum	PBL
173	0.862494838	193	194	PBL	PBL
143	0.640675386	194	384	PBL	BM
141	0.63664913	387	194	Colon	PBL
149	0.696390603	386	194	Colon	PBL
147	0.698284421	195	194	PBL	PBL
140	0.605447023	398	194	MLN	PBL
168	0.832499658	194	389	PBL	Ileum
146	0.663269993	401	194	SPL	PBL
137	0.604947787	194	179	PBL	Colon
146	0.662856663	399	194	MLN	PBL
146	0.662856663	194	399	PBL	MLN
142	0.638802901	390	194	Ileum	PBL
151	0.703018453	392	194	Jejunum	PBL
142	0.631710228	194	396	PBL	Lung
143	0.696285656	194	197	PBL	SPL
146	0.663269993	194	401	PBL	SPL
145	0.660547709	194	388	PBL	Colon
173	0.864790705	191	194	MLN	PBL
143	0.63992756	194	189	PBL	Lung
155	0.733102569	194	176	PBL	BM
100	0	194	194	PBL	PBL
142	0.632863169	403	194	SPL	PBL
137	0.647683895	194	198	PBL	SPL
168	0.832499658	389	194	Ileum	PBL
144	0.666067915	194	402	PBL	SPL
153	0.720636794	394	194	Jejunum	PBL
144	0.705741548	194	196	PBL	SPL
142	0.632863169	194	403	PBL	SPL
149	0.689456421	385	194	BM	PBL
136	0.621198917	391	194	Ileum	PBL
143	0.640675386	384	194	BM	PBL
144	0.705741548	196	194	SPL	PBL
143	0.661236658	194	397	PBL	Lung
136	0.587822616	194	180	PBL	Colon
142	0.638802901	194	390	PBL	Ileum
140	0.605447023	194	398	PBL	MLN
138	0.64892902	194	182	PBL	Ileum
138	0.623543507	194	184	PBL	Jejunum
137	0.647683895	198	194	SPL	PBL
137	0.604947787	179	194	Colon	PBL
148	0.681622848	194	383	PBL	BM
173	0.864790705	194	191	PBL	MLN
143	0.63992756	189	194	Lung	PBL
146	0.683295341	194	395	PBL	Lung
146	0.666130136	194	393	PBL	Jejunum
136	0.621198917	194	391	PBL	Ileum
138	0.623543507	184	194	Jejunum	PBL
148	0.681622848	383	194	BM	PBL
173	0.862494838	194	193	PBL	PBL
155	0.733102569	176	194	BM	PBL
141	0.623074139	194	400	PBL	MLN
137	0.597409816	194	183	PBL	Ileum
144	0.729763725	195	391	PBL	Ileum
148	0.737990664	182	195	Ileum	PBL
153	0.739797513	195	385	PBL	BM
149	0.72983798	195	393	PBL	Jejunum
147	0.690373228	195	403	PBL	SPL
149	0.69979027	189	195	Lung	PBL
146	0.686180822	187	195	Lung	PBL
149	0.72983798	393	195	Jejunum	PBL
147	0.708415627	195	387	PBL	Colon
155	0.738889832	176	195	BM	PBL
151	0.73260994	402	195	SPL	PBL
153	0.739797513	385	195	BM	PBL
155	0.759297269	394	195	Jejunum	PBL
152	0.727611596	383	195	BM	PBL
148	0.717235338	384	195	BM	PBL
146	0.713646374	390	195	Ileum	PBL
144	0.711103464	195	181	PBL	Ileum
152	0.737839837	195	388	PBL	Colon
146	0.686180822	195	187	PBL	Lung
147	0.700980976	195	198	PBL	SPL
146	0.679359538	195	397	PBL	Lung
152	0.725317169	196	195	SPL	PBL
146	0.679359538	397	195	Lung	PBL
171	0.861468186	195	389	PBL	Ileum
149	0.700107722	395	195	Lung	PBL
145	0.714520885	195	184	PBL	Jejunum
177	0.904529508	195	191	PBL	MLN
144	0.683133057	396	195	Lung	PBL
150	0.72842524	399	195	MLN	PBL
148	0.717235338	195	384	PBL	BM
145	0.7190622	195	179	PBL	Colon
144	0.689960768	400	195	MLN	PBL
151	0.712317789	195	401	PBL	SPL
151	0.73260994	195	402	PBL	SPL
146	0.672672692	195	398	PBL	MLN
148	0.696999264	197	195	SPL	PBL
152	0.737839837	388	195	Colon	PBL
144	0.683133057	195	396	PBL	Lung
155	0.762458627	386	195	Colon	PBL
171	0.861468186	389	195	Ileum	PBL
149	0.69979027	195	189	PBL	Lung
152	0.727611596	195	383	PBL	BM
154	0.757477429	392	195	Jejunum	PBL
144	0.696754151	180	195	Colon	PBL
147	0.708415627	387	195	Colon	PBL
152	0.725317169	195	196	PBL	SPL
176	0.896131225	195	193	PBL	PBL
150	0.72842524	195	399	PBL	MLN
177	0.904529508	191	195	MLN	PBL
144	0.689960768	195	400	PBL	MLN
155	0.738889832	195	176	PBL	BM
155	0.762458627	195	386	PBL	Colon
146	0.713646374	195	390	PBL	Ileum
144	0.711103464	181	195	Ileum	PBL
144	0.696754151	195	180	PBL	Colon
146	0.672672692	398	195	MLN	PBL
145	0.714520885	184	195	Jejunum	PBL
149	0.700107722	195	395	PBL	Lung
145	0.712765346	195	183	PBL	Ileum
145	0.7190622	179	195	Colon	PBL
100	0	195	195	PBL	PBL
148	0.696999264	195	197	PBL	SPL
154	0.757477429	195	392	PBL	Jejunum
148	0.737990664	195	182	PBL	Ileum
147	0.690373228	403	195	SPL	PBL
155	0.759297269	195	394	PBL	Jejunum
151	0.712317789	401	195	SPL	PBL
176	0.896131225	193	195	PBL	PBL
147	0.700980976	198	195	SPL	PBL
144	0.729763725	391	195	Ileum	PBL
145	0.712765346	183	195	Ileum	PBL
140	0.624546771	401	196	SPL	SPL
129	0.583372886	181	196	Ileum	SPL
148	0.751624823	196	399	SPL	MLN
130	0.602624411	196	179	SPL	Colon
138	0.632406377	387	196	Colon	SPL
150	0.70737114	196	395	SPL	Lung
150	0.734960722	386	196	Colon	SPL
167	0.864382691	389	196	Ileum	SPL
139	0.613958193	403	196	SPL	SPL
130	0.532787175	198	196	SPL	SPL
130	0.532787175	196	198	SPL	SPL
119	0.33726879	197	196	SPL	SPL
129	0.583372886	196	181	SPL	Ileum
129	0.581856438	182	196	Ileum	SPL
151	0.765849496	392	196	Jejunum	SPL
136	0.650088199	184	196	Jejunum	SPL
134	0.629930197	183	196	Ileum	SPL
172	0.899559521	196	193	SPL	PBL
172	0.899559521	193	196	PBL	SPL
136	0.650088199	196	184	SPL	Jejunum
147	0.75321204	196	393	SPL	Jejunum
151	0.74378198	383	196	BM	SPL
149	0.711237597	397	196	Lung	SPL
148	0.738485743	400	196	MLN	SPL
146	0.671268359	196	189	SPL	Lung
138	0.632406377	196	387	SPL	Colon
137	0.707425705	196	391	SPL	Ileum
147	0.702373772	196	388	SPL	Colon
147	0.701081883	196	396	SPL	Lung
146	0.747635857	390	196	Ileum	SPL
148	0.738485743	196	400	SPL	MLN
173	0.908132167	191	196	MLN	SPL
140	0.624546771	196	401	SPL	SPL
150	0.734960722	196	386	SPL	Colon
152	0.767987166	196	394	SPL	Jejunum
146	0.671268359	189	196	Lung	SPL
134	0.629930197	196	183	SPL	Ileum
173	0.908132167	196	191	SPL	MLN
148	0.744069613	196	384	SPL	BM
147	0.701081883	396	196	Lung	SPL
133	0.579666489	196	187	SPL	Lung
137	0.707425705	391	196	Ileum	SPL
151	0.736515758	385	196	BM	SPL
130	0.602624411	179	196	Colon	SPL
152	0.767987166	394	196	Jejunum	SPL
149	0.711237597	196	397	SPL	Lung
147	0.702373772	388	196	Colon	SPL
133	0.579666489	187	196	Lung	SPL
100	0	196	196	SPL	SPL
146	0.747635857	196	390	SPL	Ileum
119	0.33726879	196	197	SPL	SPL
158	0.749216709	196	176	SPL	BM
151	0.736515758	196	385	SPL	BM
148	0.751624823	399	196	MLN	SPL
147	0.75321204	393	196	Jejunum	SPL
140	0.673950009	180	196	Colon	SPL
139	0.613958193	196	403	SPL	SPL
158	0.749216709	176	196	BM	SPL
167	0.864382691	196	389	SPL	Ileum
151	0.74378198	196	383	SPL	BM
151	0.765849496	196	392	SPL	Jejunum
143	0.708293371	196	398	SPL	MLN
130	0.542777267	402	196	SPL	SPL
143	0.708293371	398	196	MLN	SPL
129	0.581856438	196	182	SPL	Ileum
140	0.673950009	196	180	SPL	Colon
150	0.70737114	395	196	Lung	SPL
130	0.542777267	196	402	SPL	SPL
148	0.744069613	384	196	BM	SPL
145	0.707247539	184	385	Jejunum	BM
158	0.748112337	385	176	BM	BM
149	0.693435168	385	398	BM	MLN
146	0.708113584	183	385	Ileum	BM
152	0.738005767	197	385	SPL	BM
158	0.77421096	386	385	Colon	BM
152	0.716457693	385	394	BM	Jejunum
167	0.829365762	389	385	Ileum	BM
149	0.692608049	385	384	BM	BM
147	0.710638517	385	180	BM	Colon
146	0.667048269	399	385	MLN	BM
150	0.698666175	392	385	Jejunum	BM
149	0.713539516	385	387	BM	Colon
145	0.707247539	385	184	BM	Jejunum
154	0.735989221	385	388	BM	Colon
149	0.713539516	387	385	Colon	BM
146	0.719416766	391	385	Ileum	BM
149	0.71495207	402	385	SPL	BM
151	0.718178717	385	401	BM	SPL
150	0.698666175	385	392	BM	Jejunum
148	0.688327971	393	385	Jejunum	BM
147	0.676909048	383	385	BM	BM
132	0.499994101	385	403	BM	SPL
154	0.735989221	388	385	Colon	BM
151	0.707227933	385	189	BM	Lung
158	0.77421096	385	386	BM	Colon
151	0.707227933	189	385	Lung	BM
146	0.719416766	385	391	BM	Ileum
147	0.69001794	385	400	BM	MLN
147	0.69001794	400	385	MLN	BM
145	0.71298327	385	181	BM	Ileum
147	0.689126757	390	385	Ileum	BM
149	0.71495207	385	402	BM	SPL
149	0.693435168	398	385	MLN	BM
146	0.667048269	385	399	BM	MLN
151	0.718178717	401	385	SPL	BM
147	0.689126757	385	390	BM	Ileum
148	0.710571056	385	397	BM	Lung
147	0.682123416	385	396	BM	Lung
170	0.846017874	193	385	PBL	BM
146	0.720030488	182	385	Ileum	BM
167	0.829365762	385	389	BM	Ileum
172	0.861919115	385	191	BM	MLN
147	0.682123416	396	385	Lung	BM
152	0.716457693	394	385	Jejunum	BM
149	0.693940685	395	385	Lung	BM
145	0.720071845	179	385	Colon	BM
145	0.71298327	181	385	Ileum	BM
149	0.72669868	385	198	BM	SPL
147	0.676909048	385	383	BM	BM
146	0.708113584	385	183	BM	Ileum
146	0.720030488	385	182	BM	Ileum
170	0.846017874	385	193	BM	PBL
148	0.688327971	385	393	BM	Jejunum
147	0.709074806	385	187	BM	Lung
148	0.710571056	397	385	Lung	BM
172	0.861919115	191	385	MLN	BM
147	0.709074806	187	385	Lung	BM
149	0.72669868	198	385	SPL	BM
149	0.693940685	385	395	BM	Lung
147	0.710638517	180	385	Colon	BM
132	0.499994101	403	385	SPL	BM
149	0.692608049	384	385	BM	BM
145	0.720071845	385	179	BM	Colon
158	0.748112337	176	385	BM	BM
100	0	385	385	BM	BM
152	0.738005767	385	197	BM	SPL
156	0.774259908	392	386	Jejunum	Colon
181	0.923780543	191	386	MLN	Colon
145	0.6303353	388	386	Colon	Colon
145	0.672572596	183	386	Ileum	Colon
150	0.716011839	398	386	MLN	Colon
154	0.748672003	386	395	Colon	Lung
154	0.758763116	393	386	Jejunum	Colon
148	0.71747816	197	386	SPL	Colon
154	0.748672003	395	386	Lung	Colon
153	0.735361282	401	386	SPL	Colon
145	0.6303353	386	388	Colon	Colon
150	0.716011839	386	398	Colon	MLN
140	0.588481865	387	386	Colon	Colon
145	0.658614927	386	180	Colon	Colon
144	0.708940059	386	391	Colon	Ileum
175	0.876925271	386	389	Colon	Ileum
181	0.923780543	386	191	Colon	MLN
150	0.72173605	386	390	Colon	Ileum
140	0.588481865	386	387	Colon	Colon
100	0	386	386	Colon	Colon
152	0.745235038	386	396	Colon	Lung
144	0.690566294	181	386	Ileum	Colon
148	0.705948103	386	403	Colon	SPL
153	0.752304441	386	397	Colon	Lung
156	0.774259908	386	392	Colon	Jejunum
180	0.915675838	386	193	Colon	PBL
155	0.763601536	399	386	MLN	Colon
151	0.732405971	386	402	Colon	SPL
160	0.777306524	386	176	Colon	BM
160	0.780083961	394	386	Jejunum	Colon
144	0.648310346	198	386	SPL	Colon
160	0.777306524	176	386	BM	Colon
157	0.767764842	386	383	Colon	BM
151	0.731357119	400	386	MLN	Colon
151	0.716821331	189	386	Lung	Colon
152	0.732043362	384	386	BM	Colon
148	0.71747816	386	197	Colon	SPL
145	0.718839493	182	386	Ileum	Colon
145	0.678842081	179	386	Colon	Colon
151	0.732405971	402	386	SPL	Colon
153	0.735361282	386	401	Colon	SPL
145	0.678842081	386	179	Colon	Colon
145	0.658614927	180	386	Colon	Colon
152	0.732043362	386	384	Colon	BM
146	0.69387185	187	386	Lung	Colon
145	0.707851352	386	184	Colon	Jejunum
155	0.763601536	386	399	Colon	MLN
151	0.731357119	386	400	Colon	MLN
160	0.780083961	386	394	Colon	Jejunum
146	0.69387185	386	187	Colon	Lung
144	0.708940059	391	386	Ileum	Colon
150	0.72173605	390	386	Ileum	Colon
145	0.707851352	184	386	Jejunum	Colon
144	0.648310346	386	198	Colon	SPL
145	0.672572596	386	183	Colon	Ileum
145	0.718839493	386	182	Colon	Ileum
154	0.758763116	386	393	Colon	Jejunum
153	0.752304441	397	386	Lung	Colon
175	0.876925271	389	386	Ileum	Colon
157	0.767764842	383	386	BM	Colon
151	0.716821331	386	189	Colon	Lung
148	0.705948103	403	386	SPL	Colon
180	0.915675838	193	386	PBL	Colon
144	0.690566294	386	181	Colon	Ileum
152	0.745235038	396	386	Lung	Colon
126	0.486850077	179	387	Colon	Colon
126	0.486850077	387	179	Colon	Colon
147	0.713203415	393	387	Jejunum	Colon
136	0.583600374	180	387	Colon	Colon
147	0.713203415	387	393	Colon	Jejunum
140	0.652951868	387	398	Colon	MLN
136	0.669647471	391	387	Ileum	Colon
143	0.666022628	387	189	Colon	Lung
143	0.687303544	387	396	Colon	Lung
127	0.516337709	183	387	Ileum	Colon
129	0.570800978	184	387	Jejunum	Colon
146	0.69353547	387	395	Colon	Lung
145	0.69729591	387	397	Colon	Lung
169	0.848553974	389	387	Ileum	Colon
130	0.556553249	387	187	Colon	Lung
138	0.626792292	387	403	Colon	SPL
139	0.629857282	401	387	SPL	Colon
150	0.716935078	383	387	BM	Colon
145	0.68454279	384	387	BM	Colon
140	0.652951868	398	387	MLN	Colon
153	0.727743226	387	176	Colon	BM
129	0.570800978	387	184	Colon	Jejunum
135	0.528530085	388	387	Colon	Colon
136	0.583600374	387	180	Colon	Colon
126	0.519283355	387	181	Colon	Ileum
129	0.575795083	182	387	Ileum	Colon
143	0.67440736	387	400	Colon	MLN
126	0.519283355	181	387	Ileum	Colon
144	0.689530269	390	387	Ileum	Colon
100	0	387	387	Colon	Colon
174	0.88970264	193	387	PBL	Colon
143	0.666022628	189	387	Lung	Colon
135	0.528530085	387	388	Colon	Colon
127	0.516337709	387	183	Colon	Ileum
152	0.741751148	387	392	Colon	Jejunum
139	0.629857282	387	401	Colon	SPL
145	0.68454279	387	384	Colon	BM
175	0.898233638	387	191	Colon	MLN
138	0.634898838	402	387	SPL	Colon
145	0.705993661	387	399	Colon	MLN
130	0.556553249	187	387	Lung	Colon
129	0.575795083	387	182	Colon	Ileum
146	0.69353547	395	387	Lung	Colon
143	0.67440736	400	387	MLN	Colon
153	0.727743226	176	387	BM	Colon
155	0.746947337	394	387	Jejunum	Colon
169	0.848553974	387	389	Colon	Ileum
152	0.741751148	392	387	Jejunum	Colon
145	0.69729591	397	387	Lung	Colon
134	0.598345758	197	387	SPL	Colon
175	0.898233638	191	387	MLN	Colon
128	0.46268141	387	198	Colon	SPL
138	0.634898838	387	402	Colon	SPL
155	0.746947337	387	394	Colon	Jejunum
150	0.716935078	387	383	Colon	BM
143	0.687303544	396	387	Lung	Colon
134	0.598345758	387	197	Colon	SPL
174	0.88970264	387	193	Colon	PBL
144	0.689530269	387	390	Colon	Ileum
136	0.669647471	387	391	Colon	Ileum
145	0.705993661	399	387	MLN	Colon
128	0.46268141	198	387	SPL	Colon
138	0.626792292	403	387	SPL	Colon
158	0.758145755	394	388	Jejunum	Colon
145	0.672341015	403	388	SPL	Colon
100	0	388	388	Colon	Colon
142	0.68372742	388	391	Colon	Ileum
138	0.58177792	198	388	SPL	Colon
147	0.683069794	388	398	Colon	MLN
138	0.58177792	388	198	Colon	SPL
150	0.708564398	388	395	Colon	Lung
149	0.715317459	388	402	Colon	SPL
139	0.652124578	388	184	Colon	Jejunum
150	0.722531549	388	399	Colon	MLN
147	0.683069794	398	388	MLN	Colon
150	0.710053265	388	401	Colon	SPL
149	0.718727825	388	397	Colon	Lung
178	0.900071961	388	191	Colon	MLN
153	0.735593508	388	383	Colon	BM
177	0.891695942	388	193	Colon	PBL
145	0.683903012	388	197	Colon	SPL
150	0.708564398	395	388	Lung	Colon
178	0.900071961	191	388	MLN	Colon
139	0.62255319	388	183	Colon	Ileum
145	0.672341015	388	403	Colon	SPL
148	0.697700657	384	388	BM	Colon
148	0.704785489	390	388	Ileum	Colon
149	0.715317459	402	388	SPL	Colon
141	0.668382259	388	182	Colon	Ileum
139	0.652124578	184	388	Jejunum	Colon
154	0.74516664	388	392	Colon	Jejunum
149	0.718727825	397	388	Lung	Colon
139	0.622338199	388	179	Colon	Colon
139	0.600724578	388	180	Colon	Colon
148	0.70564737	400	388	MLN	Colon
145	0.683903012	197	388	SPL	Colon
148	0.697700657	388	384	Colon	BM
148	0.71140921	396	388	Lung	Colon
171	0.844870791	389	388	Ileum	Colon
177	0.891695942	193	388	PBL	Colon
141	0.647646696	388	187	Colon	Lung
141	0.668382259	182	388	Ileum	Colon
148	0.70564737	388	400	Colon	MLN
148	0.690847244	388	189	Colon	Lung
141	0.647646696	187	388	Lung	Colon
171	0.844870791	388	389	Colon	Ileum
138	0.63366742	181	388	Ileum	Colon
159	0.756925871	388	176	Colon	BM
150	0.710053265	401	388	SPL	Colon
154	0.74516664	392	388	Jejunum	Colon
153	0.735593508	383	388	BM	Colon
150	0.722531549	399	388	MLN	Colon
142	0.68372742	391	388	Ileum	Colon
139	0.622338199	179	388	Colon	Colon
148	0.71140921	388	396	Colon	Lung
138	0.63366742	388	181	Colon	Ileum
148	0.704785489	388	390	Colon	Ileum
150	0.725719075	388	393	Colon	Jejunum
158	0.758145755	388	394	Colon	Jejunum
139	0.600724578	180	388	Colon	Colon
159	0.756925871	176	388	BM	Colon
150	0.725719075	393	388	Jejunum	Colon
148	0.690847244	189	388	Lung	Colon
139	0.62255319	183	388	Ileum	Colon
141	0.647255611	390	396	Ileum	Lung
148	0.694564993	394	390	Jejunum	Ileum
145	0.679013475	383	390	BM	Ileum
141	0.683519777	179	390	Colon	Ileum
148	0.694564993	390	394	Ileum	Jejunum
146	0.692041511	189	390	Lung	Ileum
142	0.684709043	187	390	Lung	Ileum
171	0.860705977	390	191	Ileum	MLN
170	0.851753499	390	193	Ileum	PBL
142	0.642977783	398	390	MLN	Ileum
142	0.64911816	384	390	BM	Ileum
148	0.705227464	390	401	Ileum	SPL
148	0.712454126	402	390	SPL	Ileum
148	0.700895668	390	392	Ileum	Jejunum
154	0.747851903	176	390	BM	Ileum
140	0.652450817	183	390	Ileum	Ileum
144	0.676411675	403	390	SPL	Ileum
140	0.66032048	180	390	Colon	Ileum
100	0	390	390	Ileum	Ileum
164	0.801467136	390	389	Ileum	Ileum
171	0.860705977	191	390	MLN	Ileum
142	0.690743482	182	390	Ileum	Ileum
145	0.731785248	390	197	Ileum	SPL
140	0.652450817	390	183	Ileum	Ileum
144	0.676411675	390	403	Ileum	SPL
142	0.705999164	390	198	Ileum	SPL
142	0.642977783	390	398	Ileum	MLN
145	0.731785248	197	390	SPL	Ileum
148	0.700895668	392	390	Jejunum	Ileum
142	0.690743482	390	182	Ileum	Ileum
141	0.647255611	396	390	Lung	Ileum
142	0.653632377	390	393	Ileum	Jejunum
140	0.66032048	390	180	Ileum	Colon
146	0.692041511	390	189	Ileum	Lung
143	0.6598171	399	390	MLN	Ileum
164	0.801467136	389	390	Ileum	Ileum
154	0.747851903	390	176	Ileum	BM
140	0.638668873	400	390	MLN	Ileum
144	0.682874854	395	390	Lung	Ileum
142	0.705999164	198	390	SPL	Ileum
141	0.670791272	390	184	Ileum	Jejunum
143	0.6598171	390	399	Ileum	MLN
138	0.636762938	391	390	Ileum	Ileum
148	0.712454126	390	402	Ileum	SPL
142	0.64911816	390	384	Ileum	BM
139	0.664372855	181	390	Ileum	Ileum
138	0.636762938	390	391	Ileum	Ileum
148	0.705227464	401	390	SPL	Ileum
142	0.669868718	390	397	Ileum	Lung
144	0.682874854	390	395	Ileum	Lung
139	0.664372855	390	181	Ileum	Ileum
142	0.684709043	390	187	Ileum	Lung
145	0.679013475	390	383	Ileum	BM
142	0.653632377	393	390	Jejunum	Ileum
140	0.638668873	390	400	Ileum	MLN
141	0.670791272	184	390	Jejunum	Ileum
170	0.851753499	193	390	PBL	Ileum
141	0.683519777	390	179	Ileum	Colon
142	0.669868718	397	390	Lung	Ileum
148	0.721638975	181	392	Ileum	Jejunum
148	0.726144334	392	391	Jejunum	Ileum
172	0.856411007	193	392	PBL	Jejunum
151	0.753028743	198	392	SPL	Jejunum
149	0.710240738	392	183	Jejunum	Ileum
151	0.725640031	392	397	Jejunum	Lung
149	0.728541723	182	392	Ileum	Jejunum
148	0.695323413	392	184	Jejunum	Jejunum
149	0.710165748	392	395	Jejunum	Lung
173	0.859536108	392	191	Jejunum	MLN
151	0.725640031	397	392	Lung	Jejunum
149	0.680076966	394	392	Jejunum	Jejunum
151	0.753028743	392	198	Jejunum	SPL
148	0.688069594	392	399	Jejunum	MLN
148	0.688069594	399	392	MLN	Jejunum
149	0.697626008	383	392	BM	Jejunum
149	0.710165748	395	392	Lung	Jejunum
149	0.680076966	392	394	Jejunum	Jejunum
148	0.695323413	184	392	Jejunum	Jejunum
148	0.735366019	392	179	Jejunum	Colon
149	0.703754475	400	392	MLN	Jejunum
150	0.704196833	392	384	Jejunum	BM
149	0.703916902	403	392	SPL	Jejunum
161	0.78653819	176	392	BM	Jejunum
100	0	392	392	Jejunum	Jejunum
154	0.739254807	401	392	SPL	Jejunum
165	0.817624458	389	392	Ileum	Jejunum
148	0.720983426	392	187	Jejunum	Lung
151	0.706944501	392	398	Jejunum	MLN
150	0.704196833	384	392	BM	Jejunum
148	0.720983426	187	392	Lung	Jejunum
151	0.758865877	392	197	Jejunum	SPL
153	0.73530437	189	392	Lung	Jejunum
144	0.632678564	393	392	Jejunum	Jejunum
154	0.739254807	392	401	Jejunum	SPL
149	0.703754475	392	400	Jejunum	MLN
148	0.722258089	392	180	Jejunum	Colon
149	0.69612264	396	392	Lung	Jejunum
149	0.69612264	392	396	Jejunum	Lung
165	0.817624458	392	389	Jejunum	Ileum
149	0.728541723	392	182	Jejunum	Ileum
173	0.859536108	191	392	MLN	Jejunum
151	0.706944501	398	392	MLN	Jejunum
148	0.735366019	179	392	Colon	Jejunum
149	0.710240738	183	392	Ileum	Jejunum
144	0.632678564	392	393	Jejunum	Jejunum
172	0.856411007	392	193	Jejunum	PBL
149	0.697626008	392	383	Jejunum	BM
148	0.722258089	180	392	Colon	Jejunum
151	0.758865877	197	392	SPL	Jejunum
152	0.736369161	402	392	SPL	Jejunum
153	0.73530437	392	189	Jejunum	Lung
161	0.78653819	392	176	Jejunum	BM
152	0.736369161	392	402	Jejunum	SPL
148	0.721638975	392	181	Jejunum	Ileum
149	0.703916902	392	403	Jejunum	SPL
148	0.726144334	391	392	Ileum	Jejunum
142	0.683081383	393	180	Jejunum	Colon
142	0.69674317	179	393	Colon	Jejunum
145	0.682102658	395	393	Lung	Jejunum
149	0.718081735	402	393	SPL	Jejunum
141	0.687287293	181	393	Ileum	Jejunum
149	0.718081735	393	402	Jejunum	SPL
146	0.678273016	393	383	Jejunum	BM
146	0.678273016	383	393	BM	Jejunum
170	0.849266338	193	393	PBL	Jejunum
146	0.724671697	393	198	Jejunum	SPL
145	0.682102658	393	395	Jejunum	Lung
145	0.707851352	393	182	Jejunum	Ileum
143	0.676847237	187	393	Lung	Jejunum
147	0.69357945	403	393	SPL	Jejunum
141	0.684788878	393	391	Jejunum	Ileum
143	0.676847237	393	187	Jejunum	Lung
145	0.667944682	393	398	Jejunum	MLN
147	0.74603839	393	197	Jejunum	SPL
144	0.67230677	393	396	Jejunum	Lung
145	0.667944682	398	393	MLN	Jejunum
147	0.74603839	197	393	SPL	Jejunum
141	0.687287293	393	181	Jejunum	Ileum
145	0.666916164	384	393	BM	Jejunum
149	0.708669514	189	393	Lung	Jejunum
144	0.659199664	399	393	MLN	Jejunum
144	0.685285909	393	397	Jejunum	Lung
151	0.721367964	401	393	SPL	Jejunum
144	0.67230677	396	393	Lung	Jejunum
100	0	393	393	Jejunum	Jejunum
142	0.69674317	393	179	Jejunum	Colon
146	0.652937761	394	393	Jejunum	Jejunum
143	0.656404631	393	183	Jejunum	Ileum
143	0.664075357	393	400	Jejunum	MLN
145	0.666916164	393	384	Jejunum	BM
170	0.849266338	393	193	Jejunum	PBL
142	0.647967407	393	184	Jejunum	Jejunum
146	0.724671697	198	393	SPL	Jejunum
149	0.708669514	393	189	Jejunum	Lung
141	0.684788878	391	393	Ileum	Jejunum
157	0.762566179	176	393	BM	Jejunum
142	0.647967407	184	393	Jejunum	Jejunum
144	0.685285909	397	393	Lung	Jejunum
157	0.762566179	393	176	Jejunum	BM
171	0.852469772	191	393	MLN	Jejunum
145	0.707851352	182	393	Ileum	Jejunum
164	0.811017386	393	389	Jejunum	Ileum
146	0.652937761	393	394	Jejunum	Jejunum
164	0.811017386	389	393	Ileum	Jejunum
151	0.721367964	393	401	Jejunum	SPL
144	0.659199664	393	399	Jejunum	MLN
143	0.656404631	183	393	Ileum	Jejunum
143	0.664075357	400	393	MLN	Jejunum
171	0.852469772	393	191	Jejunum	MLN
147	0.69357945	393	403	Jejunum	SPL
142	0.683081383	180	393	Colon	Jejunum
152	0.727887391	397	394	Lung	Jejunum
163	0.789693596	176	394	BM	Jejunum
163	0.789693596	394	176	Jejunum	BM
152	0.716583736	398	394	MLN	Jejunum
151	0.709365811	383	394	BM	Jejunum
151	0.714186407	394	395	Jejunum	Lung
172	0.862882314	394	193	Jejunum	PBL
151	0.720371809	394	187	Jejunum	Lung
149	0.742115104	391	394	Ileum	Jejunum
154	0.740819707	402	394	SPL	Jejunum
151	0.709365811	394	383	Jejunum	BM
154	0.740819707	394	402	Jejunum	SPL
151	0.714906696	394	183	Jejunum	Ileum
172	0.865274637	394	191	Jejunum	MLN
151	0.720371809	187	394	Lung	Jejunum
151	0.707104977	384	394	BM	Jejunum
155	0.746255039	394	189	Jejunum	Lung
151	0.759302142	394	197	Jejunum	SPL
150	0.70623962	394	399	Jejunum	MLN
155	0.746255039	189	394	Lung	Jejunum
150	0.70623962	399	394	MLN	Jejunum
151	0.714186407	395	394	Lung	Jejunum
154	0.757995038	394	198	Jejunum	SPL
150	0.739976205	394	180	Jejunum	Colon
154	0.757995038	198	394	SPL	Jejunum
149	0.744368442	181	394	Ileum	Jejunum
157	0.751653804	401	394	SPL	Jejunum
152	0.716583736	394	398	Jejunum	MLN
166	0.825531347	389	394	Ileum	Jejunum
152	0.723563856	403	394	SPL	Jejunum
150	0.746273481	179	394	Colon	Jejunum
151	0.759302142	197	394	SPL	Jejunum
150	0.712187082	396	394	Lung	Jejunum
152	0.741560024	394	182	Jejunum	Ileum
151	0.714906696	183	394	Ileum	Jejunum
172	0.862882314	193	394	PBL	Jejunum
150	0.720733522	184	394	Jejunum	Jejunum
157	0.751653804	394	401	Jejunum	SPL
150	0.712187082	394	396	Jejunum	Lung
150	0.746273481	394	179	Jejunum	Colon
100	0	394	394	Jejunum	Jejunum
152	0.723563856	394	403	Jejunum	SPL
149	0.742115104	394	391	Jejunum	Ileum
151	0.707104977	394	384	Jejunum	BM
166	0.825531347	394	389	Jejunum	Ileum
152	0.727887391	394	397	Jejunum	Lung
150	0.719768039	400	394	MLN	Jejunum
172	0.865274637	191	394	MLN	Jejunum
152	0.741560024	182	394	Ileum	Jejunum
149	0.744368442	394	181	Jejunum	Ileum
150	0.739976205	180	394	Colon	Jejunum
150	0.719768039	394	400	Jejunum	MLN
150	0.720733522	394	184	Jejunum	Jejunum
145	0.670515529	395	396	Lung	Lung
147	0.669711893	395	403	Lung	SPL
144	0.684011377	395	184	Lung	Jejunum
147	0.669711893	403	395	SPL	Lung
144	0.688213821	182	395	Ileum	Lung
143	0.687320719	181	395	Ileum	Lung
144	0.690641082	395	180	Lung	Colon
144	0.697774738	183	395	Ileum	Lung
151	0.698486746	395	401	Lung	SPL
143	0.702065862	395	179	Lung	Colon
156	0.733660608	395	176	Lung	BM
100	0	395	395	Lung	Lung
149	0.698381145	197	395	SPL	Lung
146	0.66479911	397	395	Lung	Lung
145	0.670515529	396	395	Lung	Lung
147	0.676883524	395	383	Lung	BM
144	0.690641082	180	395	Colon	Lung
144	0.688213821	395	182	Lung	Ileum
147	0.676883524	383	395	BM	Lung
148	0.676802989	395	189	Lung	Lung
143	0.702065862	179	395	Colon	Lung
171	0.870587819	193	395	PBL	Lung
147	0.689036004	395	384	Lung	BM
171	0.870587819	395	193	Lung	PBL
145	0.67880661	399	395	MLN	Lung
144	0.684011377	184	395	Jejunum	Lung
148	0.676802989	189	395	Lung	Lung
143	0.706554719	395	391	Lung	Ileum
147	0.689036004	384	395	BM	Lung
144	0.675021664	395	187	Lung	Lung
143	0.706554719	391	395	Ileum	Lung
149	0.698381145	395	197	Lung	SPL
146	0.66479911	395	397	Lung	Lung
144	0.697774738	395	183	Lung	Ileum
146	0.673451911	398	395	MLN	Lung
172	0.879378746	395	191	Lung	MLN
172	0.879378746	191	395	MLN	Lung
156	0.733660608	176	395	BM	Lung
166	0.828163815	389	395	Ileum	Lung
145	0.685936806	400	395	MLN	Lung
144	0.675021664	187	395	Lung	Lung
145	0.685936806	395	400	Lung	MLN
151	0.698486746	401	395	SPL	Lung
146	0.673451911	395	398	Lung	MLN
145	0.704890554	395	198	Lung	SPL
150	0.710516962	395	402	Lung	SPL
145	0.67880661	395	399	Lung	MLN
166	0.828163815	395	389	Lung	Ileum
143	0.687320719	395	181	Lung	Ileum
145	0.704890554	198	395	SPL	Lung
150	0.710516962	402	395	SPL	Lung
146	0.653266809	396	401	Lung	SPL
144	0.661775079	399	396	MLN	Lung
138	0.644835865	391	396	Ileum	Lung
143	0.658427842	396	384	Lung	BM
154	0.735787471	396	176	Lung	BM
143	0.658427842	384	396	BM	Lung
154	0.735787471	176	396	BM	Lung
144	0.661775079	396	399	Lung	MLN
144	0.652314652	189	396	Lung	Lung
146	0.653266809	401	396	SPL	Lung
139	0.643103785	396	184	Lung	Jejunum
139	0.643496399	180	396	Colon	Lung
172	0.861427622	396	191	Lung	MLN
142	0.705924069	198	396	SPL	Lung
147	0.668570055	383	396	BM	Lung
141	0.658807136	182	396	Ileum	Lung
144	0.652314652	396	189	Lung	Lung
166	0.821875055	389	396	Ileum	Lung
139	0.621689026	396	400	Lung	MLN
138	0.630800187	396	181	Lung	Ileum
147	0.701185237	197	396	SPL	Lung
142	0.629554096	396	403	Lung	SPL
146	0.660670349	396	402	Lung	SPL
141	0.631997966	396	397	Lung	Lung
166	0.821875055	396	389	Lung	Ileum
138	0.644835865	396	391	Lung	Ileum
172	0.861427622	191	396	MLN	Lung
139	0.642902823	396	183	Lung	Ileum
139	0.621689026	400	396	MLN	Lung
146	0.660670349	402	396	SPL	Lung
139	0.643496399	396	180	Lung	Colon
147	0.668570055	396	383	Lung	BM
141	0.658807136	396	182	Lung	Ileum
171	0.852531718	396	193	Lung	PBL
139	0.642902823	183	396	Ileum	Lung
138	0.630800187	181	396	Ileum	Lung
141	0.653428272	396	187	Lung	Lung
140	0.616632628	398	396	MLN	Lung
142	0.629554096	403	396	SPL	Lung
141	0.653428272	187	396	Lung	Lung
142	0.705924069	396	198	Lung	SPL
140	0.616632628	396	398	Lung	MLN
147	0.701185237	396	197	Lung	SPL
171	0.852531718	193	396	PBL	Lung
139	0.664609888	179	396	Colon	Lung
141	0.631997966	397	396	Lung	Lung
139	0.664609888	396	179	Lung	Colon
139	0.643103785	184	396	Jejunum	Lung
100	0	396	396	Lung	Lung
144	0.659448434	397	189	Lung	Lung
141	0.647333821	400	397	MLN	Lung
139	0.667961716	391	397	Ileum	Lung
146	0.693071362	397	399	Lung	MLN
140	0.679929872	181	397	Ileum	Lung
144	0.659448434	189	397	Lung	Lung
147	0.682978484	402	397	SPL	Lung
142	0.647951927	187	397	Lung	Lung
148	0.695473234	197	397	SPL	Lung
148	0.695473234	397	197	Lung	SPL
141	0.647333821	397	400	Lung	MLN
141	0.668655658	183	397	Ileum	Lung
172	0.875803165	397	193	Lung	PBL
167	0.846026825	389	397	Ileum	Lung
148	0.67780342	383	397	BM	Lung
155	0.736787314	176	397	BM	Lung
172	0.875803165	193	397	PBL	Lung
144	0.722592387	198	397	SPL	Lung
143	0.670555782	182	397	Ileum	Lung
142	0.647951927	397	187	Lung	Lung
147	0.682978484	397	402	Lung	SPL
141	0.669539741	397	184	Lung	Jejunum
100	0	397	397	Lung	Lung
139	0.667961716	397	391	Lung	Ileum
146	0.693071362	399	397	MLN	Lung
141	0.69667667	397	179	Lung	Colon
147	0.66194836	397	401	Lung	SPL
141	0.69667667	179	397	Colon	Lung
145	0.670790614	403	397	SPL	Lung
144	0.722592387	397	198	Lung	SPL
141	0.669539741	184	397	Jejunum	Lung
147	0.66194836	401	397	SPL	Lung
144	0.674165399	384	397	BM	Lung
142	0.642569803	398	397	MLN	Lung
145	0.670790614	397	403	Lung	SPL
155	0.736787314	397	176	Lung	BM
167	0.846026825	397	389	Lung	Ileum
140	0.679929872	397	181	Lung	Ileum
173	0.884513131	397	191	Lung	MLN
140	0.673571351	397	180	Lung	Colon
142	0.642569803	397	398	Lung	MLN
144	0.674165399	397	384	Lung	BM
143	0.670555782	397	182	Lung	Ileum
140	0.673571351	180	397	Colon	Lung
148	0.67780342	397	383	Lung	BM
173	0.884513131	191	397	MLN	Lung
141	0.668655658	397	183	Lung	Ileum
149	0.705461951	189	399	Lung	MLN
170	0.840590095	399	193	MLN	PBL
151	0.718200884	399	401	MLN	SPL
143	0.694480852	187	399	Lung	MLN
141	0.691216759	179	399	Colon	MLN
143	0.689896762	184	399	Jejunum	MLN
149	0.705461951	399	189	MLN	Lung
147	0.742776903	399	197	MLN	SPL
171	0.843503836	399	191	MLN	MLN
145	0.665922034	383	399	BM	MLN
142	0.679124849	399	183	MLN	Ileum
149	0.721646231	402	399	SPL	MLN
141	0.691117135	399	181	MLN	Ileum
144	0.684110612	399	180	MLN	Colon
145	0.650375346	398	399	MLN	MLN
157	0.759522059	176	399	BM	MLN
146	0.681415833	399	403	MLN	SPL
149	0.721646231	399	402	MLN	SPL
145	0.650375346	399	398	MLN	MLN
143	0.692887509	391	399	Ileum	MLN
142	0.679124849	183	399	Ileum	MLN
146	0.721396842	198	399	SPL	MLN
143	0.689896762	399	184	MLN	Jejunum
143	0.694480852	399	187	MLN	Lung
165	0.809385768	389	399	Ileum	MLN
146	0.721396842	399	198	MLN	SPL
141	0.691216759	399	179	MLN	Colon
146	0.681415833	403	399	SPL	MLN
143	0.700465908	399	182	MLN	Ileum
143	0.639327623	400	399	MLN	MLN
141	0.691117135	181	399	Ileum	MLN
170	0.840590095	193	399	PBL	MLN
147	0.742776903	197	399	SPL	MLN
151	0.718200884	401	399	SPL	MLN
143	0.700465908	182	399	Ileum	MLN
146	0.672889312	384	399	BM	MLN
145	0.665922034	399	383	MLN	BM
165	0.809385768	399	389	MLN	Ileum
143	0.692887509	399	391	MLN	Ileum
171	0.843503836	191	399	MLN	MLN
146	0.672889312	399	384	MLN	BM
157	0.759522059	399	176	MLN	BM
144	0.684110612	180	399	Colon	MLN
100	0	399	399	MLN	MLN
143	0.639327623	399	400	MLN	MLN
172	0.868041728	191	400	MLN	MLN
138	0.6559303	181	400	Ileum	MLN
139	0.636767914	183	400	Ileum	MLN
166	0.828728225	400	389	MLN	Ileum
139	0.658474979	400	179	MLN	Colon
145	0.686960942	400	402	MLN	SPL
171	0.859184502	400	193	MLN	PBL
137	0.650826318	400	391	MLN	Ileum
166	0.828728225	389	400	Ileum	MLN
142	0.692937068	198	400	SPL	MLN
155	0.750297103	400	176	MLN	BM
145	0.677113808	400	189	MLN	Lung
145	0.677113808	189	400	Lung	MLN
142	0.650040722	384	400	BM	MLN
146	0.682080903	400	383	MLN	BM
146	0.682080903	383	400	BM	MLN
139	0.636767914	400	183	MLN	Ileum
155	0.750297103	176	400	BM	MLN
139	0.652727747	184	400	Jejunum	MLN
146	0.681750992	400	401	MLN	SPL
144	0.670405771	400	403	MLN	SPL
137	0.650826318	391	400	Ileum	MLN
141	0.662279397	187	400	Lung	MLN
100	0	400	400	MLN	MLN
146	0.720953322	400	197	MLN	SPL
139	0.652727747	400	184	MLN	Jejunum
139	0.658474979	179	400	Colon	MLN
142	0.692937068	400	198	MLN	SPL
142	0.650040722	400	384	MLN	BM
145	0.686960942	402	400	SPL	MLN
141	0.675383092	400	182	MLN	Ileum
140	0.617532704	400	398	MLN	MLN
138	0.634757976	400	180	MLN	Colon
171	0.859184502	193	400	PBL	MLN
172	0.868041728	400	191	MLN	MLN
146	0.681750992	401	400	SPL	MLN
140	0.617532704	398	400	MLN	MLN
138	0.6559303	400	181	MLN	Ileum
141	0.662279397	400	187	MLN	Lung
146	0.720953322	197	400	SPL	MLN
144	0.670405771	403	400	SPL	MLN
141	0.675383092	182	400	Ileum	MLN
138	0.634757976	180	400	Colon	MLN
144	0.641270482	189	401	Lung	SPL
159	0.75182153	401	176	SPL	BM
143	0.654445352	398	401	MLN	SPL
141	0.656694051	180	401	Colon	SPL
136	0.62296361	401	184	SPL	Jejunum
136	0.62296361	184	401	Jejunum	SPL
175	0.881789514	191	401	MLN	SPL
174	0.87316401	401	193	SPL	PBL
134	0.555773107	401	187	SPL	Lung
137	0.566356761	403	401	SPL	SPL
134	0.599850986	182	401	Ileum	SPL
137	0.566356761	401	403	SPL	SPL
138	0.641227207	401	198	SPL	SPL
148	0.705417864	401	384	SPL	BM
100	0	401	401	SPL	SPL
134	0.587188634	401	183	SPL	Ileum
135	0.626390385	179	401	Colon	SPL
124	0.39455617	383	401	BM	SPL
135	0.561841279	401	402	SPL	SPL
124	0.39455617	401	383	SPL	BM
174	0.87316401	193	401	PBL	SPL
140	0.617019223	401	197	SPL	SPL
148	0.705417864	384	401	BM	SPL
133	0.582983008	181	401	Ileum	SPL
135	0.626390385	401	179	SPL	Colon
133	0.582983008	401	181	SPL	Ileum
138	0.641227207	198	401	SPL	SPL
134	0.587188634	183	401	Ileum	SPL
140	0.658126229	391	401	Ileum	SPL
134	0.555773107	187	401	Lung	SPL
143	0.654445352	401	398	SPL	MLN
159	0.75182153	176	401	BM	SPL
175	0.881789514	401	191	SPL	MLN
141	0.656694051	401	180	SPL	Colon
171	0.857049711	389	401	Ileum	SPL
134	0.599850986	401	182	SPL	Ileum
135	0.561841279	402	401	SPL	SPL
140	0.617019223	197	401	SPL	SPL
144	0.641270482	401	189	SPL	Lung
140	0.658126229	401	391	SPL	Ileum
171	0.857049711	401	389	SPL	Ileum
131	0.585977945	183	402	Ileum	SPL
139	0.666675057	180	402	Colon	SPL
139	0.666675057	402	180	SPL	Colon
100	0	402	402	SPL	SPL
143	0.646348845	402	189	SPL	Lung
138	0.599153271	402	403	SPL	SPL
173	0.878622839	402	193	SPL	PBL
130	0.597363014	179	402	Colon	SPL
169	0.85584836	389	402	Ileum	SPL
141	0.664184632	398	402	MLN	SPL
151	0.7135807	383	402	BM	SPL
159	0.76482703	176	402	BM	SPL
122	0.381319776	384	402	BM	SPL
169	0.85584836	402	389	SPL	Ileum
136	0.663436808	402	391	SPL	Ileum
159	0.76482703	402	176	SPL	BM
131	0.554088583	187	402	Lung	SPL
130	0.597363014	402	179	SPL	Colon
130	0.557698704	197	402	SPL	SPL
128	0.544039717	181	402	Ileum	SPL
132	0.595501105	198	402	SPL	SPL
131	0.554088583	402	187	SPL	Lung
125	0.507825058	402	182	SPL	Ileum
151	0.7135807	402	383	SPL	BM
132	0.595501105	402	198	SPL	SPL
135	0.63565492	402	184	SPL	Jejunum
141	0.664184632	402	398	SPL	MLN
128	0.544039717	402	181	SPL	Ileum
174	0.887266543	191	402	MLN	SPL
138	0.599153271	403	402	SPL	SPL
131	0.585977945	402	183	SPL	Ileum
130	0.557698704	402	197	SPL	SPL
122	0.381319776	402	384	SPL	BM
135	0.63565492	184	402	Jejunum	SPL
136	0.663436808	391	402	Ileum	SPL
125	0.507825058	182	402	Ileum	SPL
143	0.646348845	189	402	Lung	SPL
174	0.887266543	402	191	SPL	MLN
173	0.878622839	193	402	PBL	SPL
167	0.835833647	403	389	SPL	Ileum
172	0.86819898	403	191	SPL	MLN
134	0.593739301	183	403	Ileum	SPL
137	0.628972157	391	403	Ileum	SPL
140	0.623697891	403	197	SPL	SPL
137	0.628972157	403	391	SPL	Ileum
133	0.559354553	187	403	Lung	SPL
137	0.62498549	180	403	Colon	SPL
135	0.616783899	403	182	SPL	Ileum
145	0.684819462	384	403	BM	SPL
133	0.599580071	184	403	Jejunum	SPL
157	0.735381618	403	176	SPL	BM
134	0.593739301	403	183	SPL	Ileum
137	0.62498549	403	180	SPL	Colon
133	0.559354553	403	187	SPL	Lung
145	0.684819462	403	384	SPL	BM
135	0.633830152	179	403	Colon	SPL
157	0.735381618	176	403	BM	SPL
148	0.679574789	383	403	BM	SPL
170	0.852500164	193	403	PBL	SPL
133	0.590635255	181	403	Ileum	SPL
141	0.597022379	403	189	SPL	Lung
133	0.599580071	403	184	SPL	Jejunum
170	0.852500164	403	193	SPL	PBL
135	0.633830152	403	179	SPL	Colon
137	0.631005656	403	198	SPL	SPL
142	0.644170078	398	403	MLN	SPL
137	0.631005656	198	403	SPL	SPL
167	0.835833647	389	403	Ileum	SPL
135	0.616783899	182	403	Ileum	SPL
141	0.597022379	189	403	Lung	SPL
148	0.679574789	403	383	SPL	BM
172	0.86819898	191	403	MLN	SPL
100	0	403	403	SPL	SPL
140	0.623697891	197	403	SPL	SPL
142	0.644170078	403	398	SPL	MLN
133	0.590635255	403	181	SPL	Ileum
172	0.854583385	191	193	MLN	PBL
172	0.885663098	180	191	Colon	MLN
172	0.866758898	191	384	MLN	BM
172	0.866758898	384	191	BM	MLN
170	0.870093648	391	191	Ileum	MLN
175	0.891145599	191	189	MLN	Lung
174	0.908291256	197	191	SPL	MLN
174	0.908291256	191	197	MLN	SPL
174	0.903204941	198	191	SPL	MLN
172	0.885663098	191	180	MLN	Colon
171	0.883898116	187	191	Lung	MLN
172	0.873749632	181	191	Ileum	MLN
182	0.918139179	191	176	MLN	BM
172	0.868515832	383	191	BM	MLN
171	0.874307262	184	191	Jejunum	MLN
174	0.863209443	191	398	MLN	MLN
182	0.918139179	176	191	BM	MLN
172	0.868515832	191	383	MLN	BM
172	0.883741401	182	191	Ileum	MLN
174	0.903204941	191	198	MLN	SPL
174	0.863209443	398	191	MLN	MLN
173	0.864383785	389	191	Ileum	MLN
172	0.883741401	191	182	MLN	Ileum
171	0.874307262	191	184	MLN	Jejunum
173	0.864383785	191	389	MLN	Ileum
171	0.884742338	191	179	MLN	Colon
172	0.873749632	191	181	MLN	Ileum
100	0	191	191	MLN	MLN
170	0.870093648	191	391	MLN	Ileum
175	0.891145599	189	191	Lung	MLN
172	0.854583385	193	191	PBL	MLN
172	0.879436623	183	191	Ileum	MLN
172	0.879436623	191	183	MLN	Ileum
171	0.883898116	191	187	MLN	Lung
171	0.884742338	179	191	Colon	MLN
174	0.882573865	193	189	PBL	Lung
172	0.888183216	193	198	PBL	SPL
171	0.876908921	193	180	PBL	Colon
172	0.888183216	198	193	SPL	PBL
169	0.861060977	391	193	Ileum	PBL
182	0.915956844	176	193	BM	PBL
173	0.899769083	193	197	PBL	SPL
170	0.881770786	179	193	Colon	PBL
182	0.915956844	193	176	PBL	BM
171	0.870731173	193	181	PBL	Ileum
171	0.874975986	193	182	PBL	Ileum
170	0.881770786	193	179	PBL	Colon
170	0.871232284	193	184	PBL	Jejunum
172	0.861468283	389	193	Ileum	PBL
171	0.859661378	383	193	BM	PBL
170	0.875082062	193	187	PBL	Lung
100	0	193	193	PBL	PBL
170	0.871232284	184	193	Jejunum	PBL
174	0.882573865	189	193	Lung	PBL
172	0.853608714	398	193	MLN	PBL
172	0.877127408	183	193	Ileum	PBL
172	0.864449683	193	384	PBL	BM
172	0.853608714	193	398	PBL	MLN
171	0.876908921	180	193	Colon	PBL
171	0.859661378	193	383	PBL	BM
172	0.864449683	384	193	BM	PBL
170	0.875082062	187	193	Lung	PBL
169	0.861060977	193	391	PBL	Ileum
172	0.861468283	193	389	PBL	Ileum
171	0.874975986	182	193	Ileum	PBL
173	0.899769083	197	193	SPL	PBL
172	0.877127408	193	183	PBL	Ileum
171	0.870731173	181	193	Ileum	PBL
120	0.475969687	181	182	Ileum	Ileum
138	0.631336664	189	181	Lung	Ileum
129	0.583143023	181	197	Ileum	SPL
121	0.476004369	183	181	Ileum	Ileum
146	0.70125423	383	181	BM	Ileum
140	0.659049822	181	384	Ileum	BM
119	0.466592837	181	179	Ileum	Colon
121	0.476004369	181	183	Ileum	Ileum
153	0.76133913	176	181	BM	Ileum
130	0.581028524	181	180	Ileum	Colon
123	0.523444609	181	198	Ileum	SPL
119	0.466592837	179	181	Colon	Ileum
129	0.583143023	197	181	SPL	Ileum
123	0.506931527	187	181	Lung	Ileum
130	0.581028524	180	181	Colon	Ileum
153	0.76133913	181	176	Ileum	BM
138	0.631336664	181	189	Ileum	Lung
100	0	181	181	Ileum	Ileum
129	0.613518032	391	181	Ileum	Ileum
134	0.63012462	398	181	MLN	Ileum
123	0.500343234	181	184	Ileum	Jejunum
123	0.523444609	198	181	SPL	Ileum
129	0.613518032	181	391	Ileum	Ileum
123	0.500343234	184	181	Jejunum	Ileum
134	0.63012462	181	398	Ileum	MLN
165	0.833163438	181	389	Ileum	Ileum
140	0.659049822	384	181	BM	Ileum
120	0.475969687	182	181	Ileum	Ileum
123	0.506931527	181	187	Ileum	Lung
146	0.70125423	181	383	Ileum	BM
165	0.833163438	389	181	Ileum	Ileum
122	0.535365344	182	179	Ileum	Colon
134	0.644071955	182	180	Ileum	Colon
134	0.644071955	180	182	Colon	Ileum
154	0.774038737	182	176	Ileum	BM
123	0.507376254	183	182	Ileum	Ileum
147	0.702277994	383	182	BM	Ileum
100	0	182	182	Ileum	Ileum
122	0.526793748	198	182	SPL	Ileum
126	0.549954448	182	184	Ileum	Jejunum
129	0.581889337	182	197	Ileum	SPL
129	0.581889337	197	182	SPL	Ileum
126	0.516761434	187	182	Lung	Ileum
166	0.844995356	389	182	Ileum	Ileum
140	0.66489279	384	182	BM	Ileum
139	0.63951135	189	182	Lung	Ileum
131	0.647704875	391	182	Ileum	Ileum
126	0.549954448	184	182	Jejunum	Ileum
139	0.63951135	182	189	Ileum	Lung
136	0.6490881	182	398	Ileum	MLN
122	0.535365344	179	182	Colon	Ileum
140	0.66489279	182	384	Ileum	BM
166	0.844995356	182	389	Ileum	Ileum
123	0.507376254	182	183	Ileum	Ileum
126	0.516761434	182	187	Ileum	Lung
122	0.526793748	182	198	Ileum	SPL
131	0.647704875	182	391	Ileum	Ileum
136	0.6490881	398	182	MLN	Ileum
154	0.774038737	176	182	BM	Ileum
147	0.702277994	182	383	Ileum	BM
133	0.611593171	197	183	SPL	Ileum
152	0.732403035	197	383	SPL	BM
135	0.625073096	197	184	SPL	Jejunum
130	0.609682803	197	179	SPL	Colon
136	0.697555042	197	391	SPL	Ileum
133	0.611593171	183	197	Ileum	SPL
142	0.691830831	398	197	MLN	SPL
158	0.736230102	197	176	SPL	BM
100	0	197	197	SPL	SPL
168	0.864617706	197	389	SPL	Ileum
125	0.464897356	198	197	SPL	SPL
130	0.570255491	197	187	SPL	Lung
152	0.732403035	383	197	BM	SPL
168	0.864617706	389	197	Ileum	SPL
130	0.570255491	187	197	Lung	SPL
139	0.671118054	197	180	SPL	Colon
135	0.625073096	184	197	Jejunum	SPL
139	0.671118054	180	197	Colon	SPL
142	0.691830831	197	398	SPL	MLN
145	0.676179535	197	189	SPL	Lung
130	0.609682803	179	197	Colon	SPL
125	0.464897356	197	198	SPL	SPL
145	0.676179535	189	197	Lung	SPL
146	0.726565497	197	384	SPL	BM
136	0.697555042	391	197	Ileum	SPL
146	0.726565497	384	197	BM	SPL
158	0.736230102	176	197	BM	SPL
168	0.853407111	198	389	SPL	Ileum
134	0.599899898	198	180	SPL	Colon
125	0.514891489	198	179	SPL	Colon
100	0	198	198	SPL	SPL
139	0.671726964	198	398	SPL	MLN
128	0.598338673	184	198	Jejunum	SPL
141	0.668154735	198	189	SPL	Lung
132	0.674560594	391	198	Ileum	SPL
132	0.674560594	198	391	SPL	Ileum
168	0.853407111	389	198	Ileum	SPL
125	0.514891489	179	198	Colon	SPL
156	0.73899705	176	198	BM	SPL
129	0.560610543	187	198	Lung	SPL
128	0.598338673	198	184	SPL	Jejunum
144	0.702885525	384	198	BM	SPL
141	0.668154735	189	198	Lung	SPL
149	0.734832304	198	383	SPL	BM
127	0.547142819	198	183	SPL	Ileum
149	0.734832304	383	198	BM	SPL
139	0.671726964	398	198	MLN	SPL
156	0.73899705	198	176	SPL	BM
129	0.560610543	198	187	SPL	Lung
144	0.702885525	198	384	SPL	BM
127	0.547142819	183	198	Ileum	SPL
134	0.599899898	180	198	Colon	SPL
147	0.69791764	383	184	BM	Jejunum
128	0.550969837	187	184	Lung	Jejunum
124	0.506229173	184	183	Jejunum	Ileum
124	0.506229173	183	184	Ileum	Jejunum
141	0.677172028	384	184	BM	Jejunum
154	0.764210283	176	184	BM	Jejunum
138	0.63287395	184	189	Jejunum	Lung
125	0.53314005	184	179	Jejunum	Colon
141	0.677172028	184	384	Jejunum	BM
137	0.632418908	184	398	Jejunum	MLN
154	0.764210283	184	176	Jejunum	BM
163	0.819536216	389	184	Ileum	Jejunum
125	0.53314005	179	184	Colon	Jejunum
137	0.632418908	398	184	MLN	Jejunum
132	0.623824081	184	391	Jejunum	Ileum
131	0.585928459	184	180	Jejunum	Colon
128	0.550969837	184	187	Jejunum	Lung
138	0.63287395	189	184	Lung	Jejunum
100	0	184	184	Jejunum	Jejunum
131	0.585928459	180	184	Colon	Jejunum
132	0.623824081	391	184	Ileum	Jejunum
163	0.819536216	184	389	Jejunum	Ileum
147	0.69791764	184	383	Jejunum	BM
142	0.643180565	384	398	BM	MLN
143	0.686647161	187	384	Lung	BM
147	0.694304147	384	189	BM	Lung
155	0.73643249	384	176	BM	BM
143	0.686647161	384	187	BM	Lung
141	0.682859957	179	384	Colon	BM
139	0.650402081	183	384	Ileum	BM
140	0.666746813	180	384	Colon	BM
167	0.834333419	384	389	BM	Ileum
155	0.73643249	176	384	BM	BM
147	0.683520998	384	383	BM	BM
147	0.683520998	383	384	BM	BM
167	0.834333419	389	384	Ileum	BM
140	0.685054491	384	391	BM	Ileum
142	0.643180565	398	384	MLN	BM
139	0.650402081	384	183	BM	Ileum
140	0.666746813	384	180	BM	Colon
140	0.685054491	391	384	Ileum	BM
147	0.694304147	189	384	Lung	BM
100	0	384	384	BM	BM
141	0.682859957	384	179	BM	Colon
129	0.506170351	180	179	Colon	Colon
135	0.632935849	398	179	MLN	Colon
129	0.506170351	179	180	Colon	Colon
165	0.839384217	179	389	Colon	Ileum
154	0.762190845	179	176	Colon	BM
122	0.496703062	183	179	Ileum	Colon
122	0.496703062	179	183	Colon	Ileum
165	0.839384217	389	179	Ileum	Colon
132	0.637033209	391	179	Ileum	Colon
146	0.716130209	179	383	Colon	BM
100	0	179	179	Colon	Colon
125	0.547584825	187	179	Lung	Colon
135	0.632935849	179	398	Colon	MLN
154	0.762190845	176	179	BM	Colon
140	0.673205691	179	189	Colon	Lung
146	0.716130209	383	179	BM	Colon
125	0.547584825	179	187	Colon	Lung
140	0.673205691	189	179	Lung	Colon
132	0.637033209	179	391	Colon	Ileum
140	0.645125903	189	180	Lung	Colon
132	0.622981938	391	180	Ileum	Colon
132	0.622981938	180	391	Colon	Ileum
131	0.577116642	183	180	Ileum	Colon
155	0.751176341	176	180	BM	Colon
137	0.616830148	398	180	MLN	Colon
155	0.751176341	180	176	Colon	BM
146	0.702842717	383	180	BM	Colon
131	0.577116642	180	183	Colon	Ileum
137	0.616830148	180	398	Colon	MLN
140	0.645125903	180	189	Colon	Lung
146	0.702842717	180	383	Colon	BM
133	0.612508765	180	187	Colon	Lung
133	0.612508765	187	180	Lung	Colon
166	0.834631251	180	389	Colon	Ileum
100	0	180	180	Colon	Colon
166	0.834631251	389	180	Ileum	Colon
156	0.739263017	176	189	BM	Lung
150	0.701455813	383	189	BM	Lung
138	0.618117092	183	189	Ileum	Lung
169	0.847821905	389	189	Ileum	Lung
100	0	189	189	Lung	Lung
138	0.618117092	189	183	Lung	Ileum
150	0.701455813	189	383	Lung	BM
142	0.642590568	189	398	Lung	MLN
138	0.643485403	391	189	Ileum	Lung
138	0.594191796	189	187	Lung	Lung
138	0.594191796	187	189	Lung	Lung
138	0.643485403	189	391	Lung	Ileum
156	0.739263017	189	176	Lung	BM
169	0.847821905	189	389	Lung	Ileum
142	0.642590568	398	189	MLN	Lung
167	0.829117018	389	398	Ileum	MLN
135	0.60413827	183	398	Ileum	MLN
136	0.632884818	391	398	Ileum	MLN
167	0.829117018	398	389	MLN	Ileum
137	0.637640602	398	187	MLN	Lung
100	0	398	398	MLN	MLN
137	0.637640602	187	398	Lung	MLN
136	0.632884818	398	391	MLN	Ileum
156	0.738949766	398	176	MLN	BM
147	0.677589477	383	398	BM	MLN
147	0.677589477	398	383	MLN	BM
156	0.738949766	176	398	BM	MLN
135	0.60413827	398	183	MLN	Ileum
153	0.747334066	176	183	BM	Ileum
100	0	183	183	Ileum	Ileum
131	0.596099652	391	183	Ileum	Ileum
167	0.847390717	183	389	Ileum	Ileum
146	0.696313799	383	183	BM	Ileum
146	0.696313799	183	383	Ileum	BM
131	0.596099652	183	391	Ileum	Ileum
126	0.487902194	183	187	Ileum	Lung
126	0.487902194	187	183	Lung	Ileum
153	0.747334066	183	176	Ileum	BM
[truncated: 26 more rows]
