# Supplementary material for: Using Domain Based Latent Personal Analysis of B Cell Clone Diversity Patterns to Identify Novel Relationships Between the B Cell Clone Populations in Different Tissues
Source: Front Immunol. 2021 Apr 1;12:642673. doi: 10.3389/fimmu.2021.642673 (PMC8047331; doi:10.3389/fimmu.2021.642673)
Supplement: Supplementary Materials File 6 — - by sample entity distance tables: Distances between the signatures of every two tissue samples. one table for each donor from (21). Csize – number of unique clones summed between every two tissues (i.e. max csize=signature size*2); distance – distance between samples followed by the sample ids and tissue source of both samples compared. [file DataSheet_6.zip › Supplemental Materials file 6 - by sample entity distances/D145 sample Entity Distance.csv]

csize	distance_between_users	entity1	entity2	tissue_user1	tissue_user2
1670	0.882470855	649	149	Jejunum	BM
1355	0.619829553	169	151	PBL	Colon
1589	0.792077762	151	655	Colon	MLN
1707	0.920801872	645	152	Ileum	Colon
1666	0.869559947	152	663	Colon	SPL
1592	0.801239707	155	655	Ileum	MLN
1310	0.579992341	168	155	MLN	Ileum
1683	0.871225384	160	652	Jejunum	Lung
1655	0.869147256	654	160	Lung	Jejunum
1675	0.834416997	160	650	Jejunum	Jejunum
1651	0.851170558	160	659	Jejunum	PBL
1767	0.906075651	639	161	BM	Jejunum
1000	0	161	161	Jejunum	Jejunum
1662	0.869313032	662	161	SPL	Jejunum
1638	0.819107812	161	650	Jejunum	Jejunum
1358	0.608679149	161	162	Jejunum	Jejunum
1708	0.916401743	642	162	Colon	Jejunum
1638	0.883218759	651	170	Jejunum	PBL
1410	0.602411847	659	170	PBL	PBL
1725	0.85649236	172	656	SPL	MLN
1539	0.750579695	654	172	Lung	SPL
1436	0.658316646	150	173	BM	SPL
1794	0.91378912	642	637	Colon	BM
1760	0.889134117	637	174	BM	SPL
1813	0.93772539	638	649	BM	Jejunum
1798	0.912832663	642	639	Colon	BM
1674	0.881030496	640	155	Colon	Ileum
1697	0.890211704	640	174	Colon	SPL
1659	0.841266186	640	153	Colon	Colon
1805	0.929153764	640	644	Colon	Ileum
1769	0.920026695	659	641	PBL	Colon
1767	0.9211004	150	641	BM	Colon
1738	0.919414695	641	170	Colon	PBL
1799	0.937217504	649	642	Jejunum	Colon
1794	0.910219802	649	643	Jejunum	Ileum
1733	0.883889124	160	645	Jejunum	Ileum
1817	0.93783074	649	639	Jejunum	BM
1626	0.880000303	171	649	PBL	Jejunum
1638	0.888781255	649	168	Jejunum	MLN
1705	0.881859537	650	655	Jejunum	MLN
1649	0.794238635	651	650	Jejunum	Jejunum
1768	0.908174503	650	656	Jejunum	MLN
1574	0.780493973	652	169	Lung	PBL
1582	0.771805698	659	653	PBL	Lung
1463	0.685066987	654	174	Lung	SPL
1000	0	654	654	Lung	Lung
1752	0.883261473	654	657	Lung	MLN
1776	0.899646105	657	662	MLN	SPL
1728	0.856068655	660	171	PBL	PBL
1668	0.840951163	663	149	SPL	BM
1395	0.583363457	169	149	PBL	BM
1267	0.524607146	170	152	PBL	Colon
1445	0.716707663	174	155	SPL	Ileum
1432	0.662490618	163	174	Lung	SPL
1376	0.648145438	165	154	Lung	Ileum
1645	0.8449063	662	164	SPL	Lung
1798	0.932121745	644	662	Ileum	SPL
1666	0.845477919	662	148	SPL	BM
1531	0.75803754	156	148	Ileum	BM
1686	0.881717748	650	148	Jejunum	BM
1749	0.914698951	149	644	BM	Ileum
1408	0.658882108	161	149	Jejunum	BM
1406	0.624827805	164	150	Lung	BM
1379	0.669089645	155	151	Ileum	Colon
1659	0.901585737	152	650	Colon	Jejunum
1268	0.52400688	152	167	Colon	MLN
1731	0.878962363	656	153	MLN	Colon
1314	0.597919287	163	153	Lung	Colon
1447	0.714940746	174	153	SPL	Colon
1677	0.876354797	663	153	SPL	Colon
1745	0.891238888	660	154	PBL	Ileum
1380	0.657114315	163	154	Lung	Ileum
1370	0.637040691	154	170	Ileum	PBL
1301	0.570976873	155	171	Ileum	PBL
1644	0.866681256	156	650	Ileum	Jejunum
1301	0.56053079	155	156	Ileum	Ileum
1611	0.85580633	165	160	Lung	Jejunum
1601	0.846723974	170	160	PBL	Jejunum
1552	0.791651228	161	172	Jejunum	SPL
1755	0.897298804	657	161	MLN	Jejunum
1736	0.895648523	644	161	Ileum	Jejunum
1451	0.712445801	654	162	Lung	Jejunum
1451	0.712445801	162	654	Jejunum	Lung
1125	0.268269917	165	163	Lung	Lung
1769	0.887401733	639	172	BM	SPL
1761	0.894997385	151	637	Colon	BM
1780	0.910761787	661	637	SPL	BM
1818	0.922606441	637	641	BM	Colon
1805	0.924794274	638	644	BM	Ileum
1750	0.875533572	638	169	BM	PBL
1755	0.888416616	638	164	BM	Lung
1772	0.901012563	639	652	BM	Lung
1823	0.923884944	639	641	BM	Colon
1726	0.849534451	637	639	BM	BM
1735	0.90253683	662	640	SPL	Colon
1646	0.882708663	168	640	MLN	Colon
1638	0.877465992	166	640	MLN	Colon
1767	0.9211004	641	150	Colon	BM
1789	0.901597472	644	650	Ileum	Jejunum
1798	0.932121745	662	644	SPL	Ileum
1674	0.90910928	170	645	PBL	Ileum
1627	0.880513874	649	167	Jejunum	MLN
1662	0.831143109	661	652	SPL	Lung
1572	0.777470623	652	167	Lung	MLN
1574	0.782385904	171	652	PBL	Lung
1759	0.887639507	653	657	Lung	MLN
1584	0.80961856	653	151	Lung	Colon
1579	0.766711375	168	655	MLN	MLN
1729	0.868245106	652	656	Lung	MLN
1719	0.846478899	658	656	PBL	MLN
1728	0.862607157	660	166	PBL	MLN
1789	0.904983611	639	663	BM	SPL
1407	0.652234787	151	149	Colon	BM
1109	0.23956951	163	167	Lung	MLN
1401	0.60796846	166	150	MLN	BM
1138	0.293442812	168	165	MLN	Lung
1638	0.842352319	662	170	SPL	PBL
1201	0.432840913	170	156	PBL	Ileum
1397	0.582516941	171	149	PBL	BM
1705	0.894051008	649	652	Jejunum	Lung
1071	0.151948009	167	169	MLN	PBL
1584	0.799027329	156	655	Ileum	MLN
1215	0.394049075	153	152	Colon	Colon
1000	0	148	148	BM	BM
1541	0.738784231	148	173	BM	SPL
1528	0.725494096	163	148	Lung	BM
1587	0.778956517	148	653	BM	Lung
1398	0.594757815	150	169	BM	PBL
1407	0.656405234	162	150	Jejunum	BM
1753	0.921563626	643	150	Ileum	BM
1362	0.637185256	165	151	Lung	Colon
1589	0.792077762	655	151	MLN	Colon
1662	0.870416999	662	153	SPL	Colon
1585	0.815400564	155	653	Ileum	Lung
1301	0.56053079	156	155	Ileum	Ileum
1208	0.462726192	164	156	Lung	Ileum
1601	0.846788411	160	171	Jejunum	PBL
1375	0.656603338	163	161	Lung	Jejunum
1754	0.886025402	163	638	Lung	BM
1687	0.915206083	645	165	Ileum	Lung
1129	0.263031942	169	168	PBL	MLN
1410	0.601052127	659	171	PBL	PBL
1429	0.660432878	165	174	Lung	SPL
1434	0.706925442	156	174	Ileum	SPL
1726	0.850134169	637	638	BM	BM
1797	0.919417553	638	640	BM	Colon
1796	0.924399262	639	645	BM	Ileum
1796	0.924399262	645	639	Ileum	BM
1753	0.921247009	640	649	Colon	Jejunum
1788	0.922321934	645	640	Ileum	Colon
1675	0.817845767	642	640	Colon	Colon
1768	0.920188437	149	641	BM	Colon
1771	0.928102233	654	641	Lung	Colon
1766	0.92807609	641	154	Colon	Ileum
1799	0.911050675	644	651	Ileum	Jejunum
1728	0.910761383	149	645	BM	Ileum
1673	0.813927568	649	651	Jejunum	Jejunum
1744	0.9133012	663	650	SPL	Jejunum
1691	0.889167355	172	650	SPL	Jejunum
1682	0.878290551	650	658	Jejunum	PBL
1625	0.875625685	171	650	PBL	Jejunum
1588	0.782949917	149	652	BM	Lung
1590	0.815327817	151	652	Colon	Lung
1687	0.840710107	652	663	Lung	SPL
1773	0.925289299	644	653	Ileum	Lung
1759	0.887639507	657	653	MLN	Lung
1712	0.891051855	653	640	Lung	Colon
1751	0.869406562	659	657	PBL	MLN
1751	0.867645264	657	658	MLN	PBL
1748	0.891852505	162	657	Jejunum	MLN
1501	0.743688007	155	658	Ileum	PBL
1416	0.62678168	659	164	PBL	Lung
1064	0.142495393	170	167	PBL	MLN
1769	0.898036336	653	639	Lung	BM
1717	0.916541562	167	644	MLN	Ileum
1592	0.77537202	174	655	SPL	MLN
1718	0.848397606	656	149	MLN	BM
1580	0.805450506	162	653	Jejunum	Lung
1354	0.604286232	151	153	Colon	Colon
1724	0.870425748	151	656	Colon	MLN
1355	0.628889149	166	151	MLN	Colon
1639	0.860107782	152	661	Colon	SPL
1765	0.899142216	638	152	BM	Colon
1598	0.828060674	153	652	Colon	Lung
1744	0.919021914	153	644	Colon	Ileum
1372	0.639103204	171	154	PBL	Ileum
1438	0.70912704	154	173	Ileum	SPL
1761	0.906902958	155	637	Ileum	BM
1709	0.889849215	661	160	SPL	Jejunum
1448	0.659876587	654	164	Lung	Lung
1749	0.925718772	641	164	Colon	Lung
1307	0.588380752	153	166	Colon	MLN
1639	0.876079877	640	170	Colon	PBL
1573	0.774005981	653	171	Lung	PBL
1529	0.717530368	174	172	SPL	SPL
1747	0.874118218	660	173	PBL	SPL
1760	0.928283953	173	643	SPL	Ileum
1758	0.881470835	173	657	SPL	MLN
1445	0.716707663	155	174	Ileum	SPL
1689	0.899734351	651	174	Jejunum	SPL
1812	0.934372914	637	649	BM	Jejunum
1752	0.882502856	637	165	BM	Lung
1765	0.885467798	655	638	MLN	BM
1763	0.891507863	639	654	BM	Lung
1641	0.873258697	640	169	Colon	PBL
1710	0.889732533	652	640	Lung	Colon
1814	0.938284108	641	661	Colon	SPL
1781	0.906497089	642	660	Colon	PBL
1742	0.910895384	663	649	SPL	Jejunum
1686	0.885863908	148	649	BM	Jejunum
1682	0.878290551	658	650	PBL	Jejunum
1560	0.762853074	652	165	Lung	Lung
1595	0.786288209	172	652	SPL	Lung
1729	0.868245106	656	652	MLN	Lung
1662	0.831143109	652	661	Lung	SPL
1752	0.883261473	657	654	MLN	Lung
1434	0.650160602	654	165	Lung	Lung
1594	0.798945611	152	655	Colon	MLN
1716	0.850807927	166	656	MLN	MLN
1738	0.872045114	662	656	SPL	MLN
1671	0.839223995	663	659	SPL	PBL
1657	0.839684944	662	659	SPL	PBL
1730	0.867798691	660	165	PBL	Lung
1622	0.83465601	661	170	SPL	PBL
1625	0.835018175	165	661	Lung	SPL
1650	0.806410498	663	173	SPL	SPL
1655	0.84341641	663	164	SPL	Lung
1404	0.643079429	149	162	BM	Jejunum
1645	0.840660242	169	663	PBL	SPL
1062	0.140160206	170	171	PBL	PBL
1751	0.867645264	658	657	PBL	MLN
1752	0.879495086	167	637	MLN	BM
1373	0.643223212	154	166	Ileum	MLN
1719	0.850722216	656	148	MLN	BM
1679	0.844879645	148	663	BM	SPL
1685	0.877057182	640	149	Colon	BM
1451	0.672774404	150	654	BM	Lung
1407	0.656405234	150	162	BM	Jejunum
1669	0.861464646	151	663	Colon	SPL
1749	0.892948587	153	641	Colon	Colon
1432	0.682453933	659	153	PBL	Colon
1763	0.907589984	154	637	Ileum	BM
1408	0.657437202	149	155	BM	Ileum
1715	0.904348377	155	642	Ileum	Colon
1646	0.872922402	156	649	Ileum	Jejunum
1730	0.901646465	640	160	Colon	Jejunum
1598	0.808860249	160	162	Jejunum	Jejunum
1685	0.863211946	655	160	MLN	Jejunum
1134	0.294396512	168	163	MLN	Lung
1636	0.884374224	650	168	Jejunum	MLN
1529	0.745983366	170	172	PBL	SPL
1433	0.7004307	173	151	SPL	Colon
1753	0.86853559	660	637	PBL	BM
1757	0.872824346	638	658	BM	PBL
1754	0.86980151	659	638	PBL	BM
1776	0.887330814	656	639	MLN	BM
1755	0.881137151	166	639	MLN	BM
1691	0.911912848	642	168	Colon	MLN
1687	0.90337333	170	642	PBL	Colon
1779	0.923025077	661	642	SPL	Colon
1802	0.913953613	651	643	Jejunum	Ileum
1753	0.923413363	644	174	Ileum	SPL
1826	0.9327638	644	641	Ileum	Colon
1794	0.919852364	645	642	Ileum	Colon
1674	0.90910928	645	170	Ileum	PBL
1764	0.913673033	645	655	Ileum	MLN
1799	0.937217504	642	649	Colon	Jejunum
1647	0.887527196	651	168	Jejunum	MLN
1000	0	651	651	Jejunum	Jejunum
1690	0.900414512	173	651	SPL	Jejunum
1690	0.886623705	650	653	Jejunum	Lung
1582	0.771805698	653	659	Lung	PBL
1725	0.862166022	653	656	Lung	MLN
1650	0.829369987	662	654	SPL	Lung
1719	0.860001358	654	656	Lung	MLN
1723	0.858066605	656	174	MLN	SPL
1715	0.850493442	656	170	MLN	PBL
1777	0.885732327	656	638	MLN	BM
1739	0.880848943	168	657	MLN	MLN
1621	0.833999113	171	661	PBL	SPL
1638	0.839985121	662	169	SPL	PBL
1399	0.600277234	149	165	BM	Lung
1362	0.639356544	163	151	Lung	Colon
1415	0.621509148	659	163	PBL	Lung
1110	0.245009215	163	171	Lung	PBL
1410	0.641706509	171	173	PBL	SPL
1502	0.736550589	658	151	PBL	Colon
1000	0	655	655	MLN	MLN
1595	0.786288209	652	172	Lung	SPL
1708	0.919008654	167	643	MLN	Ileum
1753	0.871957156	657	148	MLN	BM
1355	0.624245475	151	171	Colon	PBL
1768	0.898145576	639	152	BM	Colon
1308	0.577015832	169	153	PBL	Colon
1672	0.903516632	153	650	Colon	Jejunum
1000	0	153	153	Colon	Colon
1000	0	154	154	Ileum	Ileum
1620	0.830573354	154	160	Ileum	Jejunum
1424	0.674435648	155	659	Ileum	PBL
1759	0.903968619	639	156	BM	Ileum
1759	0.903968619	156	639	Ileum	BM
1584	0.822886818	156	652	Ileum	Lung
1609	0.851818382	160	156	Jejunum	Ileum
1200	0.431601727	156	171	Ileum	PBL
1664	0.823645324	160	651	Jejunum	Jejunum
1580	0.805450506	653	162	Lung	Jejunum
1416	0.648164955	173	165	SPL	Lung
1122	0.258208684	165	167	Lung	MLN
1717	0.858264241	168	656	MLN	MLN
1628	0.838977461	168	661	MLN	SPL
1533	0.755155154	172	168	SPL	MLN
1639	0.876079877	170	640	PBL	Colon
1527	0.745061667	172	171	SPL	PBL
1738	0.918898931	641	171	Colon	PBL
1728	0.856068655	171	660	PBL	PBL
1528	0.744591707	172	169	SPL	PBL
1527	0.74853063	172	166	SPL	MLN
1440	0.652978121	659	173	PBL	SPL
1448	0.653487919	659	174	PBL	SPL
1428	0.651727178	174	170	SPL	PBL
1750	0.876030866	638	170	BM	PBL
1750	0.875533572	169	638	PBL	BM
1777	0.88244442	657	638	MLN	BM
1786	0.909907417	639	661	BM	SPL
1805	0.931880985	650	639	Jejunum	BM
1761	0.892173684	164	639	Lung	BM
1638	0.872820416	167	640	MLN	Colon
1812	0.922103254	641	656	Colon	MLN
1826	0.9327638	641	644	Colon	Ileum
1813	0.936565542	641	663	Colon	SPL
1744	0.923761072	165	641	Lung	Colon
1000	0	641	641	Colon	Colon
1728	0.924169602	164	644	Lung	Ileum
1686	0.918123878	645	164	Ileum	Lung
1776	0.899185986	645	649	Ileum	Jejunum
1788	0.922321934	640	645	Colon	Ileum
1462	0.733530597	153	654	Colon	Lung
1660	0.829785814	663	654	SPL	Lung
1437	0.648746989	163	654	Lung	Lung
1719	0.848280424	659	656	PBL	MLN
1715	0.848235708	656	169	MLN	PBL
1755	0.88010334	657	174	MLN	SPL
1485	0.683778441	658	169	PBL	PBL
1741	0.88519132	660	152	PBL	Colon
1237	0.49321664	164	162	Lung	Jejunum
1232	0.471418819	162	167	Jejunum	MLN
1125	0.272916837	163	164	Lung	Lung
1486	0.688881943	166	658	MLN	PBL
1079	0.178236489	166	169	MLN	PBL
1511	0.687139395	148	149	BM	BM
1628	0.876485263	169	650	PBL	Jejunum
1747	0.863655982	148	638	BM	BM
1588	0.782949917	652	149	Lung	BM
1669	0.861464646	663	151	SPL	Colon
1393	0.691777509	154	152	Ileum	Colon
1273	0.540243161	168	152	MLN	Colon
1373	0.634099971	156	154	Ileum	Ileum
1580	0.814227257	653	156	Lung	Ileum
1656	0.867506657	173	160	SPL	Jejunum
1403	0.61070901	164	149	Lung	BM
1376	0.648145438	154	165	Ileum	Lung
1429	0.661099113	174	168	SPL	MLN
1574	0.782385904	652	171	Lung	PBL
1448	0.70902773	151	174	Colon	SPL
1765	0.894982356	653	637	Lung	BM
1788	0.907734101	639	662	BM	SPL
1805	0.926433436	644	639	Ileum	BM
1741	0.901732828	663	640	SPL	Colon
1689	0.886661249	640	654	Colon	Lung
1638	0.872820416	640	167	Colon	MLN
1689	0.881309095	150	640	BM	Colon
1805	0.923587055	640	643	Colon	Ileum
1755	0.917166197	653	642	Lung	Colon
1755	0.917166197	642	653	Colon	Lung
1788	0.909968941	642	657	Colon	MLN
1686	0.904736614	642	166	Colon	MLN
1792	0.93331606	643	652	Ileum	Lung
1786	0.929977866	645	663	Ileum	SPL
1794	0.919852364	642	645	Colon	Ileum
1670	0.887076892	649	150	Jejunum	BM
1636	0.83978708	162	649	Jejunum	Jejunum
1741	0.912026242	651	663	Jejunum	SPL
1612	0.792890402	655	652	MLN	Lung
1434	0.650160602	165	654	Lung	Lung
1576	0.757417982	171	655	PBL	MLN
1769	0.888529401	639	655	BM	MLN
1775	0.881152071	657	639	MLN	BM
1727	0.858243752	660	170	PBL	PBL
1636	0.839587831	167	662	MLN	SPL
1735	0.908808415	649	662	Jejunum	SPL
1058	0.13489239	171	167	PBL	MLN
1436	0.658316646	173	150	SPL	BM
1589	0.782332673	653	172	Lung	SPL
1633	0.868035682	160	152	Jejunum	Colon
1139	0.299363012	164	168	Lung	MLN
1767	0.894182125	639	151	BM	Colon
1756	0.906684966	156	637	Ileum	BM
1593	0.796806206	160	161	Jejunum	Jejunum
1437	0.711713882	173	161	SPL	Jejunum
1759	0.900663687	638	162	BM	Jejunum
1415	0.621509148	163	659	Lung	PBL
1742	0.88223821	164	657	Lung	MLN
1433	0.661323504	164	174	Lung	SPL
1576	0.756800627	169	655	PBL	MLN
1000	0	170	170	PBL	PBL
1062	0.140160206	171	170	PBL	PBL
1073	0.168863781	166	170	MLN	PBL
1747	0.870645009	660	172	PBL	SPL
1705	0.886604908	172	640	SPL	Colon
1747	0.874118218	173	660	SPL	PBL
1425	0.691865733	162	173	Jejunum	SPL
1765	0.88717189	637	172	BM	SPL
1792	0.923707344	645	637	Ileum	BM
1746	0.863673368	149	638	BM	BM
1786	0.909907417	661	639	SPL	BM
1699	0.880331041	640	148	Colon	BM
1656	0.890064941	156	640	Ileum	Colon
1706	0.834126035	642	641	Colon	Colon
1810	0.937014492	662	641	SPL	Colon
1691	0.911912848	168	642	MLN	Colon
1765	0.917649932	644	148	Ileum	BM
1730	0.910453876	644	162	Ileum	Jejunum
1782	0.928716488	645	661	Ileum	SPL
1679	0.881044515	658	649	PBL	Jejunum
1672	0.877615731	659	650	PBL	Jejunum
1628	0.876485263	650	169	Jejunum	PBL
1684	0.898784005	651	654	Jejunum	Lung
1645	0.887406504	651	163	Jejunum	Lung
1775	0.913635627	655	644	MLN	Ileum
1759	0.871798984	639	658	BM	PBL
1412	0.604972876	659	167	PBL	MLN
1755	0.87070633	660	656	PBL	MLN
1741	0.874744498	654	660	Lung	PBL
1729	0.861195183	167	660	MLN	PBL
1658	0.830732644	661	653	SPL	Lung
1400	0.599806364	149	168	BM	MLN
1717	0.85654596	656	165	MLN	Lung
1068	0.162258241	171	166	PBL	MLN
1752	0.887617047	638	168	BM	MLN
1677	0.876354797	153	663	Colon	SPL
1652	0.84495104	663	165	SPL	Lung
1642	0.840713916	661	150	SPL	BM
1575	0.783095174	170	652	PBL	Lung
1552	0.750256491	148	172	BM	SPL
1533	0.751913694	162	148	Jejunum	BM
1544	0.745825616	172	149	SPL	BM
1676	0.906704353	651	152	Jejunum	Colon
1409	0.655497806	152	149	Colon	BM
1726	0.879266236	656	154	MLN	Ileum
1661	0.870427316	154	662	Ileum	SPL
1720	0.887070072	643	155	Ileum	Ileum
1301	0.576584148	155	166	Ileum	MLN
1301	0.576584148	166	155	MLN	Ileum
1580	0.814227257	156	653	Ileum	Lung
1760	0.894404886	660	160	PBL	Jejunum
1671	0.865064619	160	172	Jejunum	SPL
1724	0.877402929	656	161	MLN	Jejunum
1537	0.76480942	161	148	Jejunum	BM
1237	0.489925355	162	163	Jejunum	Lung
1425	0.691865733	173	162	SPL	Jejunum
1720	0.87490126	656	162	MLN	Jejunum
1574	0.765218576	653	164	Lung	Lung
1237	0.49321664	162	164	Jejunum	Lung
1718	0.928392136	643	164	Ileum	Lung
1757	0.886227813	165	639	Lung	BM
1124	0.273385797	166	165	MLN	Lung
1757	0.888474478	639	168	BM	MLN
1370	0.637040691	170	154	PBL	Ileum
1593	0.775512581	172	655	SPL	MLN
1679	0.892587256	650	173	Jejunum	SPL
1697	0.890211704	174	640	SPL	Colon
1447	0.661578634	150	174	BM	SPL
1799	0.914583501	638	642	BM	Colon
1777	0.88244442	638	657	BM	MLN
1759	0.868978566	660	638	PBL	BM
1820	0.930875124	639	643	BM	Ileum
1000	0	640	640	Colon	Colon
1638	0.888781255	168	649	MLN	Jejunum
1670	0.887076892	150	649	BM	Jejunum
1565	0.761827936	653	165	Lung	Lung
1757	0.888876946	654	637	Lung	BM
1577	0.757390118	655	167	MLN	MLN
1749	0.871577317	657	150	MLN	BM
1620	0.831854444	167	661	MLN	SPL
1611	0.856396368	168	160	MLN	Jejunum
1372	0.644869143	161	170	Jejunum	PBL
1362	0.639356544	151	163	Colon	Lung
1743	0.92482713	163	641	Lung	Colon
1757	0.888474478	168	639	MLN	BM
1789	0.914355602	644	656	Ileum	MLN
1485	0.672610934	659	658	PBL	PBL
1576	0.757988776	170	655	PBL	MLN
1751	0.878390642	637	170	BM	PBL
1650	0.829369987	654	662	Lung	SPL
1205	0.450575657	165	156	Lung	Ileum
1515	0.69671703	169	148	PBL	BM
1525	0.720386123	165	148	Lung	BM
1670	0.878884533	149	650	BM	Jejunum
1355	0.624245475	171	151	PBL	Colon
1704	0.874871677	152	642	Colon	Colon
1723	0.875656634	644	154	Ileum	Ileum
1298	0.566818102	170	155	PBL	Ileum
1755	0.9001341	657	155	MLN	Ileum
1418	0.664650614	659	156	PBL	Ileum
1373	0.652317852	156	161	Ileum	Jejunum
1601	0.84697589	166	160	MLN	Jejunum
1687	0.896222778	161	640	Jejunum	Colon
1450	0.717026823	174	161	SPL	Jejunum
1374	0.642562558	169	161	PBL	Jejunum
1661	0.868731443	663	162	SPL	Jejunum
1581	0.769523374	655	163	MLN	Lung
1417	0.651886372	164	173	Lung	SPL
1784	0.927568838	641	172	Colon	SPL
1692	0.892793159	172	649	SPL	Jejunum
1528	0.744591707	169	172	PBL	SPL
1463	0.685066987	174	654	SPL	Lung
1794	0.914257968	640	637	Colon	BM
1751	0.870149158	659	637	PBL	BM
1737	0.852787141	639	638	BM	BM
1765	0.899142216	152	638	Colon	BM
1816	0.924551061	657	641	MLN	Colon
1790	0.917537382	644	660	Ileum	PBL
1762	0.92312733	653	645	Lung	Ileum
1766	0.892386583	645	650	Ileum	Jejunum
1782	0.926453124	662	645	SPL	Ileum
1676	0.891708304	654	650	Lung	Jejunum
1653	0.871602645	651	156	Jejunum	Ileum
1582	0.780690352	653	150	Lung	BM
1457	0.72441494	152	654	Colon	Lung
1755	0.87070633	656	660	MLN	PBL
1751	0.869406562	657	659	MLN	PBL
1485	0.672610934	658	659	PBL	PBL
1726	0.847458663	660	659	PBL	PBL
1625	0.792355903	172	661	SPL	SPL
1781	0.905724109	662	637	SPL	BM
1000	0	663	663	SPL	SPL
1645	0.840643933	171	663	PBL	SPL
1620	0.775087849	663	661	SPL	SPL
1376	0.656130218	161	165	Jejunum	Lung
1693	0.910862182	642	165	Colon	Lung
1234	0.469276872	162	169	Jejunum	PBL
1754	0.875213966	169	639	PBL	BM
1776	0.919168635	641	658	Colon	PBL
1000	0	656	656	MLN	MLN
1574	0.785751433	652	166	Lung	MLN
1754	0.886025402	638	163	BM	Lung
1355	0.619829553	151	169	Colon	PBL
1000	0	163	163	Lung	Lung
1742	0.88223821	657	164	MLN	Lung
1747	0.864768104	639	148	BM	BM
1537	0.75888015	148	152	BM	Colon
1268	0.525061099	152	171	Colon	PBL
1426	0.672736507	152	659	Colon	PBL
1648	0.869343975	661	153	SPL	Colon
1327	0.630411089	153	155	Colon	Ileum
1595	0.82280431	652	154	Lung	Ileum
1379	0.647409574	168	154	MLN	Ileum
1721	0.880741701	154	643	Ileum	Ileum
1310	0.579992341	155	168	Ileum	MLN
1756	0.906684966	637	156	BM	Ileum
1204	0.455894492	156	163	Ileum	Lung
1713	0.886000216	663	160	SPL	Jejunum
1648	0.854517999	160	150	Jejunum	BM
1804	0.931778995	641	160	Colon	Jejunum
1372	0.644212109	161	171	Jejunum	PBL
1662	0.869313032	161	662	Jejunum	SPL
1419	0.660048206	162	659	Jejunum	PBL
1635	0.880611534	163	649	Lung	Jejunum
1575	0.774152402	652	164	Lung	Lung
1729	0.861195183	660	167	PBL	MLN
1752	0.888190411	168	637	MLN	BM
1641	0.881069227	651	169	Jejunum	PBL
1627	0.881855843	170	649	PBL	Jejunum
1524	0.706413662	171	148	PBL	BM
1000	0	173	173	SPL	SPL
1508	0.718283566	658	173	PBL	SPL
1592	0.786518976	652	174	Lung	SPL
1645	0.814929078	174	662	SPL	SPL
1747	0.868911903	149	637	BM	BM
1759	0.871798984	658	639	PBL	BM
1651	0.883719421	640	164	Colon	Lung
1764	0.90236256	656	640	MLN	Colon
1824	0.931574203	643	641	Ileum	Colon
1779	0.899906357	643	650	Ileum	Jejunum
1803	0.92526122	644	642	Ileum	Colon
1723	0.91988012	644	165	Ileum	Lung
1799	0.909922282	649	644	Jejunum	Ileum
1728	0.910761383	645	149	Ileum	BM
1690	0.886623705	653	650	Lung	Jejunum
1648	0.85726016	650	155	Jejunum	Ileum
1706	0.895926405	651	653	Jejunum	Lung
1769	0.911634636	656	651	MLN	Jejunum
1572	0.777470623	167	652	MLN	Lung
1563	0.757485522	163	652	Lung	Lung
1608	0.788045052	653	655	Lung	MLN
1444	0.665273353	171	654	PBL	Lung
1747	0.870066103	655	660	MLN	PBL
1738	0.872045114	656	662	MLN	SPL
1739	0.880848943	657	168	MLN	MLN
1759	0.870740636	657	656	MLN	MLN
1777	0.900297283	661	657	SPL	MLN
1759	0.878659076	657	172	MLN	SPL
1636	0.80903224	174	661	SPL	SPL
1648	0.80553079	172	663	SPL	SPL
1415	0.666698784	150	151	BM	Colon
1129	0.271134424	165	164	Lung	Lung
1775	0.913635627	644	655	Ileum	MLN
1649	0.865358865	662	162	SPL	Jejunum
1313	0.597611869	153	165	Colon	Lung
1125	0.263128213	165	169	Lung	PBL
1375	0.656603338	161	163	Jejunum	Lung
1719	0.860001358	656	654	MLN	Lung
1750	0.869541041	657	149	MLN	BM
1672	0.884227567	650	150	Jejunum	BM
1657	0.871923214	155	649	Ileum	Jejunum
1720	0.887070072	155	643	Ileum	Ileum
1601	0.846788411	171	160	PBL	Jejunum
1604	0.844595141	169	160	PBL	Jejunum
1658	0.868845305	174	160	SPL	Jejunum
1633	0.868035682	152	160	Colon	Jejunum
1737	0.882319447	656	160	MLN	Jejunum
1408	0.658882108	149	161	BM	Jejunum
1369	0.642920206	161	166	Jejunum	MLN
1401	0.604391239	149	163	BM	Lung
1642	0.841537907	163	662	Lung	SPL
1065	0.149304797	167	166	MLN	MLN
1078	0.165037388	170	169	PBL	PBL
1725	0.85649236	656	172	MLN	SPL
1760	0.916906549	645	172	Ileum	SPL
1751	0.911946585	172	642	SPL	Colon
1437	0.711713882	161	173	Jejunum	SPL
1434	0.706925442	174	156	SPL	Ileum
1650	0.814267649	663	174	SPL	SPL
1775	0.931153944	174	641	SPL	Colon
1771	0.885356328	656	637	MLN	BM
1769	0.896920811	653	638	Lung	BM
1762	0.901936332	639	162	BM	Jejunum
1735	0.90253683	640	662	Colon	SPL
1689	0.881309095	640	150	Colon	BM
1736	0.915830588	173	642	SPL	Colon
1800	0.922333929	642	643	Colon	Ileum
1737	0.915272272	642	174	Colon	SPL
1724	0.921645434	168	644	MLN	Ileum
1671	0.889584319	654	649	Lung	Jejunum
1640	0.885290322	649	164	Jejunum	Lung
1646	0.872922402	649	156	Jejunum	Ileum
1636	0.884374224	168	650	MLN	Jejunum
1811	0.93215413	651	638	Jejunum	BM
1810	0.932087066	651	639	Jejunum	BM
1769	0.898598262	652	638	Lung	BM
1591	0.798003155	161	655	Jejunum	MLN
1000	0	657	657	MLN	MLN
1758	0.881470835	657	173	MLN	SPL
1486	0.684577066	170	658	PBL	PBL
1744	0.889375458	153	660	Colon	PBL
1673	0.875550142	663	161	SPL	Jejunum
1694	0.84447511	655	663	MLN	SPL
1402	0.602843106	150	167	BM	MLN
1458	0.683301918	654	173	Lung	SPL
1421	0.622134663	173	174	SPL	SPL
1748	0.868235531	637	150	BM	BM
1771	0.928102233	641	654	Colon	Lung
1732	0.908105646	651	662	Jejunum	SPL
1201	0.437328434	166	156	MLN	Ileum
1000	0	156	156	Ileum	Ileum
1789	0.904983611	663	639	SPL	BM
1596	0.788325214	148	652	BM	Lung
1775	0.881152071	639	657	BM	MLN
1658	0.860538082	151	662	Colon	SPL
1678	0.894356311	151	651	Colon	Jejunum
1433	0.7004307	151	173	Colon	SPL
1356	0.62370951	151	170	Colon	PBL
1502	0.736550589	151	658	Colon	PBL
1719	0.909749828	151	645	Colon	Ileum
1704	0.874871677	642	152	Colon	Colon
1745	0.926518556	153	643	Colon	Ileum
1648	0.86152829	661	154	SPL	Ileum
1000	0	155	155	Ileum	Ileum
1739	0.891426133	155	660	Ileum	PBL
1584	0.822886818	652	156	Lung	Ileum
1655	0.869147256	160	654	Jejunum	Lung
1744	0.909330885	643	161	Ileum	Jejunum
1503	0.747378793	161	658	Jejunum	PBL
1663	0.894231032	640	162	Colon	Jejunum
1638	0.842352319	170	662	PBL	SPL
1593	0.775512581	655	172	MLN	SPL
1696	0.891352065	640	173	Colon	SPL
1751	0.876751424	169	637	PBL	BM
1792	0.923707344	637	645	BM	Ileum
1751	0.876751424	637	169	BM	PBL
1780	0.910761787	637	661	BM	SPL
1751	0.870832702	637	148	BM	BM
1820	0.92214277	638	641	BM	Colon
1782	0.908510109	639	160	BM	Jejunum
1646	0.880910755	640	165	Colon	Lung
1715	0.904348377	642	155	Colon	Ileum
1741	0.903783616	642	658	Colon	PBL
1725	0.908409321	642	154	Colon	Ileum
1774	0.921647785	662	642	SPL	Colon
1760	0.920155492	643	659	Ileum	PBL
1714	0.924124541	165	643	Lung	Ileum
1802	0.913953613	643	651	Ileum	Jejunum
1765	0.930730535	643	174	Ileum	SPL
1790	0.917537382	660	644	PBL	Ileum
1764	0.913673033	655	645	MLN	Ileum
1652	0.800650696	649	650	Jejunum	Jejunum
1628	0.880778162	169	649	PBL	Jejunum
1806	0.928447864	657	649	MLN	Jejunum
1700	0.889045103	649	653	Jejunum	Lung
1668	0.905103615	649	152	Jejunum	Colon
1773	0.912930867	656	649	MLN	Jejunum
1736	0.911788516	651	661	Jejunum	SPL
1640	0.880982086	651	171	Jejunum	PBL
1811	0.93215413	638	651	BM	Jejunum
1591	0.781873455	652	659	Lung	PBL
1458	0.726727633	154	654	Ileum	Lung
1770	0.881978704	637	657	BM	MLN
1758	0.869304189	657	660	MLN	PBL
1721	0.843459201	660	658	PBL	PBL
1498	0.69220466	150	658	BM	PBL
1644	0.832376133	661	659	SPL	PBL
1000	0	662	662	SPL	SPL
1636	0.80292742	662	173	SPL	SPL
1628	0.880778162	649	169	Jejunum	PBL
1715	0.849385956	171	656	PBL	MLN
1741	0.860365501	149	639	BM	BM
1578	0.759811891	166	655	MLN	MLN
1757	0.872824346	658	638	PBL	BM
1000	0	152	152	Colon	Colon
1686	0.902597469	642	167	Colon	MLN
1747	0.906571125	642	148	Colon	BM
1747	0.863655982	638	148	BM	BM
1641	0.834101407	661	149	SPL	BM
1422	0.678786278	153	150	Colon	BM
1399	0.692463405	161	151	Jejunum	Colon
1654	0.843848768	152	640	Colon	Colon
1751	0.89767259	641	152	Colon	Colon
1278	0.579595598	156	152	Ileum	Colon
1417	0.668513377	152	150	Colon	BM
1307	0.581270107	153	171	Colon	PBL
1725	0.908409321	154	642	Ileum	Colon
1656	0.890064941	640	156	Colon	Ileum
1363	0.668207759	151	156	Colon	Ileum
1777	0.907160016	160	637	Jejunum	BM
1713	0.886000216	160	663	Jejunum	SPL
1760	0.894404886	160	660	Jejunum	PBL
1358	0.608679149	162	161	Jejunum	Jejunum
1416	0.652353868	173	163	SPL	Lung
1235	0.482651744	162	165	Jejunum	Lung
1121	0.260476801	171	165	PBL	Lung
1444	0.669632107	654	166	Lung	MLN
1730	0.87008042	660	168	PBL	MLN
1544	0.789241609	172	155	SPL	Ileum
1523	0.711170545	173	172	SPL	SPL
1753	0.923413363	174	644	SPL	Ileum
1751	0.875591929	171	637	PBL	BM
1785	0.906491013	663	637	SPL	BM
1737	0.852787141	638	639	BM	BM
1819	0.931419479	638	643	BM	Ileum
1739	0.919910652	167	641	MLN	Colon
1816	0.924551061	641	657	Colon	MLN
1718	0.928392136	164	643	Lung	Ileum
1765	0.917649932	148	644	BM	Ileum
1635	0.880611534	649	163	Jejunum	Lung
1801	0.924390022	657	651	MLN	Jejunum
1713	0.903338048	651	652	Jejunum	Lung
1703	0.884654613	655	649	MLN	Jejunum
1585	0.759046107	655	658	MLN	PBL
1754	0.894912662	657	152	MLN	Colon
1651	0.835448813	661	658	SPL	PBL
1492	0.700612733	163	658	Lung	PBL
1735	0.858092784	150	660	BM	PBL
1730	0.87008042	168	660	MLN	PBL
1737	0.858360985	660	148	PBL	BM
1773	0.912242233	645	660	Ileum	PBL
1655	0.84341641	164	663	Lung	SPL
1748	0.891852505	657	162	MLN	Jejunum
1123	0.27009789	166	164	MLN	Lung
1541	0.738784231	173	148	SPL	BM
1640	0.813256568	640	151	Colon	Colon
1751	0.870149158	637	659	BM	PBL
1127	0.260181282	166	168	MLN	MLN
1755	0.881137151	639	166	BM	MLN
1444	0.664599571	654	169	Lung	PBL
1537	0.76480942	148	161	BM	Jejunum
1646	0.849060959	149	160	BM	Jejunum
1718	0.851710988	656	150	MLN	BM
1748	0.865907853	639	150	BM	BM
1417	0.67494207	150	161	BM	Jejunum
1648	0.854517999	150	160	BM	Jejunum
1669	0.897420375	151	649	Colon	Jejunum
1747	0.920357922	151	643	Colon	Ileum
1425	0.670469303	659	151	PBL	Colon
1362	0.637185256	151	165	Colon	Lung
1740	0.924609746	152	644	Colon	Ileum
1308	0.581333233	167	153	MLN	Colon
1415	0.666819148	153	149	Colon	BM
1462	0.733530597	654	153	Lung	Colon
1389	0.654182509	161	154	Jejunum	Ileum
1620	0.830573354	160	154	Jejunum	Ileum
1456	0.727706928	654	155	Lung	Ileum
1674	0.881030496	155	640	Ileum	Colon
1773	0.899443828	657	160	MLN	Jejunum
1730	0.901646465	160	640	Jejunum	Colon
1376	0.656130218	165	161	Lung	Jejunum
1286	0.585429788	162	152	Jejunum	Colon
1725	0.911908054	162	643	Jejunum	Ileum
1626	0.833259977	661	164	SPL	Lung
1611	0.856396368	160	168	Jejunum	MLN
1426	0.649923409	169	174	PBL	SPL
1641	0.873258697	169	640	PBL	Colon
1400	0.599544477	150	170	BM	PBL
1735	0.868500545	171	657	PBL	MLN
1784	0.927568838	172	641	SPL	Colon
1540	0.786243801	162	172	Jejunum	SPL
1552	0.791651228	172	161	SPL	Jejunum
1458	0.683301918	173	654	SPL	Lung
1781	0.905724109	637	662	BM	SPL
1769	0.920026695	641	659	Colon	PBL
1744	0.923761072	641	165	Colon	Lung
1814	0.938284108	661	641	SPL	Colon
1734	0.91621386	654	642	Lung	Colon
1799	0.914583501	642	638	Colon	BM
1800	0.922333929	643	642	Ileum	Colon
1714	0.925270437	168	643	MLN	Ileum
1824	0.931574203	641	643	Colon	Ileum
1676	0.910053017	166	645	MLN	Ileum
1719	0.909749828	645	151	Ileum	Colon
1812	0.934372914	649	637	Jejunum	BM
1670	0.89209864	650	151	Jejunum	Colon
1576	0.785194102	653	168	Lung	MLN
1585	0.75806952	149	655	BM	MLN
1764	0.885972503	637	655	BM	MLN
1743	0.864913094	655	657	MLN	MLN
1498	0.735972796	658	162	PBL	Jejunum
1628	0.838977461	661	168	SPL	MLN
1622	0.832265462	169	661	PBL	SPL
1670	0.836299637	661	655	SPL	MLN
1636	0.839587831	662	167	SPL	MLN
1400	0.599806364	168	149	MLN	BM
1599	0.845157554	160	167	Jejunum	MLN
1751	0.878853462	167	638	MLN	BM
1573	0.773387448	169	653	PBL	Lung
1679	0.907072383	169	645	PBL	Ileum
1117	0.25964982	164	171	Lung	PBL
1773	0.917865107	658	643	PBL	Ileum
1765	0.89466472	638	151	BM	Colon
1803	0.92526122	642	644	Colon	Ileum
1529	0.745983366	172	170	SPL	PBL
1308	0.585493536	155	165	Ileum	Lung
1735	0.870747654	170	657	PBL	MLN
1749	0.864862656	638	150	BM	BM
1759	0.900663687	162	638	Jejunum	BM
1747	0.906571125	148	642	BM	Colon
1737	0.858360985	148	660	BM	PBL
1497	0.68418625	658	149	PBL	BM
1319	0.624441474	155	152	Ileum	Colon
1661	0.870427316	662	154	SPL	Ileum
1767	0.905534609	154	638	Ileum	BM
1675	0.87087878	651	154	Jejunum	Ileum
1767	0.90775459	155	639	Ileum	BM
1776	0.90529364	643	160	Ileum	Jejunum
1673	0.875550142	161	663	Jejunum	SPL
1647	0.863891403	661	161	SPL	Jejunum
1427	0.675844824	659	161	PBL	Jejunum
1305	0.593748436	162	155	Jejunum	Ileum
1238	0.483854966	168	162	MLN	Jejunum
1125	0.272916837	164	163	Lung	Lung
1138	0.293442812	165	168	Lung	MLN
1751	0.875591929	637	171	BM	PBL
1539	0.750579695	172	654	SPL	Lung
1412	0.648798341	166	173	MLN	SPL
1411	0.641772374	173	167	SPL	MLN
1739	0.919353283	645	174	Ileum	SPL
1769	0.896920811	638	653	BM	Lung
1780	0.909184272	660	640	PBL	Colon
1697	0.875891945	640	658	Colon	PBL
1799	0.917260272	639	640	BM	Colon
1775	0.931153944	641	174	Colon	SPL
1818	0.941713218	641	650	Colon	Jejunum
1806	0.934068339	663	643	SPL	Ileum
1798	0.917094907	644	657	Ileum	MLN
1675	0.908030592	171	645	PBL	Ileum
1000	0	649	649	Jejunum	Jejunum
1806	0.928447864	649	657	Jejunum	MLN
1648	0.891281895	165	651	Lung	Jejunum
1647	0.887527196	168	651	MLN	Jejunum
1457	0.72441494	654	152	Lung	Colon
1739	0.876852936	657	165	MLN	Lung
1496	0.737536188	658	156	PBL	Ileum
1625	0.838056936	163	661	Lung	SPL
1397	0.583866609	149	170	BM	PBL
1123	0.27009789	164	166	Lung	MLN
1756	0.879736335	639	167	BM	MLN
1129	0.263031942	168	169	MLN	PBL
1794	0.914257968	637	640	BM	Colon
1749	0.871099996	637	658	BM	PBL
1781	0.922520823	663	642	SPL	Colon
1723	0.875656634	154	644	Ileum	Ileum
1736	0.856066947	149	660	BM	PBL
1656	0.846868322	150	662	BM	SPL
1407	0.664135566	150	156	BM	Ileum
1453	0.718903096	654	151	Lung	Colon
1755	0.891609178	151	657	Colon	MLN
1594	0.798945611	655	152	MLN	Colon
1668	0.905103615	152	649	Colon	Jejunum
1273	0.540243161	152	168	Colon	MLN
1308	0.581333233	153	167	Colon	MLN
1380	0.657114315	154	163	Ileum	Lung
1643	0.862312153	155	661	Ileum	SPL
1753	0.93098945	641	156	Colon	Ileum
1719	0.877636839	156	656	Ileum	MLN
1662	0.850892491	160	658	Jejunum	PBL
1370	0.641289783	161	167	Jejunum	MLN
1587	0.793188812	655	162	MLN	Jejunum
1587	0.793188812	162	655	Jejunum	MLN
1649	0.893799336	164	651	Lung	Jejunum
1736	0.873353939	166	657	MLN	MLN
1123	0.264374914	170	165	PBL	Lung
1769	0.887401733	172	639	SPL	BM
1771	0.919671599	172	644	SPL	Ileum
1784	0.926414042	643	172	Ileum	SPL
1784	0.926414042	172	643	SPL	Ileum
1737	0.919289047	173	645	SPL	Ileum
1727	0.86074344	656	173	MLN	SPL
1764	0.887684516	174	638	SPL	BM
1757	0.888876946	637	654	BM	Lung
1756	0.890196067	164	637	Lung	BM
1785	0.906491013	637	663	BM	SPL
1802	0.929571979	638	650	BM	Jejunum
1765	0.885467798	638	655	BM	MLN
1817	0.93783074	639	649	BM	Jejunum
1812	0.921869942	660	641	PBL	Colon
1713	0.893090676	643	156	Ileum	Ileum
1755	0.923526846	173	644	SPL	Ileum
1716	0.890942477	645	161	Ileum	Jejunum
1796	0.925515546	660	649	PBL	Jejunum
1574	0.774721026	653	170	Lung	PBL
1565	0.761827936	165	653	Lung	Lung
1679	0.834573751	653	663	Lung	SPL
1759	0.928151288	643	654	Ileum	Lung
1535	0.739624086	148	654	BM	Lung
1713	0.843198108	656	655	MLN	MLN
1496	0.737536188	156	658	Ileum	PBL
1663	0.841413697	662	658	SPL	PBL
1503	0.739322895	658	152	PBL	Colon
1411	0.603495486	169	659	PBL	PBL
1622	0.83465601	170	661	PBL	SPL
1636	0.843622693	166	662	MLN	SPL
1000	0	150	150	BM	BM
1528	0.725494096	148	163	BM	Lung
1064	0.142495393	167	170	MLN	PBL
1768	0.887959289	173	638	SPL	BM
1117	0.25964982	171	164	PBL	Lung
1526	0.719878026	168	148	MLN	BM
1753	0.871957156	148	657	BM	MLN
1531	0.75803754	148	156	BM	Ileum
1753	0.920024877	643	149	Ileum	BM
1405	0.592344223	149	150	BM	BM
1425	0.670469303	151	659	Colon	PBL
1215	0.394049075	152	153	Colon	Colon
1400	0.699711255	153	161	Colon	Jejunum
1682	0.907603694	153	651	Colon	Jejunum
1308	0.587758624	163	155	Lung	Ileum
1455	0.727544639	654	161	Lung	Jejunum
1757	0.900549234	637	162	BM	Jejunum
1759	0.886886382	639	163	BM	Lung
1717	0.85654596	165	656	Lung	MLN
1642	0.844622666	662	165	SPL	Lung
1560	0.762853074	165	652	Lung	Lung
1716	0.850807927	656	166	MLN	MLN
1575	0.783095174	652	170	Lung	PBL
1691	0.889167355	650	172	Jejunum	SPL
1674	0.894668157	649	173	Jejunum	SPL
1593	0.787947937	173	652	SPL	Lung
1413	0.641071548	169	173	PBL	SPL
1418	0.654979413	168	173	MLN	SPL
1678	0.897262718	649	174	Jejunum	SPL
1592	0.786518976	174	652	SPL	Lung
1806	0.930305246	637	651	BM	Jejunum
1818	0.922606441	641	637	Colon	BM
1797	0.925583917	638	645	BM	Ileum
1787	0.906589269	638	662	BM	SPL
1761	0.892173684	639	164	BM	Lung
1751	0.919463659	640	651	Colon	Jejunum
1686	0.902190616	171	642	PBL	Colon
1687	0.900481766	642	169	Colon	PBL
1760	0.920155492	659	643	PBL	Ileum
1779	0.928349862	644	652	Ileum	Lung
1768	0.927897405	652	645	Lung	Ileum
1638	0.883926175	165	649	Lung	Jejunum
1636	0.882571267	650	165	Jejunum	Lung
1785	0.919460752	650	660	Jejunum	PBL
1732	0.908105646	662	651	SPL	Jejunum
1496	0.684775802	654	652	Lung	Lung
1583	0.774419748	658	653	PBL	Lung
1672	0.83571359	653	662	Lung	SPL
1560	0.750738872	163	653	Lung	Lung
1638	0.826946988	661	654	SPL	Lung
1755	0.891609178	657	151	MLN	Colon
1776	0.899646105	662	657	SPL	MLN
1759	0.871847459	659	639	PBL	BM
1766	0.893103573	660	662	PBL	SPL
1759	0.868978566	638	660	BM	PBL
1642	0.844622666	165	662	Lung	SPL
1638	0.839985121	169	662	PBL	SPL
1644	0.83976561	167	663	MLN	SPL
1738	0.919414695	170	641	PBL	Colon
1070	0.154192036	169	171	PBL	PBL
1440	0.652978121	173	659	SPL	PBL
1599	0.806416013	153	655	Colon	MLN
1726	0.847458663	659	660	PBL	PBL
1433	0.649446259	149	173	BM	SPL
1113	0.248750196	163	170	Lung	PBL
1410	0.601052127	171	659	PBL	PBL
1755	0.923526846	644	173	Ileum	SPL
1354	0.611037218	151	152	Colon	Colon
1654	0.868004149	662	152	SPL	Colon
1432	0.682453933	153	659	Colon	PBL
1319	0.604050028	153	164	Colon	Lung
1447	0.714940746	153	174	Colon	SPL
1745	0.891238888	154	660	Ileum	PBL
1760	0.923259094	641	155	Colon	Ileum
1303	0.570118993	169	155	PBL	Ileum
1758	0.90451292	638	156	BM	Ileum
1201	0.437328434	156	166	Ileum	MLN
1230	0.469069491	162	170	Jejunum	PBL
1724	0.922792039	644	163	Ileum	Lung
1113	0.248750196	170	163	PBL	Lung
1111	0.244815036	163	169	Lung	PBL
1119	0.26267007	164	170	Lung	PBL
1734	0.873879657	660	164	PBL	Lung
1127	0.262587526	168	171	MLN	PBL
1641	0.846932687	168	662	MLN	SPL
1404	0.614969462	168	150	MLN	BM
1397	0.582516941	149	171	BM	PBL
1774	0.930007955	173	641	SPL	Colon
1765	0.930730535	174	643	SPL	Ileum
1751	0.882042424	166	637	MLN	BM
1820	0.92214277	641	638	Colon	BM
1784	0.908711501	661	638	SPL	BM
1799	0.917260272	640	639	Colon	BM
1738	0.921946703	641	166	Colon	MLN
1807	0.935215274	662	643	SPL	Ileum
1722	0.85421866	644	645	Ileum	Ileum
1638	0.819107812	650	161	Jejunum	Jejunum
1625	0.873955408	650	166	Jejunum	MLN
1000	0	650	650	Jejunum	Jejunum
1736	0.911788516	661	651	SPL	Jejunum
1684	0.898784005	654	651	Lung	Jejunum
1591	0.822315934	652	152	Lung	Colon
1451	0.720622948	654	156	Lung	Ileum
1428	0.618366326	150	659	BM	PBL
1411	0.603495486	659	169	PBL	PBL
1734	0.888849848	660	156	PBL	Ileum
1728	0.857822807	660	169	PBL	PBL
1641	0.834101407	149	661	BM	SPL
1642	0.840713916	150	661	BM	SPL
1639	0.860107782	661	152	SPL	Colon
1636	0.840998727	662	171	SPL	PBL
1659	0.875123603	663	156	SPL	Ileum
1363	0.668207759	156	151	Ileum	Colon
1717	0.916541562	644	167	Ileum	MLN
1410	0.641706509	173	171	SPL	PBL
1416	0.648164955	165	173	Lung	SPL
1653	0.871602645	156	651	Ileum	Jejunum
1000	0	652	652	Lung	Lung
1539	0.763807719	148	154	BM	Ileum
1538	0.763639742	155	148	Ileum	BM
1582	0.773932342	149	653	BM	Lung
1406	0.624827805	150	164	BM	Lung
1354	0.611037218	152	151	Colon	Colon
1737	0.93081117	152	643	Colon	Ileum
1286	0.585429788	152	162	Colon	Jejunum
1368	0.623186838	155	154	Ileum	Ileum
1601	0.84697589	160	166	Jejunum	MLN
1765	0.904867356	161	638	Jejunum	BM
1503	0.747378793	658	161	PBL	Jejunum
1533	0.751913694	148	162	BM	Jejunum
1232	0.471418819	167	162	MLN	Jejunum
1708	0.919008654	643	167	Ileum	MLN
1200	0.430546172	156	167	Ileum	MLN
1534	0.754669101	164	172	Lung	SPL
1535	0.791974459	172	156	SPL	Ileum
1412	0.642144097	170	173	PBL	SPL
1412	0.642144097	173	170	SPL	PBL
1751	0.878853462	638	167	BM	MLN
1787	0.906589269	662	638	SPL	BM
1772	0.901012563	652	639	Lung	BM
1687	0.896222778	640	161	Colon	Jejunum
1638	0.874844721	171	640	PBL	Colon
1710	0.889732533	640	652	Colon	Lung
1781	0.906161704	642	656	Colon	MLN
1752	0.926167703	654	644	Lung	Ileum
1752	0.926167703	644	654	Ileum	Lung
1718	0.913248285	171	644	PBL	Ileum
1674	0.90780062	645	167	Ileum	MLN
1679	0.881044515	649	658	Jejunum	PBL
1638	0.881012329	651	166	Jejunum	MLN
1582	0.810732758	652	162	Lung	Jejunum
1575	0.774152402	164	652	Lung	Lung
1445	0.66253895	167	654	MLN	Lung
1581	0.769523374	163	655	Lung	MLN
1759	0.871847459	639	659	BM	PBL
1533	0.709170316	148	659	BM	PBL
1620	0.775087849	661	663	SPL	SPL
1647	0.863891403	161	661	Jejunum	SPL
1642	0.841537907	662	163	SPL	Lung
1742	0.910895384	649	663	Jejunum	SPL
1648	0.80553079	663	172	SPL	SPL
1666	0.845477919	148	662	BM	SPL
1123	0.266300437	164	169	Lung	PBL
1625	0.873955408	166	650	MLN	Jejunum
1523	0.711170545	172	173	SPL	SPL
1524	0.713832377	148	166	BM	MLN
1110	0.245009215	171	163	PBL	Lung
1356	0.6220623	167	151	MLN	Colon
1757	0.900549234	162	637	Jejunum	BM
1689	0.899734351	174	651	SPL	Jejunum
1541	0.766612964	148	153	BM	Colon
1668	0.840951163	149	663	BM	SPL
1735	0.858092784	660	150	PBL	BM
1398	0.594757815	169	150	PBL	BM
1755	0.921883356	644	151	Ileum	Colon
1588	0.818275549	653	154	Lung	Ileum
1544	0.789241609	155	172	Ileum	SPL
1315	0.625582544	153	156	Colon	Ileum
1201	0.432945829	169	156	PBL	Ileum
1707	0.886764641	662	160	SPL	Jejunum
1782	0.908510109	160	639	Jejunum	BM
1716	0.890942477	161	645	Jejunum	Ileum
1755	0.897298804	161	657	Jejunum	MLN
1591	0.798003155	655	161	MLN	Jejunum
1111	0.244815036	169	163	PBL	Lung
1070	0.154192036	171	169	PBL	PBL
1584	0.78040814	653	173	Lung	SPL
1594	0.778202365	173	655	SPL	MLN
1624	0.796572003	661	173	SPL	SPL
1727	0.86074344	173	656	SPL	MLN
1755	0.88010334	174	657	SPL	MLN
1760	0.889134117	174	637	SPL	BM
1751	0.882042424	637	166	BM	MLN
1797	0.919417553	640	638	Colon	BM
1767	0.905534609	638	154	BM	Ileum
1755	0.874701373	171	639	PBL	BM
1752	0.920054501	640	650	Colon	Jejunum
1735	0.904876763	661	640	SPL	Colon
1759	0.928151288	654	643	Lung	Ileum
1804	0.935122103	643	661	Ileum	SPL
1736	0.895648523	161	644	Jejunum	Ileum
1724	0.922792039	163	644	Lung	Ileum
1801	0.925189127	644	637	Ileum	BM
1762	0.92312733	645	653	Ileum	Lung
1700	0.889045103	653	649	Lung	Jejunum
1635	0.881846541	650	163	Jejunum	Lung
1638	0.881012329	166	651	MLN	Jejunum
1574	0.785751433	166	652	MLN	Lung
1493	0.679525674	654	653	Lung	Lung
1504	0.715450092	654	658	Lung	PBL
1719	0.846478899	656	658	MLN	PBL
1662	0.870416999	153	662	Colon	SPL
1669	0.846254894	150	663	BM	SPL
1401	0.647216183	156	149	Ileum	BM
1422	0.603592141	149	659	BM	PBL
1369	0.63319956	169	154	PBL	Ileum
1237	0.489925355	163	162	Lung	Jejunum
1113	0.255398514	163	166	Lung	MLN
1071	0.151948009	169	167	PBL	MLN
1544	0.745825616	149	172	BM	SPL
1764	0.891110116	173	637	SPL	BM
1593	0.802014446	655	154	MLN	Ileum
1505	0.743055728	154	658	Ileum	PBL
1275	0.547252075	163	152	Lung	Colon
1801	0.922135834	656	643	MLN	Ileum
1802	0.929571979	650	638	Jejunum	BM
1374	0.642562558	161	169	Jejunum	PBL
1535	0.739624086	654	148	Lung	BM
1373	0.672922649	151	162	Colon	Jejunum
1267	0.532024939	166	152	MLN	Colon
1762	0.900103898	152	637	Colon	BM
1268	0.52400688	167	152	MLN	Colon
1759	0.899161421	657	153	MLN	Colon
1722	0.92146314	153	645	Colon	Ileum
1593	0.802014446	154	655	Ileum	MLN
1373	0.643223212	166	154	MLN	Ileum
1691	0.869719446	155	645	Ileum	Ileum
1201	0.432840913	156	170	Ileum	PBL
1733	0.883889124	645	160	Ileum	Jejunum
1376	0.647224438	161	155	Jejunum	Ileum
1235	0.501187811	156	162	Ileum	Jejunum
1233	0.473940317	166	162	MLN	Jejunum
1758	0.934689975	162	641	Jejunum	Colon
1698	0.899909482	162	645	Jejunum	Ileum
1733	0.869718315	163	660	Lung	PBL
1759	0.886886382	163	639	Lung	BM
1129	0.271134424	164	165	Lung	Lung
1751	0.884152782	165	638	Lung	BM
1113	0.255398514	166	163	MLN	Lung
1529	0.717530368	172	174	SPL	SPL
1429	0.660432878	174	165	SPL	Lung
1815	0.929614705	637	643	BM	Ileum
1754	0.882026273	637	163	BM	Lung
1751	0.878390642	170	637	PBL	BM
1765	0.901944119	153	637	Colon	BM
1749	0.864862656	150	638	BM	BM
1751	0.919463659	651	640	Jejunum	Colon
1729	0.904322158	659	642	PBL	Colon
1693	0.910862182	165	642	Lung	Colon
1709	0.919977203	643	166	Ileum	MLN
1799	0.911050675	651	644	Jejunum	Ileum
1751	0.909996499	658	645	PBL	Ileum
1776	0.897480472	651	645	Jejunum	Ileum
1675	0.908030592	645	171	Ileum	PBL
1700	0.887352394	651	148	Jejunum	BM
1638	0.881269821	167	651	MLN	Jejunum
1573	0.77737365	166	653	MLN	Lung
1444	0.669632107	166	654	MLN	Lung
1452	0.666074695	659	654	PBL	Lung
1734	0.91621386	642	654	Colon	Lung
1576	0.757417982	655	171	MLN	PBL
1608	0.788045052	655	653	MLN	Lung
1486	0.685801083	167	658	MLN	PBL
1657	0.839684944	659	662	PBL	SPL
1679	0.844879645	663	148	SPL	BM
1409	0.655567344	149	154	BM	Ileum
1552	0.792190902	172	153	SPL	Colon
1397	0.591320519	166	149	MLN	BM
1372	0.644869143	170	161	PBL	Jejunum
1000	0	171	171	PBL	PBL
1720	0.87490126	162	656	Jejunum	MLN
1361	0.633190531	151	168	Colon	MLN
1740	0.917855142	641	169	Colon	PBL
1747	0.864768104	148	639	BM	BM
1537	0.755692734	151	148	Colon	BM
1585	0.75806952	655	149	MLN	BM
1406	0.621224103	150	163	BM	Lung
1546	0.7804616	172	151	SPL	Colon
1355	0.628889149	151	166	Colon	MLN
1762	0.900103898	637	152	BM	Colon
1740	0.924609746	644	152	Ileum	Colon
1722	0.92146314	645	153	Ileum	Colon
1676	0.875761481	154	663	Ileum	SPL
1723	0.879620638	656	155	MLN	Ileum
1657	0.871923214	649	155	Jejunum	Ileum
1301	0.570976873	171	155	PBL	Ileum
1644	0.866681256	650	156	Jejunum	Ileum
1773	0.899443828	160	657	Jejunum	MLN
1610	0.85258034	160	163	Jejunum	Lung
1372	0.644212109	171	161	PBL	Jejunum
1376	0.647224438	155	161	Ileum	Jejunum
1540	0.786243801	172	162	SPL	Jejunum
1377	0.660772309	164	154	Lung	Ileum
1119	0.258053407	164	167	Lung	MLN
1414	0.618425476	168	659	MLN	PBL
1128	0.264924955	170	168	PBL	MLN
1431	0.706239543	173	152	SPL	Colon
1592	0.77537202	655	174	MLN	SPL
1766	0.896725073	637	652	BM	Lung
1765	0.88717189	172	637	SPL	BM
1764	0.885972503	655	637	MLN	BM
1777	0.885732327	638	656	BM	MLN
1776	0.887330814	639	656	BM	MLN
1756	0.879736335	167	639	MLN	BM
1712	0.891051855	640	653	Colon	Lung
1753	0.921247009	649	640	Jejunum	Colon
1822	0.934803135	645	641	Ileum	Colon
1810	0.937014492	641	662	Colon	SPL
1818	0.941713218	650	641	Jejunum	Colon
1738	0.921946703	166	641	MLN	Colon
1000	0	643	643	Ileum	Ileum
1738	0.922124237	645	654	Ileum	Lung
1727	0.912851547	150	645	BM	Ileum
1674	0.894668157	173	649	SPL	Jejunum
1640	0.880982086	171	651	PBL	Jejunum
1806	0.930305246	651	637	Jejunum	BM
1576	0.78897357	168	652	MLN	Lung
1574	0.765218576	164	653	Lung	Lung
1744	0.876516936	656	661	MLN	SPL
1715	0.849385956	656	171	MLN	PBL
1533	0.709170316	659	148	PBL	BM
1622	0.833663925	661	166	SPL	MLN
1764	0.895287398	660	661	PBL	SPL
1656	0.846868322	662	150	SPL	BM
1655	0.840919077	662	149	SPL	BM
1652	0.84495104	165	663	Lung	SPL
1676	0.841441512	663	658	SPL	PBL
1379	0.669089645	151	155	Colon	Ileum
1397	0.693325328	153	154	Colon	Ileum
1647	0.84199056	663	170	SPL	PBL
1399	0.595695733	171	150	PBL	BM
1442	0.709827373	174	152	SPL	Colon
1637	0.800568921	662	172	SPL	SPL
1756	0.876992728	639	170	BM	PBL
1000	0	164	164	Lung	Lung
1621	0.833999113	661	171	SPL	PBL
1545	0.752910554	150	172	BM	SPL
1552	0.750256491	172	148	SPL	BM
1525	0.720386123	148	165	BM	Lung
1685	0.877057182	149	640	BM	Colon
1395	0.583363457	149	169	BM	PBL
1498	0.69220466	658	150	PBL	BM
1402	0.602843106	167	150	MLN	BM
1278	0.549940621	164	152	Lung	Colon
1397	0.693325328	154	153	Ileum	Colon
1327	0.630411089	155	153	Ileum	Colon
1704	0.869555324	153	642	Colon	Colon
1758	0.898039862	657	154	MLN	Ileum
1764	0.907061644	155	638	Ileum	BM
1315	0.625582544	156	153	Ileum	Colon
1611	0.859558201	164	160	Lung	Jejunum
1601	0.846723974	160	170	Jejunum	PBL
1000	0	162	162	Jejunum	Jejunum
1743	0.92482713	641	163	Colon	Lung
1406	0.621224103	163	150	Lung	BM
1319	0.604050028	164	153	Lung	Colon
1570	0.770205266	167	653	MLN	Lung
1716	0.850471971	167	656	MLN	MLN
1686	0.902190616	642	171	Colon	PBL
1427	0.651552977	171	174	PBL	SPL
1637	0.800568921	172	662	SPL	SPL
1705	0.895384224	651	172	Jejunum	SPL
1509	0.715139062	658	174	PBL	SPL
1585	0.77797676	174	653	SPL	Lung
1801	0.930085348	637	650	BM	Jejunum
1726	0.850134169	638	637	BM	BM
1768	0.887927238	638	172	BM	SPL
1754	0.86980151	638	659	BM	PBL
1726	0.849534451	639	637	BM	BM
1681	0.88869304	640	154	Colon	Ileum
1727	0.868458759	151	641	Colon	Colon
1000	0	642	642	Colon	Colon
1801	0.92136563	643	660	Ileum	PBL
1738	0.922124237	654	645	Lung	Ileum
1725	0.853899623	645	643	Ileum	Ileum
1687	0.915206083	165	645	Lung	Ileum
1686	0.916310092	645	168	Ileum	MLN
1686	0.918089495	163	645	Lung	Ileum
1666	0.869006164	649	154	Jejunum	Ileum
1705	0.894051008	652	649	Lung	Jejunum
1681	0.888965366	150	651	BM	Jejunum
1791	0.920860574	651	660	Jejunum	PBL
1751	0.884518382	660	652	PBL	Lung
1584	0.799027329	655	156	MLN	Ileum
1581	0.7708282	655	164	MLN	Lung
1685	0.863211946	160	655	Jejunum	MLN
1744	0.896681989	156	657	Ileum	MLN
1494	0.706425259	164	658	Lung	PBL
1622	0.832265462	661	169	SPL	PBL
1645	0.8449063	164	662	Lung	SPL
1768	0.890955114	660	663	PBL	SPL
1451	0.666095307	149	654	BM	Lung
1672	0.90649736	649	153	Jejunum	Colon
1125	0.268269917	163	165	Lung	Lung
1724	0.921645434	644	168	Ileum	MLN
1313	0.592286405	153	168	Colon	MLN
1429	0.661099113	168	174	MLN	SPL
1412	0.648798341	173	166	SPL	MLN
1812	0.922103254	656	641	MLN	Colon
1636	0.840998727	171	662	PBL	SPL
1128	0.256779486	167	168	MLN	MLN
1407	0.664135566	156	150	Ileum	BM
1435	0.702339511	174	162	SPL	Jejunum
1727	0.858243752	170	660	PBL	PBL
1235	0.501187811	162	156	Jejunum	Ileum
1726	0.879266236	154	656	Ileum	MLN
1724	0.870425748	656	151	MLN	Colon
1720	0.857378419	164	656	Lung	MLN
1373	0.63624303	167	154	MLN	Ileum
1408	0.657437202	155	149	Ileum	BM
1777	0.900297283	657	661	MLN	SPL
1524	0.713832377	166	148	MLN	BM
1596	0.788325214	652	148	Lung	BM
1741	0.881800498	151	660	Colon	PBL
1679	0.843223567	642	151	Colon	Colon
1453	0.718903096	151	654	Colon	Lung
1654	0.868004149	152	662	Colon	SPL
1759	0.899161421	153	657	Colon	MLN
1598	0.828060674	652	153	Lung	Colon
1305	0.57978411	170	153	PBL	Colon
1681	0.88869304	154	640	Ileum	Colon
1419	0.67186845	154	150	Ileum	BM
1409	0.655567344	154	149	Ileum	BM
1424	0.674435648	659	155	PBL	Ileum
1590	0.819725	155	652	Ileum	Lung
1635	0.86458098	160	151	Jejunum	Colon
1583	0.810753608	653	161	Lung	Jejunum
1417	0.67494207	161	150	Jejunum	BM
1419	0.660048206	659	162	PBL	Jejunum
1635	0.858735337	162	661	Jejunum	SPL
1435	0.702339511	162	174	Jejunum	SPL
1733	0.869718315	660	163	PBL	Lung
1740	0.877458984	163	657	Lung	MLN
1448	0.659876587	164	654	Lung	Lung
1308	0.585493536	165	155	Lung	Ileum
1723	0.91988012	165	644	Lung	Ileum
1122	0.258208684	167	165	MLN	Lung
1418	0.654979413	173	168	SPL	MLN
1445	0.666127473	170	654	PBL	Lung
1535	0.791974459	156	172	Ileum	SPL
1760	0.928283953	643	173	Ileum	SPL
1636	0.80292742	173	662	SPL	SPL
1428	0.650896169	174	167	SPL	MLN
1764	0.907061644	638	155	BM	Ileum
1640	0.813256568	151	640	Colon	Colon
1707	0.835914451	640	641	Colon	Colon
1738	0.918898931	171	641	PBL	Colon
1812	0.921869942	641	660	Colon	PBL
1704	0.869555324	642	153	Colon	Colon
1788	0.909968941	657	642	MLN	Colon
1714	0.925270437	643	168	Ileum	MLN
1796	0.933736313	644	661	Ileum	SPL
1766	0.892386583	650	645	Jejunum	Ileum
1780	0.911673326	656	645	MLN	Ileum
1785	0.919460752	660	650	PBL	Jejunum
1683	0.884960248	651	659	Jejunum	PBL
1479	0.664898198	653	652	Lung	Lung
1612	0.792890402	652	655	Lung	MLN
1586	0.774456439	655	654	MLN	Lung
1445	0.66253895	654	167	Lung	MLN
1747	0.876137943	663	656	SPL	MLN
1736	0.868591637	169	657	PBL	MLN
1749	0.871099996	658	637	PBL	BM
1413	0.617484477	165	659	Lung	PBL
1653	0.848038234	168	663	MLN	SPL
1528	0.751764724	165	172	Lung	SPL
1426	0.649923409	174	169	SPL	PBL
1719	0.857845346	163	656	Lung	MLN
1411	0.641772374	167	173	MLN	SPL
1754	0.894912662	152	657	Colon	MLN
1727	0.904423322	642	149	Colon	BM
1416	0.672571075	155	150	Ileum	BM
1546	0.7804616	151	172	Colon	SPL
1765	0.901944119	637	153	BM	Colon
1368	0.623186838	154	155	Ileum	Ileum
1768	0.906123941	154	639	Ileum	BM
1766	0.92807609	154	641	Ileum	Colon
1668	0.870959575	155	663	Ileum	SPL
1719	0.877636839	656	156	MLN	Ileum
1772	0.918152186	642	160	Colon	Jejunum
1658	0.868845305	160	174	Jejunum	SPL
1767	0.906075651	161	639	Jejunum	BM
1649	0.865358865	162	662	Jejunum	SPL
1635	0.881846541	163	650	Lung	Jejunum
1124	0.273385797	165	166	Lung	MLN
1716	0.850471971	656	167	MLN	MLN
1577	0.757390118	167	655	MLN	MLN
1128	0.264924955	168	170	MLN	PBL
1447	0.655573072	149	174	BM	SPL
1752	0.882502856	165	637	Lung	BM
1769	0.898598262	638	652	BM	Lung
1646	0.880870832	640	163	Colon	Lung
1770	0.92768068	161	641	Jejunum	Colon
1728	0.907194241	150	642	BM	Colon
1707	0.917960462	643	171	Ileum	PBL
1806	0.934068339	643	663	Ileum	SPL
1749	0.914698951	644	149	Ileum	BM
1722	0.85421866	645	644	Ileum	Ileum
1798	0.917094907	657	644	MLN	Ileum
1727	0.912851547	645	150	Ileum	BM
1773	0.912930867	649	656	Jejunum	MLN
1652	0.800650696	650	649	Jejunum	Jejunum
1666	0.869006164	154	649	Ileum	Jejunum
1700	0.893746464	652	650	Lung	Jejunum
1657	0.85321113	650	154	Jejunum	Ileum
1705	0.881859537	655	650	MLN	Jejunum
1657	0.85321113	154	650	Ileum	Jejunum
1574	0.780493973	169	652	PBL	Lung
1591	0.822315934	152	652	Colon	Lung
1700	0.893746464	650	652	Jejunum	Lung
1762	0.890658174	657	652	MLN	Lung
1736	0.873353939	657	166	MLN	MLN
1747	0.870066103	660	655	PBL	MLN
1753	0.86853559	637	660	BM	PBL
1670	0.836299637	655	661	MLN	SPL
1636	0.843622693	662	166	SPL	MLN
1653	0.848038234	663	168	SPL	MLN
1545	0.752910554	172	150	SPL	BM
1599	0.845157554	167	160	MLN	Jejunum
1450	0.717026823	161	174	Jejunum	SPL
1743	0.89112127	161	660	Jejunum	PBL
1000	0	165	165	Lung	Lung
1119	0.26267007	170	164	PBL	Lung
1552	0.792190902	153	172	Colon	SPL
1623	0.834827061	650	162	Jejunum	Jejunum
1737	0.882319447	160	656	Jejunum	MLN
1524	0.706413662	148	171	BM	PBL
1526	0.719878026	148	168	BM	MLN
1589	0.789814667	150	652	BM	Lung
1590	0.815327817	652	151	Lung	Colon
1407	0.652234787	149	151	BM	Colon
1542	0.790876794	152	172	Colon	SPL
1587	0.81558204	152	653	Colon	Lung
1768	0.903246608	153	638	Colon	BM
1379	0.647409574	154	168	Ileum	MLN
1377	0.654194909	154	162	Ileum	Jejunum
1675	0.87087878	154	651	Ileum	Jejunum
1722	0.892444378	156	644	Ileum	Ileum
1769	0.900982099	644	160	Ileum	Jejunum
1671	0.865064619	172	160	SPL	Jejunum
1635	0.858735337	661	162	SPL	Jejunum
1373	0.672922649	162	151	Jejunum	Colon
1649	0.842205739	163	663	Lung	SPL
1125	0.263128213	169	165	PBL	Lung
1744	0.928899137	641	168	Colon	MLN
1627	0.881855843	649	170	Jejunum	PBL
1533	0.755155154	168	172	MLN	SPL
1527	0.74853063	166	172	MLN	SPL
1428	0.651727178	170	174	PBL	SPL
1428	0.650896169	167	174	MLN	SPL
1713	0.883643388	655	640	MLN	Colon
1687	0.876985929	659	640	PBL	Colon
1706	0.834126035	641	642	Colon	Colon
1813	0.936565542	663	641	SPL	Colon
1727	0.904423322	149	642	BM	Colon
1700	0.914151726	642	156	Colon	Ileum
1707	0.920244431	170	643	PBL	Ileum
1752	0.915231293	644	659	Ileum	PBL
1786	0.929977866	663	645	SPL	Ileum
1776	0.897480472	645	651	Ileum	Jejunum
1686	0.916310092	168	645	MLN	Ileum
1731	0.910362723	661	649	SPL	Jejunum
1799	0.909922282	644	649	Ileum	Jejunum
1703	0.884654613	649	655	Jejunum	MLN
1671	0.889584319	649	654	Jejunum	Lung
1649	0.893799336	651	164	Jejunum	Lung
1741	0.912026242	663	651	SPL	Jejunum
1681	0.883794878	651	149	Jejunum	BM
1694	0.88564948	651	658	Jejunum	PBL
1687	0.840710107	663	652	SPL	Lung
1570	0.770205266	653	167	Lung	MLN
1765	0.894982356	637	653	BM	Lung
1590	0.819675341	153	653	Colon	Lung
1782	0.928464916	653	643	Lung	Ileum
1790	0.923334752	655	641	MLN	Colon
1719	0.857845346	656	163	MLN	Lung
1736	0.871868564	167	657	MLN	MLN
1744	0.878911552	653	660	Lung	PBL
1734	0.873879657	164	660	Lung	PBL
1631	0.862580604	156	661	Ileum	SPL
1625	0.835018175	661	165	SPL	Lung
1620	0.831854444	661	167	SPL	MLN
1669	0.846254894	663	150	SPL	BM
1661	0.868731443	162	663	Jejunum	SPL
1646	0.843348754	166	663	MLN	SPL
1668	0.870959575	663	155	SPL	Ileum
1208	0.462726192	156	164	Ileum	Lung
1579	0.766739358	655	165	MLN	Lung
1397	0.583866609	170	149	PBL	BM
1750	0.876030866	170	638	PBL	BM
1717	0.858264241	656	168	MLN	MLN
1788	0.903836953	663	638	SPL	BM
1707	0.916801593	169	643	PBL	Ileum
1068	0.162258241	166	171	MLN	PBL
1429	0.710776315	173	155	SPL	Ileum
1576	0.756800627	655	169	MLN	PBL
1780	0.922885342	148	641	BM	Colon
1745	0.926518556	643	153	Ileum	Colon
1317	0.62550502	153	162	Colon	Jejunum
1616	0.833216794	155	160	Ileum	Jejunum
1593	0.796806206	161	160	Jejunum	Jejunum
1761	0.904084753	161	637	Jejunum	BM
1765	0.904867356	638	161	BM	Jejunum
1761	0.904084753	637	161	BM	Jejunum
1762	0.901936332	162	639	Jejunum	BM
1728	0.924169602	644	164	Ileum	Lung
1751	0.884152782	638	165	BM	Lung
1447	0.676988481	654	168	Lung	MLN
1134	0.294396512	163	168	Lung	MLN
1528	0.751764724	172	165	SPL	Lung
1625	0.792355903	661	172	SPL	SPL
1539	0.736471886	148	174	BM	SPL
1761	0.889702511	654	638	Lung	BM
1768	0.887927238	172	638	SPL	BM
1752	0.887617047	168	638	MLN	BM
1754	0.875213966	639	169	BM	PBL
1764	0.90236256	640	656	Colon	MLN
1789	0.91836412	645	657	Ileum	MLN
1768	0.908174503	656	650	MLN	Jejunum
1769	0.911634636	651	656	Jejunum	MLN
1574	0.774721026	170	653	PBL	Lung
1586	0.774456439	654	655	Lung	MLN
1794	0.922400314	650	657	Jejunum	MLN
1489	0.698007019	168	658	MLN	PBL
1721	0.843459201	658	660	PBL	PBL
1788	0.907734101	662	639	SPL	BM
1649	0.842205739	663	163	SPL	Lung
1645	0.840660242	663	169	SPL	PBL
1587	0.778956517	653	148	Lung	BM
1515	0.69671703	148	169	BM	PBL
1377	0.663686689	161	164	Jejunum	Lung
1696	0.911025559	642	164	Colon	Lung
1123	0.266300437	169	164	PBL	Lung
1127	0.262587526	171	168	PBL	MLN
1707	0.917960462	171	643	PBL	Ileum
1413	0.641071548	173	169	SPL	PBL
1000	0	638	638	BM	BM
1578	0.759811891	655	166	MLN	MLN
1485	0.683778441	169	658	PBL	PBL
1541	0.766612964	153	148	Colon	BM
1672	0.884227567	150	650	BM	Jejunum
1419	0.67186845	150	154	BM	Ileum
1267	0.524607146	152	170	Colon	PBL
1431	0.706239543	152	173	Colon	SPL
1542	0.790876794	172	152	SPL	Colon
1749	0.892948587	641	153	Colon	Colon
1509	0.750267516	153	658	Colon	PBL
1509	0.750267516	658	153	PBL	Colon
1643	0.871838942	153	160	Colon	Jejunum
1648	0.869343975	153	661	Colon	SPL
1428	0.671862099	659	154	PBL	Ileum
1595	0.82280431	154	652	Ileum	Lung
1661	0.869780316	155	651	Ileum	Jejunum
1659	0.875123603	156	663	Ileum	SPL
1206	0.439368306	168	156	MLN	Ileum
1776	0.90529364	160	643	Jejunum	Ileum
1598	0.808860249	162	160	Jejunum	Jejunum
1804	0.931778995	160	641	Jejunum	Colon
1427	0.675844824	161	659	Jejunum	PBL
1744	0.909330885	161	643	Jejunum	Ileum
1708	0.916401743	162	642	Jejunum	Colon
1725	0.911908054	643	162	Ileum	Jejunum
1560	0.750738872	653	163	Lung	Lung
1427	0.651552977	174	171	SPL	PBL
1624	0.796572003	173	661	SPL	SPL
1584	0.78040814	173	653	SPL	Lung
1739	0.919353283	174	645	SPL	Ileum
1748	0.868235531	150	637	BM	BM
1815	0.929614705	643	637	Ileum	BM
1750	0.880257776	638	166	BM	MLN
1750	0.880257776	166	638	MLN	BM
1769	0.888566159	639	173	BM	SPL
1825	0.945795054	651	641	Jejunum	Colon
1740	0.917855142	169	641	PBL	Colon
1736	0.915830588	642	173	Colon	SPL
1797	0.935505825	651	642	Jejunum	Colon
1686	0.902597469	167	642	MLN	Colon
1790	0.92106362	655	643	MLN	Ileum
1794	0.910219802	643	649	Ileum	Jejunum
1722	0.892444378	644	156	Ileum	Ileum
1686	0.918123878	164	645	Lung	Ileum
1760	0.916906549	172	645	SPL	Ileum
1773	0.912242233	660	645	PBL	Ileum
1826	0.946899658	649	641	Jejunum	Colon
1729	0.906802921	661	650	SPL	Jejunum
1649	0.794238635	650	651	Jejunum	Jejunum
1627	0.877560306	650	170	Jejunum	PBL
1801	0.924390022	651	657	Jejunum	MLN
1794	0.932863634	652	641	Lung	Colon
1581	0.7708282	164	655	Lung	MLN
1747	0.876137943	656	663	MLN	SPL
1486	0.688881943	658	166	PBL	MLN
1000	0	660	660	PBL	PBL
1645	0.855201903	151	661	Colon	SPL
1630	0.781354887	662	663	SPL	SPL
1683	0.842872232	655	662	MLN	SPL
1201	0.432945829	156	169	Ileum	PBL
1378	0.655875939	161	168	Jejunum	MLN
1448	0.70902773	174	151	SPL	Colon
1298	0.566818102	155	170	Ileum	PBL
1769	0.888566159	173	639	SPL	BM
1526	0.744716204	172	167	SPL	MLN
1627	0.880513874	167	649	MLN	Jejunum
1780	0.922885342	641	148	Colon	BM
1646	0.849060959	160	149	Jejunum	BM
1670	0.882470855	149	649	BM	Jejunum
1497	0.68418625	149	658	BM	PBL
1670	0.89209864	151	650	Colon	Jejunum
1726	0.876325288	656	152	MLN	Colon
1393	0.691777509	152	154	Colon	Ileum
1422	0.678786278	150	153	BM	Colon
1599	0.806416013	655	153	MLN	Colon
1377	0.660772309	154	164	Ileum	Lung
1389	0.654182509	154	161	Ileum	Jejunum
1592	0.801239707	655	155	MLN	Ileum
1590	0.819725	652	155	Lung	Ileum
1760	0.923259094	155	641	Ileum	Colon
1761	0.906902958	637	155	BM	Ileum
1451	0.720622948	156	654	Ileum	Lung
1677	0.835785206	160	649	Jejunum	Jejunum
1604	0.844595141	160	169	Jejunum	PBL
1635	0.86458098	151	160	Colon	Jejunum
1000	0	160	160	Jejunum	Jejunum
1696	0.911025559	164	642	Lung	Colon
1414	0.618425476	659	168	PBL	MLN
1645	0.814929078	662	174	SPL	SPL
1433	0.661323504	174	164	SPL	Lung
1768	0.903246608	638	153	BM	Colon
1750	0.873803245	171	638	PBL	BM
1823	0.923884944	641	639	Colon	BM
1769	0.888529401	655	639	MLN	BM
1805	0.929153764	644	640	Ileum	Colon
1751	0.911946585	642	172	Colon	SPL
1692	0.910771117	642	163	Colon	Lung
1707	0.920801872	152	645	Colon	Ileum
1626	0.880000303	649	171	Jejunum	PBL
1638	0.883218759	170	651	PBL	Jejunum
1825	0.945795054	641	651	Colon	Jejunum
1681	0.888965366	651	150	Jejunum	BM
1762	0.890658174	652	657	Lung	MLN
1590	0.817867962	652	161	Lung	Jejunum
1676	0.891708304	650	654	Jejunum	Lung
1576	0.757988776	655	170	MLN	PBL
1779	0.896997277	663	657	SPL	MLN
1585	0.759046107	658	655	PBL	MLN
1768	0.890955114	663	660	SPL	PBL
1646	0.872930216	156	662	Ileum	SPL
1630	0.781354887	663	662	SPL	SPL
1416	0.672571075	150	155	BM	Ileum
1503	0.739322895	152	658	Colon	PBL
1230	0.469963678	171	162	PBL	Jejunum
1000	0	166	166	MLN	MLN
1356	0.62370951	170	151	PBL	Colon
1583	0.774419748	653	658	Lung	PBL
1579	0.766739358	165	655	Lung	MLN
1522	0.707927958	170	148	PBL	BM
1433	0.649446259	173	149	SPL	BM
1361	0.633190531	168	151	MLN	Colon
1741	0.88519132	152	660	Colon	PBL
1397	0.701965067	161	152	Jejunum	Colon
1269	0.520720373	169	152	PBL	Colon
1744	0.919021914	644	153	Ileum	Colon
1313	0.597611869	165	153	Lung	Colon
1308	0.577015832	153	169	Colon	PBL
1721	0.880741701	643	154	Ileum	Ileum
1501	0.743688007	658	155	PBL	Ileum
1767	0.90775459	639	155	BM	Ileum
1658	0.872592479	155	662	Ileum	SPL
1664	0.849990704	160	148	Jejunum	BM
1611	0.85580633	160	165	Jejunum	Lung
1777	0.907160016	637	160	BM	Jejunum
1377	0.663686689	164	161	Lung	Jejunum
1230	0.469963678	162	171	Jejunum	PBL
1692	0.910771117	163	642	Lung	Colon
1611	0.859558201	160	164	Jejunum	Lung
1302	0.569533165	155	167	Ileum	MLN
1079	0.178236489	169	166	PBL	MLN
1527	0.745061667	171	172	PBL	SPL
1766	0.888922156	639	174	BM	SPL
1801	0.930085348	650	637	Jejunum	BM
1761	0.889702511	638	654	BM	Lung
1805	0.924794274	644	638	Ileum	BM
1768	0.906123941	639	154	BM	Ileum
1805	0.926433436	639	644	BM	Ileum
1690	0.822716115	639	660	BM	PBL
1638	0.874844721	640	171	Colon	PBL
1638	0.877465992	640	166	Colon	MLN
1792	0.934184122	642	650	Colon	Jejunum
1757	0.906534059	642	655	Colon	MLN
1687	0.90337333	642	170	Colon	PBL
1782	0.928464916	643	653	Ileum	Lung
1725	0.853899623	643	645	Ileum	Ileum
1638	0.883926175	649	165	Jejunum	Lung
1640	0.88774426	164	650	Lung	Jejunum
1636	0.882571267	165	650	Lung	Jejunum
1681	0.883794878	149	651	BM	Jejunum
1641	0.881069227	169	651	PBL	Jejunum
1496	0.684775802	652	654	Lung	Lung
1573	0.77737365	653	166	Lung	MLN
1000	0	653	653	Lung	Lung
1739	0.876852936	165	657	Lung	MLN
1494	0.706425259	658	164	PBL	Lung
1489	0.697370222	165	658	Lung	PBL
1728	0.857822807	169	660	PBL	PBL
1663	0.841413697	658	662	PBL	SPL
1647	0.84199056	170	663	PBL	SPL
1655	0.840919077	149	662	BM	SPL
1397	0.591320519	149	166	BM	MLN
1744	0.889375458	660	153	PBL	Colon
1764	0.887684516	638	174	BM	SPL
1139	0.299363012	168	164	MLN	Lung
1400	0.599544477	170	150	PBL	BM
1404	0.615010092	150	165	BM	Lung
1645	0.855201903	661	151	SPL	Colon
1395	0.673592834	151	154	Colon	Ileum
1761	0.894997385	637	151	BM	Colon
1269	0.520720373	152	169	Colon	PBL
1307	0.581270107	171	153	PBL	Colon
1590	0.819675341	653	153	Lung	Colon
1588	0.818275549	154	653	Ileum	Lung
1308	0.587758624	155	163	Ileum	Lung
1755	0.9001341	155	657	Ileum	MLN
1616	0.833216794	160	155	Jejunum	Ileum
1585	0.815400564	653	155	Lung	Ileum
1678	0.870278266	160	653	Jejunum	Lung
1735	0.884380209	162	660	Jejunum	PBL
1646	0.880870832	163	640	Lung	Colon
1651	0.883719421	164	640	Lung	Colon
1398	0.586192409	149	167	BM	MLN
1426	0.65642356	166	174	MLN	SPL
1752	0.888190411	637	168	BM	MLN
1771	0.885356328	637	656	BM	MLN
1784	0.908711501	638	661	BM	SPL
1788	0.903836953	638	663	BM	SPL
1707	0.835914451	641	640	Colon	Colon
1780	0.909184272	640	660	Colon	PBL
1654	0.843848768	640	152	Colon	Colon
1798	0.912832663	639	642	BM	Colon
1718	0.913248285	644	171	Ileum	PBL
1679	0.907072383	645	169	Ileum	PBL
1754	0.913704044	148	645	BM	Ileum
1735	0.910950274	659	645	PBL	Ileum
1776	0.899185986	649	645	Jejunum	Ileum
1625	0.877912471	167	650	MLN	Jejunum
1437	0.648746989	654	163	Lung	Lung
1638	0.826946988	654	661	Lung	SPL
1451	0.672774404	654	150	Lung	BM
1763	0.891507863	654	639	Lung	BM
1586	0.761275813	655	148	MLN	BM
1535	0.716002173	148	658	BM	PBL
1418	0.664650614	156	659	Ileum	PBL
1411	0.610063415	659	166	PBL	MLN
1734	0.888849848	156	660	Ileum	PBL
1791	0.920860574	660	651	PBL	Jejunum
1654	0.838938082	148	661	BM	SPL
1650	0.806410498	173	663	SPL	SPL
1666	0.869559947	663	152	SPL	Colon
1356	0.6220623	151	167	Colon	MLN
1730	0.910453876	162	644	Jejunum	Ileum
1206	0.439368306	156	168	Ileum	MLN
1532	0.751061151	163	172	Lung	SPL
1127	0.260181282	168	166	MLN	MLN
1594	0.778202365	655	173	MLN	SPL
1720	0.857378419	656	164	MLN	Lung
1771	0.902244704	153	639	Colon	BM
1678	0.894356311	651	151	Jejunum	Colon
1686	0.881717748	148	650	BM	Jejunum
1525	0.711017902	167	148	MLN	BM
1527	0.727979572	164	148	Lung	BM
1748	0.865907853	150	639	BM	BM
1585	0.764183942	150	655	BM	MLN
1755	0.921883356	151	644	Colon	Ileum
1354	0.604286232	153	151	Colon	Colon
1442	0.709827373	152	174	Colon	SPL
1313	0.592286405	168	153	MLN	Colon
1691	0.869719446	645	155	Ileum	Ileum
1429	0.710776315	155	173	Ileum	SPL
1302	0.569533165	167	155	MLN	Ileum
1421	0.699339936	173	156	SPL	Ileum
1783	0.908031656	638	160	BM	Jejunum
1769	0.900982099	160	644	Jejunum	Ileum
1609	0.851818382	156	160	Ileum	Jejunum
1645	0.831432019	649	161	Jejunum	Jejunum
1735	0.884380209	660	162	PBL	Jejunum
1740	0.877458984	657	163	MLN	Lung
1121	0.260476801	165	171	Lung	PBL
1720	0.913379576	169	644	PBL	Ileum
1687	0.900481766	169	642	PBL	Colon
1743	0.871509696	660	174	PBL	SPL
1770	0.881978704	657	637	MLN	BM
1794	0.91378912	637	642	BM	Colon
1690	0.822716115	660	639	PBL	BM
1790	0.923334752	641	655	Colon	MLN
1774	0.921647785	642	662	Colon	SPL
1781	0.922520823	642	663	Colon	SPL
1725	0.851564854	644	643	Ileum	Ileum
1709	0.919977203	166	643	MLN	Ileum
1801	0.92136563	660	643	PBL	Ileum
1707	0.920244431	643	170	Ileum	PBL
1750	0.918001187	150	644	BM	Ileum
1676	0.910053017	645	166	Ileum	MLN
1797	0.925583917	645	638	Ileum	BM
1754	0.913704044	645	148	Ileum	BM
1626	0.878330653	649	166	Jejunum	MLN
1792	0.934184122	650	642	Jejunum	Colon
1679	0.893152008	174	650	SPL	Jejunum
1563	0.757485522	652	163	Lung	Lung
1573	0.774005981	171	653	PBL	Lung
1410	0.602411847	170	659	PBL	PBL
1422	0.603592141	659	149	PBL	BM
1743	0.89112127	660	161	PBL	Jejunum
1736	0.856066947	660	149	PBL	BM
1796	0.933736313	661	644	SPL	Ileum
1272	0.54382169	152	165	Colon	Lung
1492	0.700612733	658	163	PBL	Lung
1486	0.684577066	658	170	PBL	PBL
1755	0.888416616	164	638	Lung	BM
1586	0.761275813	148	655	BM	MLN
1671	0.839223995	659	663	PBL	SPL
1723	0.858066605	174	656	SPL	MLN
1268	0.525061099	171	152	PBL	Colon
1586	0.757360949	659	655	PBL	MLN
1537	0.75888015	152	148	Colon	BM
1585	0.764183942	655	150	MLN	BM
1765	0.89466472	151	638	Colon	BM
1399	0.692463405	151	161	Colon	Jejunum
1659	0.901585737	650	152	Jejunum	Colon
1319	0.624441474	152	155	Colon	Ileum
1278	0.549940621	152	164	Colon	Lung
1400	0.699711255	161	153	Jejunum	Colon
1458	0.726727633	654	154	Lung	Ileum
1661	0.869780316	651	155	Jejunum	Ileum
1456	0.727706928	155	654	Ileum	Lung
1646	0.872930216	662	156	SPL	Ileum
1631	0.862580604	661	156	SPL	Ileum
1200	0.431601727	171	156	PBL	Ileum
1783	0.908031656	160	638	Jejunum	BM
1770	0.92768068	641	161	Colon	Jejunum
1373	0.652317852	161	156	Jejunum	Ileum
1724	0.877402929	161	656	Jejunum	MLN
1230	0.469069491	170	162	PBL	Jejunum
1411	0.610063415	166	659	MLN	PBL
1489	0.698007019	658	168	PBL	MLN
1579	0.766711375	655	168	MLN	MLN
1444	0.664599571	169	654	PBL	Lung
1735	0.870747654	657	170	MLN	PBL
1421	0.622134663	174	173	SPL	SPL
1447	0.655573072	174	149	SPL	BM
1741	0.860365501	639	149	BM	BM
1735	0.904876763	640	661	Colon	SPL
1753	0.93098945	156	641	Ileum	Colon
1774	0.930007955	641	173	Colon	SPL
1741	0.903783616	658	642	PBL	Colon
1790	0.92106362	643	655	Ileum	MLN
1707	0.916801593	643	169	Ileum	PBL
1725	0.851564854	643	644	Ileum	Ileum
1735	0.908808415	662	649	SPL	Jejunum
1813	0.93772539	649	638	Jejunum	BM
1626	0.878330653	166	649	MLN	Jejunum
1686	0.885863908	649	148	Jejunum	BM
1700	0.887352394	148	651	BM	Jejunum
1690	0.900414512	651	173	Jejunum	SPL
1593	0.784602463	652	658	Lung	PBL
1678	0.838670237	652	662	Lung	SPL
1672	0.83571359	662	653	SPL	Lung
1584	0.80961856	151	653	Colon	Lung
1718	0.851710988	150	656	BM	MLN
1550	0.751038368	658	172	PBL	SPL
1000	0	658	658	PBL	PBL
1728	0.862607157	166	660	MLN	PBL
1000	0	661	661	SPL	SPL
1744	0.876516936	661	656	SPL	MLN
1676	0.875761481	663	154	SPL	Ileum
1779	0.896997277	657	663	MLN	SPL
1539	0.736471886	174	148	SPL	BM
1058	0.13489239	167	171	MLN	PBL
1000	0	168	168	MLN	MLN
1749	0.871577317	150	657	BM	MLN
1000	0	169	169	PBL	PBL
1073	0.168863781	170	166	PBL	MLN
1723	0.879620638	155	656	Ileum	MLN
1363	0.647014106	164	151	Lung	Colon
1587	0.81558204	653	152	Lung	Colon
1771	0.902244704	639	153	BM	Colon
1696	0.870133472	154	645	Ileum	Ileum
1552	0.792277515	172	154	SPL	Ileum
1454	0.716418902	154	174	Ileum	SPL
1373	0.634099971	154	156	Ileum	Ileum
1739	0.891426133	660	155	PBL	Ileum
1310	0.591505515	164	155	Lung	Ileum
1677	0.835785206	649	160	Jejunum	Jejunum
1772	0.918152186	160	642	Jejunum	Colon
1675	0.834416997	650	160	Jejunum	Jejunum
1707	0.886764641	160	662	Jejunum	SPL
1455	0.727544639	161	654	Jejunum	Lung
1397	0.701965067	152	161	Colon	Jejunum
1655	0.82878227	651	161	Jejunum	Jejunum
1636	0.83978708	649	162	Jejunum	Jejunum
1713	0.924036464	643	163	Ileum	Lung
1534	0.754669101	172	164	SPL	Lung
1416	0.62678168	164	659	Lung	PBL
1585	0.77797676	653	174	Lung	SPL
1743	0.871509696	174	660	SPL	PBL
1679	0.893152008	650	174	Jejunum	SPL
1763	0.907589984	637	154	BM	Ileum
1000	0	637	637	BM	BM
1752	0.920054501	650	640	Jejunum	Colon
1794	0.932863634	641	652	Colon	Lung
1700	0.914151726	156	642	Ileum	Colon
1797	0.935505825	642	651	Colon	Jejunum
1679	0.843223567	151	642	Colon	Colon
1778	0.922184038	148	643	BM	Ileum
1806	0.921337195	657	643	MLN	Ileum
1807	0.935215274	643	662	Ileum	SPL
1762	0.913386649	644	658	Ileum	PBL
1718	0.916332566	644	166	Ileum	MLN
1752	0.915231293	659	644	PBL	Ileum
1737	0.919289047	645	173	Ileum	SPL
1682	0.88097101	156	645	Ileum	Ileum
1678	0.897262718	174	649	SPL	Jejunum
1731	0.910362723	649	661	Jejunum	SPL
1796	0.925515546	649	660	Jejunum	PBL
1672	0.877615731	650	659	Jejunum	PBL
1744	0.9133012	650	663	Jejunum	SPL
1794	0.922400314	657	650	MLN	Jejunum
1670	0.878884533	650	149	Jejunum	BM
1452	0.666074695	654	659	Lung	PBL
1694	0.84447511	663	655	SPL	MLN
1711	0.888733584	655	651	MLN	Jejunum
1736	0.871868564	657	167	MLN	MLN
1759	0.878659076	172	657	SPL	MLN
1758	0.869304189	660	657	PBL	MLN
1741	0.881800498	660	151	PBL	Colon
1658	0.860538082	662	151	SPL	Colon
1654	0.838938082	661	148	SPL	BM
1527	0.727979572	148	164	BM	Lung
1521	0.699559088	150	148	BM	BM
1399	0.600277234	165	149	Lung	BM
1713	0.924036464	163	643	Lung	Ileum
1526	0.744716204	167	172	MLN	SPL
[truncated: 305 more rows]
