# Supplementary material for: Using Domain Based Latent Personal Analysis of B Cell Clone Diversity Patterns to Identify Novel Relationships Between the B Cell Clone Populations in Different Tissues
Source: Front Immunol. 2021 Apr 1;12:642673. doi: 10.3389/fimmu.2021.642673 (PMC8047331; doi:10.3389/fimmu.2021.642673)
Supplement: Supplementary Materials File 6 — - by sample entity distance tables: Distances between the signatures of every two tissue samples. one table for each donor from (21). Csize – number of unique clones summed between every two tissues (i.e. max csize=signature size*2); distance – distance between samples followed by the sample ids and tissue source of both samples compared. [file DataSheet_6.zip › Supplemental Materials file 6 - by sample entity distances/D181 sample Entity Distance.csv]

csize	distance_between_users	entity1	entity2	tissue_user1	tissue_user2
11085	0.221862492	112	96	PBL	BM
16904	0.85656471	96	474	BM	SPL
10890	0.193900008	96	233	BM	Lung
10869	0.206537285	97	117	Colon	PBL
11199	0.261628699	97	469	Colon	PBL
17135	0.881289295	475	97	SPL	Colon
10872	0.208321252	97	454	Colon	Lung
10866	0.208787364	98	97	Colon	Colon
10995	0.232461599	434	97	Colon	Colon
12991	0.508986967	423	97	BM	Colon
12579	0.563495028	448	98	Jejunum	Colon
18304	0.933719802	477	98	SPL	Colon
12579	0.563495028	98	448	Colon	Jejunum
10910	0.214398652	98	430	Colon	Colon
10913	0.217891154	99	454	Colon	Lung
12544	0.4564911	99	422	Colon	BM
12934	0.481695812	468	424	PBL	BM
12214	0.398958124	468	98	PBL	Colon
16834	0.86001236	464	468	MLN	PBL
12613	0.454060306	118	468	SPL	PBL
12313	0.49348212	451	468	Jejunum	PBL
12208	0.408412581	468	100	PBL	Ileum
18308	0.940538963	469	458	PBL	MLN
11037	0.213586577	107	469	Lung	PBL
13274	0.522020991	425	469	BM	PBL
12540	0.450567436	469	241	PBL	SPL
10000	0	470	470	PBL	PBL
12575	0.434684762	107	470	Lung	PBL
13557	0.554845727	470	427	PBL	BM
12858	0.473948847	471	222	PBL	BM
12841	0.480788507	471	430	PBL	Colon
13054	0.505805346	118	471	SPL	PBL
13156	0.508742865	426	471	BM	PBL
11268	0.241687538	107	472	Lung	PBL
11389	0.282901465	472	97	PBL	Colon
11268	0.241693036	234	472	Lung	PBL
13093	0.579581296	443	472	Ileum	PBL
12768	0.572158631	472	446	PBL	Jejunum
11151	0.245722063	473	433	PBL	Colon
11163	0.246537029	473	432	PBL	Colon
17886	0.92274995	465	473	MLN	PBL
11188	0.248845417	430	473	Colon	PBL
11025	0.231635417	473	223	PBL	Colon
11151	0.245722063	433	473	Colon	PBL
12846	0.588366292	452	473	Jejunum	PBL
16907	0.869042158	97	474	Colon	SPL
16903	0.863639183	474	432	SPL	Colon
16899	0.877900902	231	474	Jejunum	SPL
16906	0.857911139	112	474	PBL	SPL
16908	0.859000334	474	239	SPL	PBL
16954	0.876110063	110	474	MLN	SPL
18502	0.944705367	432	478	Colon	SPL
18943	0.958370525	460	479	MLN	SPL
16920	0.852129749	479	120	SPL	SPL
17654	0.912229978	481	110	SPL	MLN
17612	0.907380968	481	99	SPL	Colon
17575	0.893532806	457	481	Lung	SPL
17774	0.893394403	481	425	SPL	BM
12991	0.490394616	94	423	BM	BM
16882	0.855844443	94	479	BM	SPL
16894	0.856837703	95	474	BM	SPL
11363	0.273565721	119	95	SPL	BM
10867	0.18748141	117	95	PBL	BM
12746	0.547926033	438	96	Ileum	BM
12600	0.56354579	448	96	Jejunum	BM
10887	0.189537119	96	232	BM	Lung
17136	0.869417463	475	96	SPL	BM
12903	0.569850588	96	440	BM	Ileum
10890	0.193051639	96	453	BM	Lung
18516	0.948786923	478	97	SPL	Colon
10902	0.206765185	97	238	Colon	PBL
18761	0.955767538	97	460	Colon	MLN
12552	0.467648371	242	97	SPL	Colon
10864	0.207674228	233	97	Lung	Colon
10883	0.210887314	434	98	Colon	Colon
18624	0.952654297	461	98	MLN	Colon
17123	0.878403453	98	475	Colon	SPL
11914	0.46199695	99	451	Colon	Jejunum
12194	0.424056093	120	99	SPL	Colon
10913	0.215596164	117	99	PBL	Colon
17202	0.866005229	475	242	SPL	SPL
17350	0.853367018	475	474	SPL	SPL
17288	0.86749016	475	427	SPL	BM
17131	0.876069203	436	475	Colon	SPL
17108	0.88424894	475	104	SPL	Jejunum
10000	0	476	476	SPL	SPL
17722	0.92029716	476	105	SPL	Jejunum
18330	0.911774236	477	481	SPL	SPL
18307	0.932150603	433	477	Colon	SPL
18356	0.948642159	477	441	SPL	Ileum
16956	0.851675941	479	243	SPL	SPL
16939	0.853417293	241	479	SPL	SPL
17720	0.91600079	228	481	Ileum	SPL
17756	0.925734061	481	440	SPL	Ileum
17646	0.895799623	220	481	BM	SPL
14960	0.723069598	459	94	MLN	BM
12447	0.475457547	228	94	Ileum	BM
12721	0.542003237	441	94	Ileum	BM
11220	0.242992019	94	112	BM	PBL
17547	0.906755646	94	463	BM	MLN
11309	0.2544771	221	95	BM	BM
11959	0.457798401	451	95	Jejunum	BM
13271	0.519687702	95	425	BM	BM
12827	0.588735178	452	95	Jejunum	BM
12820	0.591550017	95	445	BM	Jejunum
11176	0.237596325	473	95	PBL	BM
11022	0.262843416	96	105	BM	Jejunum
10891	0.192757008	117	96	PBL	BM
10889	0.187734686	96	456	BM	Lung
10888	0.204757478	96	224	BM	Colon
10944	0.219789104	98	96	Colon	BM
10985	0.233671599	429	97	Colon	Colon
13097	0.522273333	97	428	Colon	BM
11421	0.306992782	97	119	Colon	SPL
12548	0.453162331	422	97	BM	Colon
12704	0.541743292	97	441	Colon	Ileum
16761	0.866138486	464	97	MLN	Colon
10869	0.245614779	98	105	Colon	Jejunum
10735	0.182878767	98	233	Colon	Lung
16757	0.866701517	99	464	Colon	MLN
12849	0.494556913	99	471	Colon	PBL
11826	0.381645772	110	99	MLN	Colon
14952	0.728898797	99	459	Colon	MLN
17132	0.882491092	99	475	Colon	SPL
16868	0.859537335	116	479	PBL	SPL
16992	0.89197519	444	479	Ileum	SPL
17820	0.883718304	479	476	SPL	SPL
18311	0.923767275	480	426	SPL	BM
12705	0.495854849	109	94	MLN	BM
11082	0.224293729	94	233	BM	Lung
12200	0.43649135	94	226	BM	Ileum
11080	0.247861793	94	101	BM	Ileum
16772	0.864231034	464	94	MLN	BM
16911	0.856506813	474	94	SPL	BM
10863	0.180872231	234	95	Lung	BM
10867	0.18748141	95	117	BM	PBL
11176	0.237596325	95	473	BM	PBL
18265	0.927141034	480	95	SPL	BM
18509	0.9482282	462	95	MLN	BM
12381	0.461687335	227	95	Ileum	BM
12831	0.590418574	452	96	Jejunum	BM
12175	0.43269225	226	96	Ileum	BM
14961	0.722343225	459	96	MLN	BM
11052	0.233573925	96	435	BM	Colon
18296	0.943824065	458	97	MLN	Colon
12226	0.403962696	468	97	PBL	Colon
10741	0.18387565	98	455	Colon	Lung
10740	0.181086025	98	117	Colon	PBL
11186	0.30614466	98	230	Colon	Jejunum
10846	0.239135319	103	98	Jejunum	Colon
13781	0.614376558	98	235	Colon	MLN
12044	0.451641022	98	442	Colon	Ileum
11030	0.243139474	99	429	Colon	Colon
12739	0.550538755	99	438	Colon	Ileum
18647	0.954318558	461	99	MLN	Colon
11089	0.242202507	112	99	PBL	Colon
13063	0.588549778	99	443	Colon	Ileum
12898	0.572821271	440	99	Ileum	Colon
11524	0.317530582	99	220	Colon	BM
12551	0.470709002	99	242	Colon	SPL
18302	0.929609435	115	477	PBL	SPL
18505	0.945200241	434	478	Colon	SPL
16874	0.856574131	113	479	PBL	SPL
16869	0.861525744	479	430	SPL	Colon
16834	0.853849855	479	456	SPL	Lung
16992	0.899555973	479	449	SPL	Jejunum
18341	0.949905292	440	480	Ileum	SPL
18327	0.948561371	480	444	SPL	Ileum
14960	0.723069598	94	459	BM	MLN
17143	0.869938987	94	475	BM	SPL
12906	0.480453195	424	94	BM	BM
11077	0.216000375	94	107	BM	Lung
12852	0.474796556	94	471	BM	PBL
11602	0.390362456	450	95	Jejunum	BM
12761	0.548538655	95	439	BM	Ileum
12600	0.56354579	96	448	BM	Jejunum
12849	0.475449948	471	96	PBL	BM
13249	0.550689224	237	96	MLN	BM
17883	0.925275541	96	465	BM	MLN
11308	0.327235879	229	97	Jejunum	Colon
18490	0.948206822	462	98	MLN	Colon
10737	0.183204287	98	453	Colon	Lung
12902	0.495759634	424	98	BM	Colon
10975	0.246983275	102	99	Ileum	Colon
11051	0.245411526	469	100	PBL	Ileum
16883	0.856716139	469	479	PBL	SPL
12584	0.480092255	469	111	PBL	MLN
12451	0.4723839	228	469	Ileum	PBL
12922	0.567825111	440	469	Ileum	PBL
11236	0.259446526	433	469	Colon	PBL
11069	0.216298369	469	238	PBL	PBL
13021	0.567108721	470	439	PBL	Ileum
12600	0.476154425	470	231	PBL	Jejunum
12644	0.487162279	470	226	PBL	Ileum
12605	0.438781237	469	470	PBL	PBL
12600	0.440443173	116	470	PBL	PBL
18733	0.951214404	470	461	PBL	MLN
18339	0.925268897	477	471	SPL	PBL
13130	0.581962091	441	471	Ileum	PBL
12845	0.471511183	112	471	PBL	PBL
13018	0.531199329	111	471	MLN	PBL
12857	0.480820346	119	471	SPL	PBL
12594	0.474946788	111	472	MLN	PBL
11413	0.27898248	472	435	PBL	Colon
11276	0.246629966	472	457	PBL	Lung
12717	0.538759719	473	441	PBL	Ileum
11138	0.254339889	99	473	Colon	PBL
11984	0.45904902	451	473	Jejunum	PBL
11018	0.24339552	104	473	Jejunum	PBL
11022	0.224184619	473	224	PBL	Colon
11023	0.235679277	101	473	Ileum	PBL
12175	0.431436783	473	226	PBL	Ileum
16896	0.863400475	474	429	SPL	Colon
16912	0.854797889	222	474	BM	SPL
17928	0.917148957	476	236	SPL	MLN
17686	0.902537078	476	234	SPL	Lung
17704	0.899335987	457	476	Lung	SPL
17775	0.918115448	110	476	MLN	SPL
17721	0.904676298	115	476	PBL	SPL
18302	0.942053122	477	103	SPL	Jejunum
17019	0.880336551	109	479	MLN	SPL
16891	0.855629649	479	221	SPL	BM
16997	0.900581747	452	479	Jejunum	SPL
17608	0.897996712	481	239	SPL	PBL
17754	0.932868753	452	481	Jejunum	SPL
17726	0.932029049	481	448	SPL	Jejunum
17629	0.895585458	481	222	SPL	BM
12613	0.564070696	94	448	BM	Jejunum
11232	0.261704175	433	94	Colon	BM
12841	0.595560883	445	94	Jejunum	BM
11083	0.22280599	94	457	BM	Lung
11149	0.264532734	94	102	BM	Ileum
13242	0.551059377	94	237	BM	MLN
12802	0.583715435	95	449	BM	Jejunum
11026	0.223887743	95	430	BM	Colon
12991	0.492085993	423	96	BM	BM
11321	0.323017335	96	229	BM	Jejunum
10890	0.193051639	453	96	Lung	BM
12386	0.463109125	96	227	BM	Ileum
12760	0.545126627	96	444	BM	Ileum
10889	0.187871956	234	96	Lung	BM
18275	0.936017692	97	480	Colon	SPL
11073	0.238062951	240	97	PBL	Colon
12564	0.48107486	111	97	MLN	Colon
14955	0.727418692	459	97	MLN	Colon
10852	0.211436257	97	223	Colon	Colon
11018	0.231349391	97	239	Colon	PBL
11199	0.261628699	469	97	PBL	Colon
12850	0.490142034	426	97	BM	Colon
13277	0.539147785	97	425	Colon	BM
12537	0.449176395	98	422	Colon	BM
12721	0.54597745	98	438	Colon	Ileum
11540	0.302680637	98	467	Colon	PBL
10736	0.180143568	108	98	Lung	Colon
11015	0.273310359	99	105	Colon	Jejunum
11006	0.266984143	103	99	Jejunum	Colon
10890	0.218483649	99	223	Colon	Colon
10902	0.214457279	99	232	Colon	Lung
12739	0.550538755	438	99	Ileum	Colon
13125	0.504397747	468	428	PBL	BM
12233	0.391756236	96	468	BM	PBL
12220	0.411845178	468	102	PBL	Ileum
12345	0.420740953	468	120	PBL	SPL
13991	0.626597511	236	469	MLN	PBL
15028	0.720092796	470	459	PBL	MLN
12598	0.450377397	470	436	PBL	Colon
12592	0.438922471	470	454	PBL	Lung
12596	0.434952875	113	470	PBL	PBL
12836	0.493035704	101	471	Ileum	PBL
17654	0.908018417	463	471	MLN	PBL
12835	0.483651148	224	471	Colon	PBL
11389	0.282901465	97	472	Colon	PBL
11280	0.258412831	225	472	Colon	PBL
11475	0.295701237	473	119	PBL	SPL
11108	0.271301417	103	473	Jejunum	PBL
16903	0.862750768	433	474	Colon	SPL
17024	0.879549423	111	474	MLN	SPL
17136	0.869417463	96	475	BM	SPL
17725	0.907361988	476	431	SPL	Colon
18310	0.936198755	97	477	Colon	SPL
18305	0.937440969	477	100	SPL	Ileum
18339	0.924321469	428	477	BM	SPL
18501	0.937242218	120	478	SPL	SPL
18536	0.937858696	478	426	SPL	BM
16851	0.863922182	479	224	SPL	Colon
16865	0.877648946	105	479	Jejunum	SPL
16864	0.863197497	479	435	SPL	Colon
18286	0.923978648	480	120	SPL	SPL
18339	0.948373142	480	438	SPL	Ileum
18341	0.949905292	480	440	SPL	Ileum
17761	0.933799054	447	481	Jejunum	SPL
17883	0.912076076	459	481	MLN	SPL
17752	0.925045471	481	444	SPL	Ileum
11082	0.224293729	233	94	Lung	BM
11080	0.247861793	101	94	Ileum	BM
12856	0.592534319	452	94	Jejunum	BM
12447	0.475457547	94	228	BM	Ileum
11272	0.269380819	94	431	BM	Colon
18770	0.954803932	460	94	MLN	BM
11077	0.221233742	232	94	Lung	BM
11123	0.248521425	98	94	Colon	BM
12697	0.493889847	109	95	MLN	BM
10862	0.181121372	108	95	Lung	BM
12576	0.480590743	95	111	BM	MLN
10865	0.185588185	95	455	BM	Lung
13277	0.522611636	96	425	BM	BM
11321	0.260736141	96	221	BM	BM
18509	0.940581153	96	478	BM	SPL
10887	0.189537119	232	96	Lung	BM
12722	0.581915988	446	97	Jejunum	Colon
11021	0.231543243	97	115	Colon	PBL
12076	0.454898824	442	97	Ileum	Colon
17735	0.91231151	476	97	SPL	Colon
10732	0.197900197	98	101	Colon	Ileum
12707	0.578052484	446	98	Jejunum	Colon
10926	0.218923927	435	98	Colon	Colon
10740	0.202413801	98	100	Colon	Ileum
12542	0.463003884	98	242	Colon	SPL
11432	0.297269191	220	98	BM	Colon
10956	0.214664964	98	112	Colon	PBL
12799	0.595533667	98	445	Colon	Jejunum
10733	0.176968899	234	98	Lung	Colon
11019	0.235278445	99	97	Colon	Colon
12840	0.599380915	447	99	Jejunum	Colon
10909	0.21723537	106	99	Lung	Colon
11564	0.309150198	99	466	Colon	PBL
12908	0.502727857	424	99	BM	Colon
13099	0.524631877	99	428	Colon	BM
12849	0.475449948	96	471	BM	PBL
12843	0.596245363	96	447	BM	Jejunum
12818	0.596511611	97	445	Colon	Jejunum
10860	0.202652597	97	456	Colon	Lung
13507	0.568976902	97	427	Colon	BM
18296	0.943824065	97	458	Colon	MLN
11015	0.236763626	97	432	Colon	Colon
17610	0.906522015	97	481	Colon	SPL
18286	0.943147911	458	98	MLN	Colon
10724	0.184221383	223	98	Colon	Colon
12548	0.478589166	111	98	MLN	Colon
10736	0.177330554	98	456	Colon	Lung
18505	0.946542664	98	478	Colon	SPL
10866	0.198775845	98	113	Colon	PBL
11075	0.237643919	473	98	PBL	Colon
13276	0.542121571	425	99	BM	Colon
12440	0.47914256	99	228	Colon	Ileum
10000	0	99	99	Colon	Colon
10907	0.214980318	108	99	Lung	Colon
11389	0.306093239	99	119	Colon	SPL
12534	0.469038508	99	241	Colon	SPL
10913	0.218525425	99	457	Colon	Lung
18278	0.936517652	99	480	Colon	SPL
12216	0.397673096	429	468	Colon	PBL
12211	0.387576591	116	468	PBL	PBL
12730	0.564741436	468	448	PBL	Jejunum
12195	0.385242033	468	106	PBL	Lung
12338	0.44794376	468	226	PBL	Ileum
12204	0.404036322	468	101	PBL	Ileum
17734	0.90266607	476	469	SPL	PBL
12766	0.542966368	444	469	Ileum	PBL
12987	0.491975744	469	423	PBL	BM
11137	0.24603442	469	429	PBL	Colon
13102	0.505058583	469	428	PBL	BM
16883	0.856716139	479	469	SPL	PBL
11195	0.253956575	435	469	Colon	PBL
11134	0.233318792	116	469	PBL	PBL
12607	0.442076032	96	470	BM	PBL
12584	0.435173566	234	470	Lung	PBL
13045	0.494479639	471	470	PBL	PBL
16142	0.789950848	479	471	SPL	PBL
12830	0.471606214	471	108	PBL	Lung
12857	0.480820346	471	119	PBL	SPL
12872	0.475842736	471	220	PBL	BM
12855	0.520905502	471	230	PBL	Jejunum
12148	0.450246232	472	442	PBL	Ileum
11274	0.24775968	472	233	PBL	Lung
11396	0.273002514	472	430	PBL	Colon
11382	0.274567243	472	433	PBL	Colon
11227	0.260348512	473	436	PBL	Colon
11090	0.251827078	473	102	PBL	Ileum
13279	0.520085627	473	425	PBL	BM
11016	0.210617338	473	232	PBL	Lung
12840	0.591447341	445	473	Jejunum	PBL
11138	0.254339889	473	99	PBL	Colon
18311	0.92729238	473	477	PBL	SPL
17034	0.854364266	474	428	SPL	BM
16996	0.879187519	227	474	Ileum	SPL
16950	0.856926252	467	474	PBL	SPL
16905	0.873397362	102	474	Ileum	SPL
18966	0.958948978	460	475	MLN	SPL
17148	0.89261349	475	230	SPL	Jejunum
17271	0.866957819	475	425	SPL	BM
17148	0.894073382	229	475	Jejunum	SPL
17804	0.92706626	442	476	Ileum	SPL
17697	0.90224177	476	106	SPL	Lung
18590	0.92645533	478	476	SPL	SPL
17685	0.902075826	476	107	SPL	Lung
18509	0.941152047	469	478	PBL	SPL
16857	0.86202094	479	432	SPL	Colon
16927	0.850772065	242	479	SPL	SPL
18263	0.93285811	480	224	SPL	Colon
12567	0.447873289	94	118	BM	SPL
11080	0.255795226	94	104	BM	Jejunum
13990	0.629888038	94	236	BM	MLN
12767	0.546396366	444	94	Ileum	BM
11232	0.245612481	94	96	BM	BM
10865	0.199841848	95	225	BM	Colon
10863	0.185993239	453	95	Lung	BM
10862	0.1984401	224	95	Colon	BM
13096	0.591088164	95	437	BM	Ileum
12842	0.593809565	447	95	Jejunum	BM
12056	0.44691582	95	442	BM	Ileum
12717	0.539741906	441	95	Ileum	BM
13801	0.610473324	235	95	MLN	BM
10861	0.18253688	95	232	BM	Lung
12721	0.576350481	95	446	BM	Jejunum
10890	0.193900008	233	96	Lung	BM
12548	0.435585257	422	96	BM	BM
11058	0.241385454	97	96	Colon	BM
10892	0.212732321	96	223	BM	Colon
10893	0.206293311	96	225	BM	Colon
10930	0.215261597	114	97	PBL	Colon
12818	0.596511611	445	97	Jejunum	Colon
17735	0.91231151	97	476	Colon	SPL
12828	0.594107077	97	452	Colon	Jejunum
10863	0.206124753	232	97	Lung	Colon
12782	0.494135794	98	243	Colon	SPL
10835	0.197299361	98	116	Colon	PBL
11076	0.250446201	433	99	Colon	Colon
12989	0.51183235	99	423	Colon	BM
12733	0.584786993	99	446	Colon	Jejunum
11826	0.381645772	99	110	Colon	MLN
11021	0.230636012	99	113	Colon	PBL
10909	0.218705738	453	99	Lung	Colon
11058	0.240181106	99	239	Colon	PBL
18624	0.952654297	98	461	Colon	MLN
10930	0.2529386	231	98	Jejunum	Colon
13091	0.594553241	99	437	Colon	Ileum
16744	0.86576656	100	464	Ileum	MLN
17873	0.922925154	436	465	Colon	MLN
18914	0.954287726	478	465	SPL	MLN
12566	0.444785926	466	242	PBL	SPL
11517	0.279616089	466	232	PBL	Lung
13109	0.499381448	466	428	PBL	BM
12854	0.467149849	466	471	PBL	PBL
11496	0.27959451	232	467	Lung	PBL
12586	0.449156375	467	118	PBL	SPL
11617	0.310415391	433	467	Colon	PBL
12074	0.399750692	110	467	MLN	PBL
12201	0.386035496	453	468	Lung	PBL
18780	0.952729225	460	468	MLN	PBL
12730	0.564741436	448	468	Jejunum	PBL
12215	0.382387166	113	468	PBL	PBL
12217	0.387034285	468	95	PBL	BM
11178	0.239390456	469	115	PBL	PBL
14959	0.718678656	469	459	PBL	MLN
12922	0.567825111	469	440	PBL	Ileum
18509	0.945829969	469	462	PBL	MLN
13355	0.556847188	237	470	MLN	PBL
18733	0.951214404	461	470	MLN	PBL
12594	0.450914133	470	98	PBL	Colon
17014	0.858691148	474	470	SPL	PBL
12600	0.440023552	95	470	BM	PBL
18448	0.943954531	458	471	MLN	PBL
12836	0.487583573	471	98	PBL	Colon
12856	0.523824134	471	229	PBL	Jejunum
11279	0.246748635	472	454	PBL	Lung
11425	0.281060804	472	431	PBL	Colon
11019	0.212542758	106	473	Lung	PBL
11152	0.233932177	473	115	PBL	PBL
13106	0.589905689	437	473	Ileum	PBL
11227	0.260348512	436	473	Colon	PBL
18274	0.927091205	480	473	SPL	PBL
11419	0.275282344	473	221	PBL	BM
17741	0.877733833	481	474	SPL	SPL
16960	0.894473501	451	474	Jejunum	SPL
16926	0.88281764	474	229	SPL	Jejunum
16899	0.879020681	474	105	SPL	Jejunum
16903	0.862750768	474	433	SPL	Colon
16870	0.854000885	474	453	SPL	Lung
17232	0.86601921	422	475	BM	SPL
18566	0.926199059	478	475	SPL	SPL
17108	0.88424894	104	475	Jejunum	SPL
18611	0.950543287	459	478	MLN	SPL
16858	0.866696733	223	479	Colon	SPL
18287	0.911840752	477	479	SPL	SPL
17124	0.839459724	474	479	SPL	SPL
18330	0.955707785	446	480	Jejunum	SPL
18846	0.9532214	462	481	MLN	SPL
17732	0.893989716	426	481	BM	SPL
17608	0.896256989	481	96	SPL	BM
12118	0.455928532	442	94	Ileum	BM
11149	0.264532734	102	94	Ileum	BM
11307	0.260313068	473	94	PBL	BM
11082	0.222745098	94	454	BM	Lung
18310	0.927704889	477	94	SPL	BM
12789	0.47716453	94	243	BM	SPL
17547	0.906755646	463	94	MLN	BM
11083	0.220736366	106	94	Lung	BM
11059	0.215425767	95	112	BM	PBL
11063	0.234068386	95	431	BM	Colon
11959	0.457798401	95	451	BM	Jejunum
10861	0.177747208	95	107	BM	Lung
10862	0.218403709	95	104	BM	Jejunum
11058	0.242021147	99	95	Colon	BM
16868	0.856260304	479	95	SPL	BM
16762	0.86265596	464	96	MLN	BM
18636	0.954938864	97	461	Colon	MLN
11308	0.327235879	97	229	Colon	Jejunum
11496	0.309957801	97	220	Colon	BM
12569	0.467260558	118	97	SPL	Colon
10963	0.258729385	103	97	Jejunum	Colon
10926	0.218923927	98	435	Colon	Colon
10908	0.218810762	99	455	Colon	Lung
13976	0.635412468	236	99	MLN	Colon
11328	0.333891079	99	229	Colon	Jejunum
13019	0.50316732	471	241	PBL	SPL
13020	0.502206145	471	242	PBL	SPL
17230	0.866545904	471	475	PBL	SPL
12883	0.56361079	471	451	PBL	Jejunum
12832	0.498867593	471	104	PBL	Jejunum
11394	0.264164904	115	472	PBL	PBL
13107	0.500364113	472	428	PBL	BM
11279	0.246748635	454	472	Lung	PBL
11537	0.341561761	472	230	PBL	Jejunum
11609	0.296883549	472	221	PBL	BM
12928	0.563537098	472	440	PBL	Ileum
11385	0.26024704	472	112	PBL	PBL
11080	0.22001411	114	473	PBL	PBL
17611	0.895904603	481	473	SPL	PBL
16895	0.865814054	474	98	SPL	Colon
17819	0.92140587	476	228	SPL	Ileum
17848	0.929929548	476	439	SPL	Ileum
17734	0.902014325	94	476	BM	SPL
19018	0.959103267	477	461	SPL	MLN
16872	0.872853343	102	479	Ileum	SPL
16841	0.857204742	479	232	SPL	Lung
16998	0.903001784	479	445	SPL	Jejunum
16829	0.856338232	479	234	SPL	Lung
17720	0.89676711	481	470	SPL	PBL
17673	0.926624417	451	481	Jejunum	SPL
17616	0.896646172	94	481	BM	SPL
11232	0.245612481	96	94	BM	BM
12567	0.447873289	118	94	SPL	BM
11225	0.271199278	99	94	Colon	BM
11345	0.268878533	94	469	BM	PBL
12118	0.455928532	94	442	BM	Ileum
13246	0.548784471	237	95	MLN	BM
12540	0.444452443	242	95	SPL	BM
12907	0.568360876	95	440	BM	Ileum
11019	0.224842403	432	95	Colon	BM
12581	0.481662432	96	111	BM	MLN
10889	0.216671926	96	101	BM	Ileum
12085	0.452452942	442	96	Ileum	BM
13798	0.611465238	96	235	BM	MLN
10860	0.202652597	456	97	Lung	Colon
12216	0.424117924	97	120	Colon	SPL
11015	0.236763626	432	97	Colon	Colon
11033	0.237014309	430	97	Colon	Colon
18266	0.933632954	98	480	Colon	SPL
12429	0.475870255	228	98	Ileum	Colon
12879	0.568937085	440	98	Ileum	Colon
10906	0.212293007	99	234	Colon	Lung
10902	0.214457279	232	99	Lung	Colon
11075	0.248476203	432	99	Colon	Colon
10911	0.217751478	99	233	Colon	Lung
17882	0.927648571	465	99	MLN	Colon
11571	0.313876626	467	99	PBL	Colon
10908	0.213214993	99	456	Colon	Lung
11647	0.30238522	473	467	PBL	PBL
12842	0.473879525	473	471	PBL	PBL
12739	0.575574902	473	446	PBL	Jejunum
16902	0.86428141	434	474	Colon	SPL
16944	0.889843306	450	474	Jejunum	SPL
16903	0.862396443	430	474	Colon	SPL
16932	0.856328289	220	474	BM	SPL
17119	0.878896678	475	225	SPL	Colon
17172	0.869490735	475	467	SPL	PBL
17243	0.865640549	424	475	BM	SPL
18337	0.912190087	477	476	SPL	SPL
17747	0.90200261	476	472	SPL	PBL
17729	0.902270513	476	95	SPL	BM
18301	0.932079843	432	477	Colon	SPL
19018	0.959103267	461	477	MLN	SPL
18322	0.925114881	477	241	SPL	SPL
18525	0.957430266	442	478	Ileum	SPL
18493	0.939104259	454	478	Lung	SPL
18914	0.953231745	458	478	MLN	SPL
18494	0.939525191	456	478	Lung	SPL
16865	0.877648946	479	105	SPL	Jejunum
16946	0.855887761	468	479	PBL	SPL
18336	0.91332635	479	480	SPL	SPL
18277	0.941865727	231	480	Jejunum	SPL
11155	0.280772947	94	103	BM	Jejunum
12809	0.585891769	94	449	BM	Jejunum
11080	0.243694746	94	223	BM	Colon
17889	0.926030776	465	94	MLN	BM
11196	0.256207536	434	94	Colon	BM
12389	0.464374704	227	94	Ileum	BM
11083	0.225056363	117	94	PBL	BM
10996	0.209028473	239	95	PBL	BM
12447	0.473295202	95	228	BM	Ileum
18303	0.942677167	95	458	BM	MLN
16762	0.863677497	95	464	BM	MLN
11488	0.286889165	95	220	BM	BM
14955	0.721573875	95	459	BM	MLN
17726	0.901799579	476	96	SPL	BM
12548	0.448227904	96	242	BM	SPL
11500	0.289710982	220	96	BM	BM
10887	0.186607084	107	96	Lung	BM
12783	0.477306501	243	96	SPL	BM
11371	0.288388646	97	222	Colon	BM
12598	0.566771987	448	97	Jejunum	Colon
10867	0.209884939	455	97	Lung	Colon
11044	0.233145789	97	112	Colon	PBL
10872	0.208321252	454	97	Lung	Colon
10989	0.265767658	105	97	Jejunum	Colon
10737	0.183204287	453	98	Lung	Colon
12707	0.578052484	98	446	Colon	Jejunum
17714	0.90932927	98	476	Colon	SPL
13233	0.555999461	237	99	MLN	Colon
12819	0.598567035	99	445	Colon	Jejunum
13064	0.584038147	443	95	Ileum	BM
11602	0.390362456	95	450	BM	Jejunum
17729	0.902270513	95	476	BM	SPL
18265	0.927141034	95	480	BM	SPL
11036	0.229203953	435	95	Colon	BM
12448	0.474539841	96	228	BM	Ileum
12723	0.577191172	96	446	BM	Jejunum
11094	0.241695032	96	431	BM	Colon
11307	0.316968943	230	96	Jejunum	BM
11093	0.239743934	433	96	Colon	BM
10731	0.176523517	107	98	Lung	Colon
18751	0.954633545	98	460	Colon	MLN
18302	0.94477043	99	458	Colon	MLN
16863	0.862838582	479	431	SPL	Colon
16891	0.855629649	221	479	BM	SPL
16967	0.899993331	479	448	SPL	Jejunum
16853	0.864939664	479	225	SPL	Colon
16853	0.859775818	479	117	SPL	PBL
18265	0.928814882	239	480	PBL	SPL
11669	0.309396799	467	94	PBL	BM
12841	0.473102981	471	95	PBL	BM
13020	0.502206145	242	471	SPL	PBL
12835	0.483651148	471	224	PBL	Colon
12879	0.4739182	468	471	PBL	PBL
12876	0.510273164	471	110	PBL	MLN
13437	0.538511303	425	471	BM	PBL
13181	0.512174579	424	471	BM	PBL
17002	0.853405545	471	474	PBL	SPL
12840	0.495144972	100	471	Ileum	PBL
11429	0.272063431	472	96	PBL	BM
18665	0.95152669	461	472	MLN	PBL
14003	0.622989341	236	472	MLN	PBL
11394	0.264164904	472	115	PBL	PBL
18502	0.946453164	462	473	MLN	PBL
12546	0.449224202	242	473	SPL	PBL
11178	0.234102336	112	473	PBL	PBL
16873	0.855143354	473	479	PBL	SPL
17062	0.895992433	474	443	SPL	Ileum
18307	0.94447205	230	477	Jejunum	SPL
18288	0.929302745	233	477	Lung	SPL
18516	0.941018088	478	466	SPL	PBL
16875	0.868319424	479	97	SPL	Colon
18261	0.926332246	480	455	SPL	Lung
18343	0.954429674	480	449	SPL	Jejunum
18339	0.955452314	452	480	Jejunum	SPL
18256	0.928452534	480	108	SPL	Lung
17602	0.896590537	481	113	SPL	PBL
17598	0.913715913	481	103	SPL	Jejunum
11972	0.461387062	94	451	BM	Jejunum
11241	0.243640171	95	94	BM	BM
11083	0.225056363	94	117	BM	PBL
12909	0.479259397	95	424	BM	BM
10865	0.185125587	457	95	Lung	BM
12600	0.562041499	448	95	Jejunum	BM
10867	0.215090356	95	100	BM	Ileum
10865	0.199841848	225	95	Colon	BM
12783	0.474888232	95	243	BM	SPL
11074	0.269017834	231	96	Jejunum	BM
11093	0.239743934	96	433	BM	Colon
17726	0.901799579	96	476	BM	SPL
11437	0.289550651	96	119	BM	SPL
10885	0.224552444	104	96	Jejunum	BM
13237	0.556212527	97	237	Colon	MLN
12786	0.496795761	97	243	Colon	SPL
12743	0.549970096	439	97	Ileum	Colon
18503	0.949800584	97	462	Colon	MLN
10860	0.210316786	98	429	Colon	Colon
11540	0.302680637	467	98	PBL	Colon
16751	0.863323398	464	98	MLN	Colon
12690	0.540539708	98	441	Colon	Ileum
11096	0.242249925	98	469	Colon	PBL
18512	0.948934959	478	99	SPL	Colon
12061	0.454219675	99	442	Colon	Ileum
11571	0.313876626	99	467	Colon	PBL
10906	0.240575601	104	99	Jejunum	Colon
12566	0.472697617	118	99	SPL	Colon
16863	0.86478724	479	98	SPL	Colon
11343	0.291563982	119	98	SPL	Colon
10869	0.245614779	105	98	Jejunum	Colon
10918	0.219149059	98	99	Colon	Colon
13072	0.590679335	437	98	Ileum	Colon
12799	0.595533667	445	98	Jejunum	Colon
10737	0.182178579	106	98	Lung	Colon
12371	0.464283261	98	227	Colon	Ileum
11308	0.266357662	98	472	Colon	PBL
11021	0.230636012	113	99	PBL	Colon
12849	0.494556913	471	99	PBL	Colon
12845	0.472278019	426	239	BM	PBL
12840	0.593953445	239	447	PBL	Jejunum
11509	0.291113676	220	239	BM	PBL
10850	0.183227489	457	239	Lung	PBL
12701	0.492604405	239	109	PBL	MLN
18510	0.942778	478	239	SPL	PBL
10974	0.217983027	429	239	Colon	PBL
13275	0.522512662	239	425	PBL	BM
12443	0.472209085	239	228	PBL	Ileum
13060	0.583500614	239	443	PBL	Ileum
10984	0.232512741	102	240	Ileum	PBL
13058	0.614128142	242	449	SPL	Jejunum
12545	0.461784012	435	242	Colon	SPL
13358	0.541502885	242	425	SPL	BM
16864	0.870702593	464	242	MLN	SPL
18429	0.946525006	458	243	MLN	SPL
18429	0.946525006	243	458	SPL	MLN
12782	0.490235304	429	243	Colon	SPL
13312	0.618426422	243	437	SPL	Ileum
18738	0.955310626	461	422	MLN	BM
12989	0.484921743	422	426	BM	BM
12692	0.504569042	228	422	Ileum	BM
16967	0.852197525	422	479	BM	SPL
12561	0.529789359	451	422	Jejunum	BM
13263	0.630593783	445	423	Jejunum	BM
12990	0.489777776	112	423	PBL	BM
13330	0.607633401	423	443	BM	Ileum
12912	0.479460982	221	424	BM	BM
13234	0.627594366	424	445	BM	Jejunum
12904	0.4895738	430	424	Colon	BM
12910	0.480145841	424	222	BM	BM
12921	0.485609127	119	424	SPL	BM
13273	0.517834232	425	113	BM	PBL
13271	0.518083994	425	238	BM	PBL
12848	0.470445534	426	112	BM	PBL
12846	0.482136287	432	426	Colon	BM
12850	0.470027897	221	426	BM	BM
12845	0.495397208	426	100	BM	Ileum
13219	0.620824177	449	426	Jejunum	BM
17789	0.893367793	481	427	SPL	BM
13508	0.549946779	95	427	BM	BM
13505	0.553282693	427	115	BM	PBL
13103	0.529507073	102	428	Ileum	BM
13102	0.502799309	222	428	BM	BM
13403	0.613794262	428	440	BM	Ileum
12702	0.574417631	446	429	Jejunum	Colon
10809	0.189773663	429	232	Colon	Lung
12813	0.583889866	430	452	Colon	Jejunum
11032	0.22934359	435	430	Colon	Colon
10865	0.195614031	430	232	Colon	Lung
10988	0.243168733	102	431	Ileum	Colon
12786	0.580891175	449	431	Jejunum	Colon
12832	0.591821749	447	431	Jejunum	Colon
11017	0.228658083	433	432	Colon	Colon
10863	0.193914863	234	432	Lung	Colon
10975	0.222419588	432	429	Colon	Colon
18633	0.951185396	461	432	MLN	Colon
10901	0.204582299	454	433	Lung	Colon
10898	0.206291698	453	433	Lung	Colon
12987	0.501378764	423	433	BM	Colon
18640	0.951254442	461	433	MLN	Colon
11617	0.310415391	467	433	PBL	Colon
17519	0.904191267	463	433	MLN	Colon
12075	0.446840361	442	433	Ileum	Colon
11023	0.267870673	105	433	Jejunum	Colon
11002	0.226601508	435	434	Colon	Colon
10836	0.193067616	108	434	Lung	Colon
12571	0.4848868	434	111	Colon	MLN
18484	0.946297162	434	462	Colon	MLN
18754	0.952241676	460	434	MLN	Colon
10935	0.252284414	434	103	Colon	Jejunum
12156	0.433680811	226	434	Ileum	Colon
11933	0.454745289	434	451	Colon	Jejunum
16900	0.864080856	474	435	SPL	Colon
12729	0.539430802	435	438	Colon	Ileum
12227	0.398210432	468	435	PBL	Colon
13237	0.552078334	435	237	Colon	MLN
10962	0.238723457	102	435	Ileum	Colon
11413	0.27898248	435	472	Colon	PBL
10935	0.2128306	436	232	Colon	Lung
12732	0.541820487	436	439	Colon	Ileum
12215	0.397950992	436	468	Colon	PBL
13892	0.659744799	437	235	Ileum	MLN
13143	0.587565932	437	467	Ileum	PBL
17938	0.92511916	465	439	MLN	Ileum
13104	0.601990745	449	439	Jejunum	Ileum
12709	0.546732755	439	106	Ileum	Lung
12910	0.57922694	440	450	Ileum	Jejunum
12666	0.532277689	234	441	Lung	Ileum
16813	0.869618855	441	464	Ileum	MLN
12710	0.550435678	441	230	Ileum	Jejunum
12997	0.572263335	438	441	Ileum	Ileum
12698	0.533758832	441	238	Ileum	PBL
18339	0.947072871	442	477	Ileum	SPL
13298	0.588953418	425	442	BM	Ileum
15013	0.748220745	459	443	MLN	Ileum
13050	0.592875935	105	443	Jejunum	Ileum
13247	0.616479168	449	443	Jejunum	Ileum
13242	0.609388391	241	443	SPL	Ileum
13065	0.595533645	443	451	Ileum	Jejunum
13076	0.579288165	443	442	Ileum	Ileum
13003	0.585007882	444	111	Ileum	MLN
12730	0.540726988	454	444	Lung	Ileum
12775	0.575017445	445	231	Jejunum	Jejunum
12792	0.599044222	223	445	Colon	Jejunum
12679	0.557212401	231	446	Jejunum	Jejunum
12688	0.554757232	446	230	Jejunum	Jejunum
12955	0.561960853	452	446	Jejunum	Jejunum
13881	0.678332322	446	235	Jejunum	MLN
12773	0.591106116	108	447	Lung	Jejunum
12827	0.591730286	447	114	Jejunum	PBL
12819	0.588149325	447	238	Jejunum	PBL
12706	0.571858025	448	226	Jejunum	Ileum
12571	0.560028095	448	117	Jejunum	PBL
12770	0.585283411	225	449	Colon	Jejunum
13889	0.682044903	235	449	MLN	Jejunum
12766	0.581877131	449	454	Jejunum	Lung
18753	0.958981883	450	460	Jejunum	MLN
11503	0.377267765	450	232	Jejunum	Lung
11549	0.377933756	238	450	PBL	Jejunum
11574	0.395656562	450	102	Jejunum	Ileum
10000	0	451	451	Jejunum	Jejunum
18666	0.956209323	451	461	Jejunum	MLN
18357	0.955331837	452	477	Jejunum	SPL
12896	0.583773263	452	466	Jejunum	PBL
10785	0.17513289	116	453	PBL	Lung
12780	0.590474905	445	453	Jejunum	Lung
10653	0.144057137	453	455	Lung	Lung
13230	0.54827773	454	237	Lung	MLN
13967	0.627600263	236	454	MLN	Lung
11191	0.237822862	454	221	Lung	BM
10769	0.200654095	102	455	Ileum	Lung
10659	0.185090083	455	104	Lung	Jejunum
10634	0.13790752	457	455	Lung	Lung
10658	0.146717524	117	456	PBL	Lung
10818	0.16904623	456	113	Lung	PBL
16725	0.861306383	464	456	MLN	Lung
10658	0.146717524	456	117	Lung	PBL
11186	0.301490832	229	457	Jejunum	Lung
11503	0.28166258	457	467	Lung	PBL
11242	0.24650749	222	457	BM	Lung
10796	0.222268075	457	103	Lung	Jejunum
15004	0.748668798	459	439	MLN	Ileum
18486	0.94980799	225	462	Colon	MLN
18501	0.947799928	462	115	MLN	PBL
17598	0.910946054	443	463	Ileum	MLN
17968	0.929513979	120	465	SPL	MLN
17768	0.901900462	466	476	PBL	SPL
12596	0.476140325	111	467	MLN	PBL
11502	0.28167656	117	467	PBL	PBL
13262	0.545227133	467	237	PBL	MLN
10000	0	467	467	PBL	PBL
13291	0.549600765	468	237	PBL	MLN
11149	0.281068884	105	469	Jejunum	PBL
18811	0.955240234	460	471	MLN	PBL
16768	0.85970064	464	473	MLN	PBL
17063	0.874685659	235	479	MLN	SPL
16864	0.863197497	435	479	Colon	SPL
18921	0.955199724	462	480	MLN	SPL
18245	0.928081694	106	480	Lung	SPL
18308	0.942466885	458	96	MLN	BM
12553	0.428616445	422	466	BM	PBL
16967	0.852197525	479	422	SPL	BM
12546	0.433029106	95	422	BM	BM
12537	0.445272829	422	224	BM	Colon
12567	0.483580709	226	422	Ileum	BM
12550	0.488123343	229	422	Jejunum	BM
12994	0.486706032	423	467	BM	PBL
12983	0.505297862	98	423	Colon	BM
12995	0.562358236	450	423	Jejunum	BM
12976	0.488386997	453	423	Lung	BM
12920	0.481553844	220	424	BM	BM
12903	0.481994738	424	115	BM	PBL
12908	0.494448451	424	436	BM	Colon
13270	0.532664922	425	434	BM	Colon
13270	0.53241866	425	225	BM	Colon
13272	0.532574724	425	435	BM	Colon
13424	0.637333614	425	448	BM	Jejunum
13130	0.582242323	426	441	BM	Ileum
12866	0.518981049	226	426	Ileum	BM
12842	0.486165816	426	98	BM	Colon
12856	0.508709903	426	110	BM	MLN
12855	0.466847562	426	467	BM	PBL
13113	0.543344227	426	109	BM	MLN
12849	0.471924794	426	96	BM	BM
16914	0.867433492	464	427	MLN	BM
13542	0.549367236	427	422	BM	BM
13561	0.597223952	227	427	Ileum	BM
13587	0.654409117	452	427	Jejunum	BM
13262	0.531698861	428	243	BM	SPL
13102	0.505058583	428	469	BM	PBL
13138	0.517689168	120	428	SPL	BM
13306	0.600087431	444	428	Ileum	BM
13368	0.637533923	447	428	Jejunum	BM
13094	0.51484577	431	428	Colon	BM
13090	0.520099099	223	428	Colon	BM
18458	0.944722891	428	458	BM	MLN
10814	0.191597753	457	429	Lung	Colon
11595	0.303853533	466	429	PBL	Colon
12063	0.447608169	442	429	Ileum	Colon
13044	0.579913459	443	429	Ileum	Colon
10850	0.192192621	429	238	Colon	PBL
17526	0.905021466	429	463	Colon	MLN
13235	0.548763331	237	430	MLN	Colon
17531	0.904713663	430	463	Colon	MLN
12730	0.539241623	438	430	Ileum	Colon
12841	0.480788507	430	471	Colon	PBL
10000	0	431	431	Colon	Colon
12733	0.539191066	431	438	Colon	Ileum
10908	0.208385409	453	431	Lung	Colon
10901	0.202686398	234	431	Lung	Colon
17724	0.9073595	476	432	SPL	Colon
17872	0.922474827	432	465	Colon	MLN
10864	0.206013644	432	224	Colon	Colon
12430	0.473032297	432	228	Colon	Ileum
14948	0.721084034	459	433	MLN	Colon
11110	0.245908697	436	433	Colon	Colon
10888	0.199797313	107	433	Lung	Colon
17126	0.875163658	433	475	Colon	SPL
10975	0.241456274	433	102	Colon	Ileum
12886	0.563911337	434	440	Colon	Ileum
12846	0.483871351	471	434	PBL	Colon
12204	0.417425006	434	120	Colon	SPL
11066	0.271618387	435	231	Colon	Jejunum
12574	0.486361073	111	435	MLN	Colon
12751	0.539212264	444	435	Ileum	Colon
12385	0.465219541	436	227	Colon	Ileum
10930	0.214756732	233	436	Lung	Colon
11119	0.240574628	112	436	PBL	Colon
11121	0.26013009	436	99	Colon	Colon
10927	0.226124653	223	436	Colon	Colon
10998	0.222301475	436	114	Colon	PBL
13106	0.589905689	473	437	PBL	Ileum
13095	0.587726805	437	112	Ileum	PBL
13106	0.604653429	437	451	Ileum	Jejunum
13114	0.593322675	437	94	Ileum	BM
13096	0.591088164	437	95	Ileum	BM
13207	0.59208983	437	444	Ileum	Ileum
12946	0.593967465	448	438	Jejunum	Ileum
12718	0.550422039	223	438	Colon	Ileum
12728	0.549369315	97	438	Colon	Ileum
12736	0.554095329	230	438	Jejunum	Ileum
12727	0.56194451	450	438	Jejunum	Ileum
14045	0.67220213	439	236	Ileum	MLN
13103	0.583433745	439	440	Ileum	Ileum
18383	0.943357958	439	458	Ileum	MLN
12886	0.570929939	231	440	Jejunum	Ileum
16828	0.870868018	440	464	Ileum	MLN
12704	0.550520177	441	450	Ileum	Jejunum
12682	0.537096637	454	441	Lung	Ileum
12795	0.540242096	441	468	Ileum	PBL
17020	0.89174244	441	474	Ileum	SPL
12971	0.576098699	441	118	Ileum	SPL
12149	0.450289986	442	467	Ileum	PBL
13050	0.592875935	443	105	Ileum	Jejunum
17788	0.926600987	481	443	SPL	Ileum
13020	0.577678987	101	443	Ileum	Ileum
12803	0.59002543	114	445	PBL	Jejunum
12767	0.586048916	456	445	Lung	Jejunum
18744	0.958574335	460	445	MLN	Jejunum
17952	0.932853319	465	445	MLN	Jejunum
12689	0.57319459	446	101	Jejunum	Ileum
12684	0.573649831	446	457	Jejunum	Lung
12926	0.594841872	446	228	Jejunum	Ileum
12808	0.597621749	447	224	Jejunum	Colon
13060	0.600652682	444	447	Ileum	Jejunum
12805	0.593922097	447	455	Jejunum	Lung
12571	0.560028095	117	448	PBL	Jejunum
12932	0.602334013	448	118	Jejunum	SPL
13118	0.608469689	448	471	Jejunum	PBL
12558	0.560069501	453	448	Lung	Jejunum
12842	0.549765821	452	448	Jejunum	Jejunum
12735	0.579778492	232	449	Lung	Jejunum
12782	0.578496759	449	430	Jejunum	Colon
11530	0.380006087	450	117	Jejunum	PBL
11532	0.392323564	223	450	Colon	Jejunum
16902	0.888030632	479	450	SPL	Jejunum
14948	0.748936207	459	450	MLN	Jejunum
11641	0.396770905	96	450	BM	Jejunum
11889	0.445190818	451	103	Jejunum	Jejunum
12873	0.584419256	472	452	PBL	Jejunum
13130	0.621735857	118	452	SPL	Jejunum
14055	0.692064564	452	236	Jejunum	MLN
10866	0.199992654	432	453	Colon	Lung
11239	0.247653323	453	222	Lung	BM
14940	0.720796533	459	453	MLN	Lung
10644	0.144773715	453	106	Lung	Lung
10686	0.174695941	454	223	Lung	Colon
12774	0.475741344	454	243	Lung	SPL
14945	0.720552442	459	454	MLN	Lung
18617	0.95355527	454	461	Lung	MLN
10865	0.183201205	454	95	Lung	BM
18617	0.954143179	455	461	Lung	MLN
10890	0.239552951	455	231	Lung	Jejunum
10867	0.209884939	97	455	Colon	Lung
10671	0.172599433	101	456	Ileum	Lung
10676	0.1774876	100	456	Ileum	Lung
12976	0.48559501	456	423	Lung	BM
17568	0.894561732	456	481	Lung	SPL
10676	0.1774876	456	100	Lung	Ileum
12190	0.380619662	456	468	Lung	PBL
18494	0.939525191	478	456	SPL	Lung
11521	0.378815144	450	457	Jejunum	Lung
11519	0.280760621	466	457	PBL	Lung
10903	0.189758035	112	457	PBL	Lung
18264	0.926013599	457	480	Lung	SPL
18294	0.941105631	238	458	PBL	MLN
14954	0.718443111	459	112	MLN	PBL
15027	0.733790845	459	242	MLN	SPL
15006	0.719686914	468	459	PBL	MLN
18500	0.948706395	116	462	PBL	MLN
17522	0.909047668	463	102	MLN	Ileum
17671	0.905730569	463	235	MLN	MLN
16756	0.872593392	105	464	Jejunum	MLN
16750	0.866642689	223	464	Colon	MLN
11595	0.287365536	113	466	PBL	PBL
11519	0.279553822	466	108	PBL	Lung
11633	0.295384925	240	466	PBL	PBL
11519	0.279553822	108	466	Lung	PBL
11524	0.29806907	466	223	PBL	Colon
12577	0.446626543	118	466	SPL	PBL
12551	0.445785319	467	241	PBL	SPL
11576	0.288604301	467	113	PBL	PBL
16946	0.855887761	479	468	SPL	PBL
12345	0.420740953	120	468	SPL	PBL
13168	0.584702317	468	443	PBL	Ileum
12205	0.395886862	225	468	Colon	PBL
12856	0.578036788	446	468	Jejunum	PBL
11183	0.241660419	469	95	PBL	BM
12850	0.593409067	447	469	Jejunum	PBL
16914	0.857392919	469	474	PBL	SPL
17535	0.902563992	469	463	PBL	MLN
12608	0.463886971	470	102	PBL	Ileum
12856	0.523824134	229	471	Jejunum	PBL
14075	0.63526758	471	236	PBL	MLN
11194	0.242659582	473	96	PBL	BM
16893	0.857818362	474	238	SPL	PBL
17135	0.881289295	97	475	Colon	SPL
17134	0.870014259	475	113	SPL	PBL
17722	0.92029716	105	476	Jejunum	SPL
17784	0.895185171	476	243	SPL	SPL
17717	0.907261335	429	476	Colon	SPL
18309	0.92397021	118	477	SPL	SPL
18320	0.927281496	477	467	SPL	PBL
18307	0.928100579	477	113	SPL	PBL
10000	0	478	478	SPL	SPL
18809	0.954193827	462	479	MLN	SPL
18336	0.91332635	480	479	SPL	SPL
17654	0.912229978	110	481	MLN	SPL
18006	0.914559455	481	464	SPL	MLN
11083	0.252216268	100	94	Ileum	BM
12547	0.435064357	94	422	BM	BM
10960	0.248460078	103	95	Jejunum	BM
11010	0.210564076	115	95	PBL	BM
17878	0.925596592	465	95	MLN	BM
11806	0.370746826	110	95	MLN	BM
12160	0.430032247	226	95	Ileum	BM
14961	0.722343225	96	459	BM	MLN
12544	0.447894416	96	241	BM	SPL
12373	0.466793917	227	97	Ileum	Colon
11307	0.277472526	97	221	Colon	BM
10976	0.228859272	98	436	Colon	Colon
10000	0	98	98	Colon	Colon
11325	0.28452244	222	99	BM	Colon
11070	0.245611788	430	99	Colon	Colon
13282	0.516820168	425	466	BM	PBL
11851	0.333261372	220	466	BM	PBL
11544	0.2987769	466	98	PBL	Colon
11625	0.296775023	466	473	PBL	PBL
11500	0.28314763	467	233	PBL	Lung
12725	0.490332116	109	467	MLN	PBL
13110	0.501162696	428	467	BM	PBL
12806	0.477904465	467	243	PBL	SPL
12781	0.541772489	438	467	Ileum	PBL
11569	0.291728698	467	239	PBL	PBL
11576	0.288604301	113	467	PBL	PBL
12238	0.392084375	94	468	BM	PBL
12215	0.384669147	468	114	PBL	PBL
18343	0.927807661	477	468	SPL	PBL
12550	0.452037276	469	242	PBL	SPL
13108	0.590128719	437	469	Ileum	PBL
11206	0.254612073	432	469	Colon	PBL
12993	0.56140649	470	444	PBL	Ileum
12602	0.474886634	103	470	Jejunum	PBL
12605	0.455755586	470	97	PBL	Colon
13132	0.505568869	423	470	BM	PBL
12921	0.583707094	448	470	Jejunum	PBL
12845	0.485610095	436	471	Colon	PBL
13913	0.619093502	235	471	MLN	PBL
12839	0.470484723	113	471	PBL	PBL
12837	0.48397162	429	471	Colon	PBL
13156	0.508742865	471	426	PBL	BM
18511	0.940832397	472	478	PBL	SPL
11282	0.272471233	472	100	PBL	Ileum
11276	0.246629966	457	472	Lung	PBL
16884	0.855122986	472	479	PBL	SPL
11308	0.245947287	238	472	PBL	PBL
11425	0.281060804	431	472	Colon	PBL
11023	0.213547932	473	455	PBL	Lung
11163	0.246537029	432	473	Colon	PBL
18651	0.951807897	461	473	MLN	PBL
11423	0.335862598	473	229	PBL	Jejunum
12579	0.478925179	473	111	PBL	MLN
16911	0.856506813	94	474	BM	SPL
16887	0.872253205	474	104	SPL	Jejunum
17122	0.870815431	475	238	SPL	PBL
17127	0.875698601	432	475	Colon	SPL
18466	0.933795448	475	465	SPL	MLN
18496	0.93498327	465	476	MLN	SPL
18531	0.962660935	478	448	SPL	Jejunum
18508	0.944776996	430	478	Colon	SPL
16887	0.855470515	222	479	BM	SPL
16993	0.902799524	479	446	SPL	Jejunum
18331	0.924065538	423	480	BM	SPL
13817	0.612659869	94	235	BM	MLN
12226	0.403028494	94	120	BM	SPL
11196	0.256207536	94	434	BM	Colon
12447	0.473295202	228	95	Ileum	BM
12831	0.590418574	96	452	BM	Jejunum
13066	0.585930627	96	443	BM	Ileum
11095	0.224738984	240	96	PBL	BM
11437	0.289550651	119	96	SPL	BM
12571	0.45242198	96	118	BM	SPL
13512	0.551481063	96	427	BM	BM
10864	0.207674228	97	233	Colon	Lung
10861	0.205307207	108	97	Lung	Colon
18310	0.936198755	477	97	SPL	Colon
10930	0.215261597	97	114	Colon	PBL
11932	0.461472568	451	97	Jejunum	Colon
12563	0.465500081	118	98	SPL	Colon
10890	0.218483649	223	99	Colon	Colon
12802	0.592178648	449	99	Jejunum	Colon
12565	0.509504232	422	442	BM	Ileum
12641	0.494191416	227	422	Ileum	BM
18795	0.956087808	460	422	MLN	BM
12870	0.585205616	448	422	Jejunum	BM
13279	0.604846021	422	437	BM	Ileum
13119	0.586688515	440	422	Ileum	BM
12809	0.466872422	470	422	PBL	BM
12537	0.455236961	101	422	Ileum	BM
18314	0.924050995	480	422	SPL	BM
12535	0.432177872	453	422	Lung	BM
15028	0.725914042	459	422	MLN	BM
16990	0.851277438	479	423	SPL	BM
18625	0.951015028	462	423	MLN	BM
12983	0.48888498	423	473	BM	PBL
13209	0.619624492	423	446	BM	Jejunum
13261	0.627900606	423	447	BM	Jejunum
13552	0.549328117	427	424	BM	BM
13276	0.557247682	425	231	BM	Jejunum
13279	0.56720517	230	425	Jejunum	BM
13282	0.517037177	472	425	PBL	BM
13283	0.527182119	119	425	SPL	BM
13273	0.543382367	425	100	BM	Ileum
13148	0.587075111	439	426	Ileum	BM
13500	0.561875934	431	427	Colon	BM
13490	0.57657699	427	104	BM	Jejunum
15064	0.72855969	459	428	MLN	BM
13138	0.517689168	428	120	BM	SPL
13314	0.601824288	438	428	Ileum	BM
13109	0.554037942	229	428	Jejunum	BM
13112	0.511558019	428	119	BM	SPL
11030	0.225314311	240	429	PBL	Colon
11030	0.225314311	429	240	Colon	PBL
12586	0.559932061	429	448	Colon	Jejunum
10933	0.214212372	434	429	Colon	Colon
10815	0.192322754	455	429	Lung	Colon
11065	0.225851353	430	112	Colon	PBL
11275	0.312262527	430	230	Colon	Jejunum
12819	0.587903204	430	447	Colon	Jejunum
17725	0.906630999	430	476	Colon	SPL
12904	0.4895738	424	430	BM	Colon
18636	0.950977335	461	430	MLN	Colon
10868	0.197660206	106	430	Lung	Colon
13801	0.611320956	430	235	Colon	MLN
10978	0.217615975	114	431	PBL	Colon
11056	0.234894069	432	431	Colon	Colon
11099	0.235703187	112	431	PBL	Colon
12216	0.418809301	120	431	SPL	Colon
11056	0.231108521	239	431	PBL	Colon
12541	0.446410201	431	422	Colon	BM
10865	0.196877388	108	432	Lung	Colon
12205	0.415830248	120	432	SPL	Colon
12824	0.584637961	432	452	Colon	Jejunum
12577	0.484498572	432	111	Colon	MLN
10860	0.211124432	223	432	Colon	Colon
16903	0.863639183	432	474	Colon	SPL
10897	0.205300518	433	106	Colon	Lung
10000	0	433	433	Colon	Colon
11083	0.275631986	231	433	Jejunum	Colon
12742	0.537946804	433	444	Colon	Ileum
11830	0.381543521	110	433	MLN	Colon
12706	0.57384791	446	434	Jejunum	Colon
10834	0.202528331	224	434	Colon	Colon
11045	0.243718295	434	99	Colon	Colon
11293	0.319014868	435	230	Colon	Jejunum
11269	0.270516317	436	94	Colon	BM
11103	0.280891253	231	436	Jejunum	Colon
18497	0.946445408	436	462	Colon	MLN
13320	0.609367657	426	437	BM	Ileum
18352	0.949716608	480	437	SPL	Ileum
13076	0.596353498	437	230	Ileum	Jejunum
18559	0.947238617	462	438	MLN	Ileum
12698	0.54061801	107	438	Lung	Ileum
12792	0.568014251	110	438	MLN	Ileum
13117	0.612220397	438	452	Ileum	Jejunum
13136	0.61354671	438	445	Ileum	Jejunum
12734	0.545418765	439	117	Ileum	PBL
12853	0.547761702	439	468	Ileum	PBL
12971	0.585371237	111	439	MLN	Ileum
12996	0.567149008	439	444	Ileum	Ileum
18554	0.959755295	439	478	Ileum	SPL
12978	0.579331183	439	241	Ileum	SPL
13296	0.604747875	440	423	Ileum	BM
12887	0.563016096	238	440	PBL	Ileum
13195	0.608028828	109	440	MLN	Ileum
13154	0.607533828	452	440	Jejunum	Ileum
12879	0.568937085	98	440	Colon	Ileum
17003	0.892511299	479	440	SPL	Ileum
12996	0.570227894	441	444	Ileum	Ileum
12609	0.525154943	118	442	SPL	Ileum
12045	0.457546902	442	105	Ileum	Jejunum
12046	0.440625553	442	238	Ileum	PBL
13120	0.578700812	443	466	Ileum	PBL
18678	0.951694588	443	461	Ileum	MLN
13032	0.580133943	443	100	Ileum	Ileum
17028	0.892673604	474	444	SPL	Ileum
12746	0.546078617	97	444	Colon	Ileum
10000	0	445	445	Jejunum	Jejunum
12839	0.592279713	469	445	PBL	Jejunum
12864	0.557692123	445	448	Jejunum	Jejunum
12870	0.588598929	472	445	PBL	Jejunum
17837	0.937502652	476	446	SPL	Jejunum
18543	0.951440751	446	462	Jejunum	MLN
12978	0.596367218	446	422	Jejunum	BM
18330	0.955707785	480	446	SPL	Jejunum
13076	0.622006517	241	447	SPL	Jejunum
13112	0.623954637	242	447	SPL	Jejunum
13899	0.680906783	447	235	Jejunum	MLN
12850	0.592857014	473	447	PBL	Jejunum
12527	0.555012847	234	448	Lung	Jejunum
13118	0.608469689	471	448	PBL	Jejunum
12706	0.571858025	226	448	Ileum	Jejunum
13875	0.680146919	448	235	Jejunum	MLN
13146	0.608590568	448	443	Jejunum	Ileum
17941	0.932647495	449	465	Jejunum	MLN
12693	0.535041347	449	451	Jejunum	Jejunum
11722	0.406123473	450	469	Jejunum	PBL
12758	0.549264382	452	450	Jejunum	Jejunum
11621	0.405069396	450	99	Jejunum	Colon
17673	0.926624417	481	451	SPL	Jejunum
11932	0.461472568	97	451	Colon	Jejunum
12759	0.581914186	452	234	Jejunum	Lung
13282	0.626072731	452	437	Jejunum	Ileum
12556	0.449909103	453	118	Lung	SPL
11274	0.24748023	472	453	PBL	Lung
10680	0.168056512	453	225	Lung	Colon
11145	0.292300049	230	453	Jejunum	Lung
12556	0.449909103	118	453	SPL	Lung
12788	0.588313207	452	453	Jejunum	Lung
12830	0.471218402	471	453	PBL	Lung
10747	0.167298625	453	114	Lung	PBL
10639	0.143359976	454	232	Lung	Lung
11182	0.299906005	229	454	Jejunum	Lung
10751	0.165653554	114	454	PBL	Lung
10634	0.140953417	108	454	Lung	Lung
10683	0.175394022	455	223	Lung	Colon
10820	0.175135114	455	113	Lung	PBL
12835	0.471964582	455	471	Lung	PBL
11082	0.224453876	455	94	Lung	BM
17693	0.899727533	476	455	SPL	Lung
10577	0.125193596	456	234	Lung	Lung
11042	0.213894241	469	456	PBL	Lung
12413	0.467451117	456	228	Lung	Ileum
10846	0.178117695	456	239	Lung	PBL
10664	0.145986614	457	106	Lung	Lung
10665	0.144750252	457	108	Lung	Lung
18477	0.948864581	457	462	Lung	MLN
14983	0.734589414	226	459	Ileum	MLN
19041	0.959577813	460	480	MLN	SPL
18466	0.947292296	234	462	Lung	MLN
16791	0.858890882	464	466	MLN	PBL
17878	0.925596592	95	465	BM	MLN
17869	0.925647312	98	465	Colon	MLN
12600	0.47345909	466	111	PBL	MLN
11603	0.311994598	97	466	Colon	PBL
17925	0.92231465	465	466	MLN	PBL
11522	0.301950033	466	101	PBL	Ileum
11581	0.33078244	103	466	Jejunum	PBL
11766	0.374276799	229	466	Jejunum	PBL
11499	0.277919667	467	456	PBL	Lung
17649	0.896642609	467	481	PBL	SPL
13201	0.591267047	468	437	PBL	Ileum
18724	0.951835935	468	461	PBL	MLN
12605	0.438781237	470	469	PBL	PBL
11410	0.275771056	221	469	BM	PBL
13813	0.610715622	235	469	MLN	PBL
11166	0.249074476	469	434	PBL	Colon
12194	0.433232448	469	226	PBL	Ileum
12951	0.518673835	109	470	MLN	PBL
12589	0.463868709	104	470	Jejunum	PBL
12614	0.440570963	221	470	BM	PBL
12652	0.460793118	120	470	SPL	PBL
17239	0.871208711	470	475	PBL	SPL
13913	0.619093502	471	235	PBL	MLN
17901	0.922819595	465	472	MLN	PBL
11429	0.272063431	96	472	BM	PBL
18511	0.940832397	478	472	SPL	PBL
11374	0.272828318	472	434	PBL	Colon
12461	0.467267492	228	472	Ileum	PBL
12534	0.447742647	473	241	PBL	SPL
18795	0.953256196	474	462	SPL	MLN
18918	0.95847044	474	461	SPL	MLN
18348	0.913274895	475	480	SPL	SPL
17128	0.868892669	95	475	BM	SPL
18348	0.913274895	480	475	SPL	SPL
17149	0.867175565	119	475	SPL	SPL
18097	0.91924346	464	476	MLN	SPL
17124	0.839459724	479	474	SPL	SPL
16862	0.858128133	114	479	PBL	SPL
18276	0.926853421	96	480	BM	SPL
18014	0.892122538	480	481	SPL	SPL
17596	0.898142065	481	114	SPL	PBL
12991	0.490394616	423	94	BM	BM
10000	0	95	95	BM	BM
11085	0.221862492	96	112	BM	PBL
10892	0.219910529	100	96	Ileum	BM
17537	0.905614328	463	96	MLN	BM
10902	0.206765185	238	97	PBL	Colon
11617	0.402628117	450	97	Jejunum	Colon
10994	0.223294318	97	113	Colon	PBL
10852	0.211436257	223	97	Colon	Colon
16907	0.869042158	474	97	SPL	Colon
12429	0.475870255	98	228	Colon	Ileum
17522	0.906601472	98	463	Colon	MLN
17882	0.927648571	99	465	Colon	MLN
11325	0.28452244	99	222	Colon	BM
10886	0.21251367	99	225	Colon	Colon
16910	0.870008453	474	99	SPL	Colon
10905	0.212299487	107	99	Lung	Colon
12529	0.429535085	107	422	Lung	BM
12923	0.521770043	422	109	BM	MLN
12550	0.488123343	422	229	BM	Jejunum
12982	0.507328189	423	223	BM	Colon
12998	0.516629666	102	423	Ileum	BM
17752	0.893317516	423	481	BM	SPL
12998	0.516629666	423	102	BM	Ileum
12988	0.529636394	105	423	Jejunum	BM
12902	0.477080959	424	455	BM	Lung
12904	0.492828598	434	424	Colon	BM
17243	0.865640549	475	424	SPL	BM
13270	0.532664922	434	425	Colon	BM
13418	0.609166415	441	425	Ileum	BM
13269	0.537052252	425	223	BM	Colon
13405	0.531937546	426	425	BM	BM
13439	0.639083059	446	425	Jejunum	BM
13337	0.573739248	228	425	Ileum	BM
18049	0.928014277	425	465	BM	MLN
17839	0.899614899	476	426	SPL	BM
12846	0.472694293	115	426	PBL	BM
12839	0.470706376	426	453	BM	Lung
17062	0.8530759	427	474	BM	SPL
13301	0.599484437	428	441	BM	Ileum
13090	0.520099099	428	223	BM	Colon
13107	0.57410738	428	450	BM	Jejunum
10816	0.192311906	106	429	Lung	Colon
12565	0.460742063	118	430	SPL	Colon
11275	0.312262527	230	430	Jejunum	Colon
13044	0.578540199	443	430	Ileum	Colon
11032	0.22934359	430	435	Colon	Colon
12730	0.539241623	430	438	Colon	Ileum
10868	0.198027734	453	430	Lung	Colon
10994	0.22265555	431	116	Colon	PBL
13800	0.613171184	235	432	MLN	Colon
13978	0.628327164	432	236	Colon	MLN
10871	0.198515547	117	432	PBL	Colon
13803	0.613550766	235	433	MLN	Colon
12581	0.485933688	111	433	MLN	Colon
12530	0.458992194	241	433	SPL	Colon
12161	0.434411437	433	226	Colon	Ileum
13233	0.551793533	433	237	Colon	MLN
12198	0.41574122	120	433	SPL	Colon
17725	0.906741562	476	433	SPL	Colon
10902	0.202714742	434	114	Colon	PBL
13796	0.615308774	434	235	Colon	MLN
10870	0.196676101	456	435	Lung	Colon
18638	0.951083237	436	461	Colon	MLN
13084	0.585783256	437	436	Ileum	Colon
16753	0.85976074	436	464	Colon	MLN
11046	0.273460608	436	105	Colon	Jejunum
17053	0.895757527	474	437	SPL	Ileum
13048	0.59075464	437	104	Ileum	Jejunum
13190	0.616714756	437	448	Ileum	Jejunum
17991	0.927010043	465	437	MLN	Ileum
13022	0.573009114	444	438	Ileum	Ileum
12746	0.566576463	438	451	Ileum	Jejunum
12723	0.543605653	117	438	PBL	Ileum
13411	0.614581505	237	439	MLN	Ileum
12804	0.542219693	466	439	PBL	Ileum
12724	0.544751159	439	101	Ileum	Ileum
13056	0.586366436	243	439	SPL	Ileum
12753	0.544136373	439	112	Ileum	PBL
12926	0.569080061	440	221	Ileum	BM
12735	0.540630486	221	441	BM	Ileum
12698	0.547341548	441	231	Ileum	Jejunum
14006	0.664658048	236	442	MLN	Ileum
12028	0.443339528	442	108	Ileum	Lung
12069	0.456311123	231	442	Jejunum	Ileum
17687	0.922174208	481	442	SPL	Ileum
12031	0.44555857	442	101	Ileum	Ileum
13045	0.59078359	443	450	Ileum	Jejunum
12778	0.5435866	221	444	BM	Ileum
17833	0.929310582	444	476	Ileum	SPL
12832	0.543985103	468	444	PBL	Ileum
12831	0.590709982	445	240	Jejunum	PBL
12976	0.562424931	447	445	Jejunum	Jejunum
12964	0.611799309	445	120	Jejunum	SPL
12891	0.597437412	445	220	Jejunum	BM
12694	0.57807498	446	225	Jejunum	Colon
13051	0.613854841	446	118	Jejunum	SPL
12705	0.575138169	446	102	Jejunum	Ileum
12902	0.55969441	447	448	Jejunum	Jejunum
17608	0.917289044	447	463	Jejunum	MLN
18560	0.964608954	478	447	SPL	Jejunum
12587	0.557883389	113	448	PBL	Jejunum
12587	0.56264861	448	102	Jejunum	Ileum
12637	0.557270867	448	472	Jejunum	PBL
17041	0.902310832	449	474	Jejunum	SPL
13097	0.603127077	449	470	Jejunum	PBL
12893	0.556672038	452	449	Jejunum	Jejunum
12795	0.579782474	432	449	Colon	Jejunum
12720	0.575993216	449	234	Jejunum	Lung
17902	0.931788572	465	450	MLN	Jejunum
11649	0.390806109	450	112	Jejunum	PBL
11912	0.447630415	113	451	PBL	Jejunum
12745	0.569151748	451	109	Jejunum	MLN
12776	0.571926546	104	452	Jejunum	Jejunum
12846	0.588366292	473	452	PBL	Jejunum
10651	0.184108349	453	104	Lung	Jejunum
11079	0.22424843	94	453	BM	Lung
10642	0.145477001	453	232	Lung	Lung
12978	0.487540882	423	454	BM	Lung
11241	0.246895213	454	222	Lung	BM
11875	0.447362738	454	451	Lung	Jejunum
11754	0.363501935	110	454	MLN	Lung
17511	0.905339006	463	454	MLN	Lung
12797	0.587429074	452	454	Jejunum	Lung
16868	0.854042678	454	474	Lung	SPL
10683	0.175394022	223	455	Colon	Lung
10861	0.180396896	456	95	Lung	BM
11746	0.358967269	110	456	MLN	Lung
10847	0.183078687	457	115	Lung	PBL
10751	0.165738696	114	457	PBL	Lung
10647	0.145590105	457	233	Lung	Lung
14976	0.722489811	220	459	BM	MLN
14952	0.719673096	459	114	MLN	PBL
14952	0.720545761	115	459	PBL	MLN
19019	0.952145357	461	460	MLN	MLN
18657	0.954368104	94	461	BM	MLN
17559	0.915246193	463	451	MLN	Jejunum
16783	0.859115331	464	472	MLN	PBL
11633	0.295384925	466	240	PBL	PBL
11556	0.312474791	102	466	Ileum	PBL
18339	0.940584977	467	458	PBL	MLN
12569	0.450078369	241	468	SPL	PBL
12222	0.387660048	239	468	PBL	PBL
17734	0.90266607	469	476	PBL	SPL
12550	0.452037276	242	469	SPL	PBL
17623	0.896832707	481	469	SPL	PBL
12596	0.437572342	114	470	PBL	PBL
12622	0.451679039	470	119	PBL	SPL
12831	0.471583366	232	471	Lung	PBL
12836	0.484460752	225	471	Colon	PBL
12891	0.544043744	471	442	PBL	Ileum
12825	0.468301613	471	107	PBL	Lung
12889	0.519781848	471	226	PBL	Ileum
14075	0.63526758	236	471	MLN	PBL
11313	0.279045666	102	472	Ileum	PBL
11268	0.241687538	472	107	PBL	Lung
12148	0.450246232	442	472	Ileum	PBL
12213	0.406044396	473	120	PBL	SPL
17535	0.902958692	473	463	PBL	MLN
16981	0.879323514	226	474	Ileum	SPL
16898	0.860261667	474	116	SPL	PBL
17213	0.8910572	475	226	SPL	Ileum
17287	0.850401785	479	475	SPL	SPL
17278	0.90683845	475	437	SPL	Ileum
17711	0.905467997	476	117	SPL	PBL
18097	0.91924346	476	464	SPL	MLN
18589	0.925482298	477	478	SPL	SPL
18561	0.959766437	437	478	Ileum	SPL
18559	0.964228397	478	445	SPL	Jejunum
16872	0.872853343	479	102	SPL	Ileum
18277	0.941865727	480	231	SPL	Jejunum
18776	0.949161223	458	481	MLN	SPL
11155	0.280772947	103	94	Jejunum	BM
18273	0.926897564	480	94	SPL	BM
11249	0.248691016	240	94	PBL	BM
12381	0.461687335	95	227	BM	Ileum
10739	0.180855852	232	98	Lung	Colon
12915	0.477218347	424	467	BM	PBL
12902	0.51720629	103	424	Jejunum	BM
13190	0.618168819	424	446	BM	Jejunum
13107	0.582117519	439	424	Ileum	BM
13286	0.522331889	220	425	BM	BM
13270	0.535214254	98	425	Colon	BM
12842	0.488413331	223	426	Colon	BM
13130	0.582242323	441	426	Ileum	BM
13029	0.503835761	118	426	SPL	BM
12832	0.469498815	426	232	BM	Lung
12852	0.466576678	466	426	PBL	BM
12850	0.470027897	426	221	BM	BM
12954	0.534893544	228	426	Ileum	BM
12876	0.485357637	426	120	BM	SPL
13502	0.549556468	427	113	BM	PBL
13503	0.56492522	427	98	BM	Colon
13512	0.551481063	427	96	BM	BM
13504	0.563100945	225	427	Colon	BM
13507	0.553486862	116	427	PBL	BM
13472	0.576390619	237	428	MLN	BM
12728	0.542691062	439	429	Ileum	Colon
11352	0.270620194	472	429	PBL	Colon
16866	0.862386394	429	479	Colon	SPL
10809	0.189773663	232	429	Lung	Colon
12147	0.432680401	429	226	Colon	Ileum
10868	0.197660206	430	106	Colon	Lung
11223	0.257284157	430	94	Colon	BM
18503	0.946571785	430	462	Colon	MLN
10966	0.214106037	430	116	Colon	PBL
10905	0.197372292	238	430	PBL	Colon
12167	0.432718442	430	226	Colon	Ileum
11611	0.302923783	430	466	Colon	PBL
16750	0.860154308	464	430	MLN	Colon
11363	0.280431914	221	431	BM	Colon
12535	0.460323228	241	431	SPL	Colon
11092	0.243789499	433	431	Colon	Colon
11842	0.384196177	110	431	MLN	Colon
12825	0.584823265	431	452	Colon	Jejunum
12787	0.492234567	243	431	SPL	Colon
11374	0.280943845	432	222	Colon	BM
18633	0.951185396	432	461	Colon	MLN
11017	0.228658083	432	433	Colon	Colon
16760	0.860834095	464	432	MLN	Colon
12814	0.588753542	433	445	Colon	Jejunum
12727	0.574083955	433	446	Colon	Jejunum
10932	0.204474705	238	433	PBL	Colon
18497	0.946175143	433	462	Colon	MLN
10897	0.206213404	455	433	Lung	Colon
17874	0.922314552	465	433	MLN	Colon
18628	0.950795792	461	434	MLN	Colon
14944	0.721140801	434	459	Colon	MLN
10000	0	434	434	Colon	Colon
10880	0.222335374	100	435	Ileum	Colon
12984	0.503490271	423	435	BM	Colon
10875	0.210488809	224	435	Colon	Colon
12542	0.44708682	422	435	BM	Colon
12440	0.474328634	435	228	Colon	Ileum
12227	0.398210432	435	468	Colon	PBL
12795	0.581501544	449	435	Jejunum	Colon
12212	0.420828212	436	120	Colon	SPL
13051	0.579070407	443	436	Ileum	Colon
13240	0.555126575	436	237	Colon	MLN
12987	0.504451981	423	436	BM	Colon
12701	0.536216623	436	441	Colon	Ileum
12169	0.435603816	226	436	Ileum	Colon
13242	0.62184995	437	445	Ileum	Jejunum
17001	0.892325776	479	439	SPL	Ileum
18354	0.949562333	477	439	SPL	Ileum
18560	0.948206783	439	462	Ileum	MLN
12734	0.540638738	430	439	Colon	Ileum
12946	0.565145909	467	440	PBL	Ileum
12883	0.574183034	440	223	Ileum	Colon
13015	0.598274545	446	441	Jejunum	Ileum
18334	0.948580723	441	480	Ileum	SPL
13881	0.656736294	235	441	MLN	Ileum
12666	0.532277689	441	234	Ileum	Lung
12037	0.448400203	100	442	Ileum	Ileum
18329	0.942486694	442	458	Ileum	MLN
12041	0.449683165	442	224	Ileum	Colon
12067	0.448770902	442	116	Ileum	PBL
12822	0.550125579	243	442	SPL	Ileum
12082	0.449669813	222	442	BM	Ileum
13108	0.588477454	443	220	Ileum	BM
13174	0.604718222	120	443	SPL	Ileum
12715	0.53908286	101	444	Ileum	Ileum
12780	0.538145429	472	444	PBL	Ileum
12738	0.542108283	444	457	Ileum	Lung
18553	0.95867589	444	478	Ileum	SPL
12777	0.589905331	454	445	Lung	Jejunum
13087	0.621863093	445	241	Jejunum	SPL
12839	0.592279713	445	469	Jejunum	PBL
13067	0.611279791	445	422	Jejunum	BM
13220	0.623747371	445	471	Jejunum	PBL
12891	0.597437412	220	445	BM	Jejunum
14043	0.694289293	236	446	MLN	Jejunum
12835	0.598526937	97	447	Colon	Jejunum
18544	0.951230993	462	448	MLN	Jejunum
12594	0.558529958	448	112	Jejunum	PBL
15003	0.764103248	459	449	MLN	Jejunum
12239	0.489836469	226	450	Ileum	Jejunum
12995	0.562358236	423	450	BM	Jejunum
11501	0.374735148	450	107	Jejunum	Lung
13979	0.664863955	236	450	MLN	Jejunum
12593	0.539024511	111	450	MLN	Jejunum
11879	0.453677346	451	225	Jejunum	Colon
11992	0.464461509	229	451	Jejunum	Jejunum
11912	0.456946167	451	102	Jejunum	Ileum
10644	0.143497817	453	234	Lung	Lung
10905	0.192220567	453	240	Lung	PBL
12201	0.384969211	454	468	Lung	PBL
10663	0.184743798	104	454	Jejunum	Lung
12138	0.428375253	455	226	Lung	Ileum
18482	0.948339343	462	455	MLN	Lung
17516	0.906276723	455	463	Lung	MLN
10629	0.143488108	233	455	Lung	Lung
12527	0.427964996	422	456	BM	Lung
10536	0.121192876	456	108	Lung	Lung
12517	0.441151476	456	241	Lung	SPL
10821	0.229059005	457	105	Lung	Jejunum
18752	0.955107749	460	457	MLN	Lung
17855	0.926030682	465	457	MLN	Lung
18415	0.939263502	459	480	MLN	SPL
16975	0.860686336	459	464	MLN	MLN
14948	0.725629371	459	98	MLN	Colon
18723	0.955377498	460	232	MLN	Lung
18634	0.951502352	461	435	MLN	Colon
18750	0.957802468	461	109	MLN	MLN
18520	0.948206278	221	462	BM	MLN
18786	0.943833337	463	462	MLN	MLN
17653	0.911605093	463	118	MLN	SPL
18648	0.941677663	463	480	MLN	SPL
17523	0.903935398	463	238	MLN	PBL
17533	0.909216428	463	97	MLN	Colon
17509	0.910462781	104	463	Jejunum	MLN
16910	0.866363458	464	235	MLN	MLN
16786	0.863745497	222	464	BM	MLN
17950	0.926617326	465	441	MLN	Ileum
12792	0.537180461	444	466	Ileum	PBL
11603	0.311994598	466	97	PBL	Colon
18769	0.952705235	467	460	PBL	MLN
11940	0.42734846	450	467	Jejunum	PBL
11647	0.30238522	467	473	PBL	PBL
13262	0.545227133	237	467	MLN	PBL
12616	0.433718339	467	470	PBL	PBL
13830	0.607285488	235	467	MLN	PBL
11505	0.306994315	100	467	Ileum	PBL
12580	0.451830592	242	468	SPL	PBL
12630	0.43790428	468	470	PBL	PBL
12764	0.495018063	468	109	PBL	MLN
10000	0	469	469	PBL	PBL
12604	0.438739682	470	239	PBL	PBL
12608	0.4331229	470	472	PBL	PBL
17629	0.903132273	463	470	MLN	PBL
12835	0.488468547	471	223	PBL	Colon
12846	0.485652226	471	435	PBL	Colon
12858	0.472326028	221	471	BM	PBL
13019	0.50316732	241	471	SPL	PBL
11537	0.341561761	230	472	Jejunum	PBL
17144	0.869160791	475	472	SPL	PBL
11739	0.319396458	220	472	BM	PBL
12702	0.493577694	109	473	MLN	PBL
11915	0.384770793	110	473	MLN	PBL
11164	0.255723236	97	473	Colon	PBL
11214	0.25718328	473	431	PBL	Colon
17091	0.869581274	106	475	Lung	SPL
18090	0.916171292	463	475	MLN	SPL
17744	0.901397664	221	476	BM	SPL
17729	0.903310743	112	476	PBL	SPL
18496	0.93498327	476	465	SPL	MLN
18510	0.942778	239	478	PBL	SPL
16837	0.855972214	479	108	SPL	Lung
16882	0.855844443	479	94	SPL	BM
18293	0.940763237	110	480	MLN	SPL
17604	0.913462887	481	231	SPL	Jejunum
11205	0.24295157	115	94	PBL	BM
17143	0.869938987	475	94	SPL	BM
10960	0.248460078	95	103	BM	Jejunum
13508	0.549946779	427	95	BM	BM
10864	0.205927372	95	223	BM	Colon
10867	0.181958987	106	95	Lung	BM
18643	0.953424269	96	461	BM	MLN
10981	0.208095836	96	116	BM	PBL
12906	0.480528365	424	96	BM	BM
10805	0.190080075	98	114	Colon	PBL
12672	0.491899859	109	98	MLN	Colon
10735	0.182878767	233	98	Lung	Colon
10959	0.215992609	240	98	PBL	Colon
10898	0.207179229	98	115	Colon	PBL
10989	0.22482711	99	116	Colon	PBL
18762	0.955661611	99	460	Colon	MLN
11006	0.266984143	99	103	Colon	Jejunum
13965	0.64799187	229	236	Jejunum	MLN
14051	0.636115186	422	236	BM	MLN
13958	0.624158238	236	107	MLN	Lung
14006	0.664658048	442	236	Ileum	MLN
14004	0.629392917	222	236	BM	MLN
14055	0.642105516	236	243	MLN	SPL
13284	0.595621575	237	442	MLN	Ileum
13255	0.543933767	237	472	MLN	PBL
13386	0.638653006	446	237	Jejunum	MLN
14014	0.628828532	236	237	MLN	MLN
18356	0.938315152	237	477	MLN	SPL
13240	0.549514037	237	116	MLN	PBL
17645	0.906670019	463	237	MLN	MLN
13237	0.55818073	237	102	MLN	Ileum
10943	0.208565698	238	431	PBL	Colon
12583	0.556339573	448	238	Jejunum	PBL
10831	0.221391486	103	238	Jejunum	PBL
12526	0.442300631	241	238	SPL	PBL
11215	0.237514161	221	238	BM	PBL
10718	0.153054809	238	232	PBL	Lung
10927	0.238574135	238	231	PBL	Jejunum
10844	0.196591969	223	239	Colon	PBL
11088	0.238374393	436	239	Colon	PBL
11102	0.237093621	240	431	PBL	Colon
11450	0.29016016	119	240	SPL	PBL
12569	0.45112556	118	240	SPL	PBL
12382	0.458388646	240	227	PBL	Ileum
12574	0.52017373	241	442	SPL	Ileum
12525	0.442473218	457	241	Lung	SPL
12543	0.473004783	102	241	Ileum	SPL
18420	0.945515757	458	242	MLN	SPL
13248	0.609107418	443	242	Ileum	SPL
12534	0.445425117	455	242	Lung	SPL
12539	0.444870459	242	119	SPL	SPL
13068	0.547338149	243	109	SPL	MLN
18753	0.958159679	243	461	SPL	MLN
12782	0.494135794	243	98	SPL	Colon
13063	0.618342485	243	447	SPL	Jejunum
13116	0.620113702	446	243	Jejunum	SPL
12543	0.436343353	422	116	BM	PBL
13049	0.604845586	449	422	Jejunum	BM
13004	0.571655744	422	439	BM	Ileum
13302	0.629574908	449	423	Jejunum	BM
13442	0.534931403	425	423	BM	BM
13266	0.599934124	423	438	BM	Ileum
13205	0.593089081	424	438	BM	Ileum
12902	0.492585105	435	424	Colon	BM
13158	0.504074336	424	426	BM	BM
16993	0.852129318	424	479	BM	SPL
13273	0.523331471	117	425	PBL	BM
13265	0.53172594	425	224	BM	Colon
13286	0.520609159	221	425	BM	BM
13499	0.623136444	437	425	Ileum	BM
12839	0.468987731	455	426	Lung	BM
12844	0.470010431	426	95	BM	BM
15040	0.727665819	459	426	MLN	BM
12850	0.471267067	94	426	BM	BM
12843	0.467281211	426	457	BM	Lung
13062	0.575782537	426	444	BM	Ileum
18554	0.937967489	478	427	SPL	BM
13530	0.557315396	119	427	SPL	BM
16914	0.867433492	427	464	BM	MLN
13589	0.632765941	427	440	BM	Ileum
13505	0.553282693	115	427	PBL	BM
13487	0.549230453	427	232	BM	Lung
18746	0.95462953	461	427	MLN	BM
13227	0.51789007	428	470	BM	PBL
13403	0.613794262	440	428	Ileum	BM
13089	0.518316336	428	98	BM	Colon
13093	0.50631079	428	117	BM	PBL
17260	0.867510029	428	475	BM	SPL
13094	0.51484577	428	431	BM	Colon
11569	0.303920602	467	429	PBL	Colon
10812	0.19222464	233	429	Lung	Colon
17599	0.901923674	429	481	Colon	SPL
10862	0.20419225	430	225	Colon	Colon
11033	0.237014309	97	430	Colon	Colon
14948	0.719612046	459	430	MLN	Colon
12565	0.460742063	430	118	Colon	SPL
11089	0.246198	436	431	Colon	Colon
18301	0.931967959	431	477	Colon	SPL
11064	0.246463138	97	431	Colon	Colon
10909	0.219062092	431	223	Colon	Colon
18751	0.953033675	431	460	Colon	MLN
10947	0.23640822	102	432	Ileum	Colon
18492	0.946161406	432	462	Colon	MLN
11817	0.378410074	432	110	Colon	MLN
10000	0	432	432	Colon	Colon
10996	0.260525415	103	433	Jejunum	Colon
12886	0.563053982	440	433	Ileum	Colon
17600	0.900738604	433	481	Colon	SPL
10901	0.204582299	433	454	Colon	Lung
12842	0.483318629	471	433	PBL	Colon
17522	0.903634108	434	463	Colon	MLN
13806	0.614647409	235	435	MLN	Colon
10877	0.215027979	223	435	Colon	Colon
12846	0.485652226	435	471	Colon	PBL
11091	0.238024658	115	436	PBL	Colon
12212	0.420828212	120	436	SPL	Colon
18302	0.931798102	477	436	SPL	Colon
17777	0.92672099	481	437	SPL	Ileum
13043	0.588856186	437	108	Ileum	Lung
18349	0.949162918	477	437	SPL	Ileum
12742	0.546296343	95	438	BM	Ileum
18547	0.95790307	438	478	Ileum	SPL
13067	0.593168455	438	109	Ileum	MLN
12732	0.547311	439	455	Ileum	Lung
12725	0.546667103	439	457	Ileum	Lung
12724	0.544908396	439	454	Ileum	Lung
13195	0.608028828	440	109	Ileum	MLN
12946	0.565145909	440	467	Ileum	PBL
12892	0.56641805	114	440	PBL	Ileum
18355	0.950274119	477	440	SPL	Ileum
12900	0.564676945	440	113	Ileum	PBL
12735	0.540630486	441	221	Ileum	BM
18554	0.946466249	462	441	MLN	Ileum
12763	0.542249929	442	439	Ileum	Ileum
18530	0.948990869	462	442	MLN	Ileum
12741	0.541777525	444	442	Ileum	Ileum
12883	0.581362072	442	452	Ileum	Jejunum
13047	0.585826514	443	97	Ileum	Colon
12751	0.553529972	230	444	Jejunum	Ileum
12724	0.542320388	444	106	Ileum	Lung
12749	0.539756431	113	444	PBL	Ileum
12786	0.539534345	467	444	PBL	Ileum
18745	0.953947359	444	460	Ileum	MLN
17594	0.909562871	444	463	Ileum	MLN
12736	0.544797509	444	224	Ileum	Colon
10000	0	444	444	Ileum	Ileum
12740	0.584898639	445	234	Jejunum	Lung
18355	0.954784373	445	477	Jejunum	SPL
12808	0.588874269	445	430	Jejunum	Colon
12775	0.575017445	231	445	Jejunum	Jejunum
12811	0.588720812	445	113	Jejunum	PBL
12840	0.591447341	473	445	PBL	Jejunum
15009	0.76692836	445	459	Jejunum	MLN
18728	0.958594758	460	446	MLN	Jejunum
12960	0.561890547	446	447	Jejunum	Jejunum
10000	0	447	447	Jejunum	Jejunum
12760	0.546024066	447	451	Jejunum	Jejunum
12573	0.568765435	448	223	Jejunum	Colon
17834	0.936141488	448	476	Jejunum	SPL
12614	0.561689238	473	448	PBL	Jejunum
18371	0.947503222	449	458	Jejunum	MLN
13076	0.616197357	449	118	Jejunum	SPL
12804	0.582811312	449	469	Jejunum	PBL
12749	0.576604235	456	449	Lung	Jejunum
12787	0.580835092	114	449	PBL	Jejunum
11506	0.373968822	234	450	Lung	Jejunum
11526	0.381168452	455	450	Lung	Jejunum
12727	0.553147098	109	450	MLN	Jejunum
18307	0.946513264	458	450	MLN	Jejunum
11858	0.447174701	451	233	Jejunum	Lung
11872	0.447560328	451	453	Jejunum	Lung
11914	0.46199695	451	99	Jejunum	Colon
11984	0.45904902	473	451	PBL	Jejunum
13893	0.679553279	235	452	MLN	Jejunum
12792	0.588436876	452	455	Jejunum	Lung
17039	0.903880073	474	452	SPL	Jejunum
12800	0.571859656	452	103	Jejunum	Jejunum
17095	0.867445718	453	475	Lung	SPL
18495	0.939867951	453	478	Lung	SPL
18495	0.939867951	478	453	SPL	Lung
10679	0.178767277	454	101	Lung	Ileum
10824	0.228171591	105	454	Jejunum	Lung
11523	0.281278393	454	466	Lung	PBL
11018	0.208178571	456	473	Lung	PBL
17504	0.904494898	456	463	Lung	MLN
10813	0.223199124	456	105	Lung	Jejunum
17575	0.893532806	481	457	SPL	Lung
10787	0.174349722	116	457	PBL	Lung
10737	0.18328991	98	457	Colon	Lung
11503	0.28166258	467	457	PBL	Lung
18770	0.949358688	476	458	SPL	MLN
18413	0.93925666	459	477	MLN	SPL
14972	0.727287822	459	119	MLN	SPL
15006	0.733027537	120	459	SPL	MLN
18727	0.955532134	460	108	MLN	Lung
18733	0.957369111	461	120	MLN	SPL
18670	0.956661992	110	461	MLN	MLN
18475	0.950050176	104	462	Jejunum	MLN
17565	0.911642144	110	463	MLN	MLN
16724	0.86079103	234	464	Lung	MLN
12577	0.446626543	466	118	PBL	SPL
11581	0.33078244	466	103	PBL	Jejunum
12875	0.589533438	467	445	PBL	Jejunum
12586	0.449156375	118	467	SPL	PBL
11593	0.307635385	220	469	BM	PBL
11895	0.382398213	110	469	MLN	PBL
12607	0.442076032	470	96	PBL	BM
12585	0.435172032	456	470	Lung	PBL
12599	0.445668998	470	430	PBL	Colon
17014	0.858691148	470	474	PBL	SPL
13117	0.608607715	470	445	PBL	Jejunum
12626	0.475007967	110	470	MLN	PBL
16884	0.865506859	471	464	PBL	MLN
13165	0.585883713	471	439	PBL	Ileum
18537	0.937987187	471	478	PBL	SPL
18537	0.937987187	478	471	SPL	PBL
13054	0.505805346	471	118	PBL	SPL
12226	0.431362245	226	472	Ileum	PBL
11464	0.275026238	472	473	PBL	PBL
11020	0.214609781	453	473	Lung	PBL
16996	0.879187519	474	227	SPL	Ileum
16869	0.858271668	232	474	Lung	SPL
16910	0.870008453	99	474	Colon	SPL
17024	0.879549423	474	111	SPL	MLN
17717	0.913523487	100	476	Ileum	SPL
17714	0.90932927	476	98	SPL	Colon
17721	0.904676298	476	115	SPL	PBL
18839	0.95336339	476	462	SPL	MLN
18233	0.920941078	463	476	MLN	SPL
18300	0.927284637	477	95	SPL	BM
18498	0.941393392	478	106	SPL	Lung
16862	0.858128133	479	114	SPL	PBL
17597	0.903612196	481	98	SPL	Colon
11628	0.308802242	220	94	BM	BM
11309	0.2544771	95	221	BM	BM
17530	0.905812484	95	463	BM	MLN
12571	0.45242198	118	96	SPL	BM
10889	0.216671926	101	96	Ileum	BM
17874	0.926892061	465	97	MLN	Colon
12722	0.581915988	97	446	Colon	Jejunum
10863	0.221100309	101	97	Ileum	Colon
12440	0.47914256	228	99	Ileum	Colon
18510	0.950682644	462	99	MLN	Colon
11341	0.286688124	99	221	Colon	BM
12913	0.476906321	472	424	PBL	BM
13172	0.587519204	441	424	Ileum	BM
13275	0.522512662	425	239	BM	PBL
13272	0.533704808	436	425	Colon	BM
13278	0.519673476	425	112	BM	PBL
13286	0.522331889	425	220	BM	BM
13447	0.639143108	425	452	BM	Jejunum
17013	0.853423347	474	426	SPL	BM
12857	0.472718532	220	426	BM	BM
12834	0.466625767	426	107	BM	Lung
12853	0.469753309	426	222	BM	BM
13517	0.547250905	427	472	BM	PBL
13587	0.629988119	427	438	BM	Ileum
13511	0.587441352	427	231	BM	Jejunum
18746	0.95462953	427	461	BM	MLN
13084	0.501479376	428	108	BM	Lung
13091	0.541211212	231	428	Jejunum	BM
13368	0.638728536	428	445	BM	Jejunum
13095	0.505257204	239	428	PBL	BM
10920	0.250426484	103	429	Jejunum	Colon
10816	0.200800678	429	225	Colon	Colon
12743	0.540486295	429	444	Colon	Ileum
10909	0.208617927	116	429	PBL	Colon
10920	0.250426484	429	103	Colon	Jejunum
12985	0.501914566	429	423	Colon	BM
18286	0.940416769	458	430	MLN	Colon
11106	0.255522184	431	99	Colon	Colon
18496	0.946601548	431	462	Colon	MLN
11056	0.231108521	431	239	Colon	PBL
11079	0.27654164	431	231	Colon	Jejunum
11606	0.309589541	467	431	PBL	Colon
12722	0.539817597	438	432	Ileum	Colon
13271	0.530590275	425	432	BM	Colon
13233	0.5514114	237	432	MLN	Colon
11613	0.393400147	450	432	Jejunum	Colon
12530	0.458752043	432	241	Colon	SPL
12600	0.447694387	470	433	PBL	Colon
11070	0.229902259	112	433	PBL	Colon
18307	0.932150603	477	433	SPL	Colon
11830	0.381543521	433	110	Colon	MLN
10826	0.188944521	234	434	Lung	Colon
12383	0.465790876	227	434	Ileum	Colon
10839	0.201025467	225	434	Colon	Colon
12739	0.540187913	439	435	Ileum	Colon
18272	0.932617973	435	480	Colon	SPL
11110	0.245947124	436	96	Colon	BM
11653	0.401492362	436	450	Colon	Jejunum
10935	0.213270664	436	108	Colon	Lung
11653	0.401492362	450	436	Jejunum	Colon
11103	0.280891253	436	231	Colon	Jejunum
18748	0.952869032	436	460	Colon	MLN
10000	0	436	436	Colon	Colon
18349	0.949162918	437	477	Ileum	SPL
17991	0.927010043	437	465	Ileum	MLN
17021	0.894445482	437	479	Ileum	SPL
17259	0.90418725	438	475	Ileum	SPL
12792	0.568014251	438	110	Ileum	MLN
15015	0.746461817	459	438	MLN	Ileum
12711	0.543099938	438	101	Ileum	Ileum
12757	0.55797045	230	439	Jejunum	Ileum
13064	0.605902827	439	446	Ileum	Jejunum
12747	0.546824462	439	115	Ileum	PBL
12870	0.560462548	227	439	Ileum	Ileum
10000	0	440	440	Ileum	Ileum
12861	0.566642311	440	233	Ileum	Lung
13119	0.586688515	422	440	BM	Ileum
12901	0.569736981	440	116	Ileum	PBL
12906	0.576699442	440	230	Ileum	Jejunum
12690	0.537697102	457	441	Lung	Ileum
12710	0.538188443	441	115	Ileum	PBL
12417	0.502640085	227	442	Ileum	Ileum
12042	0.453687385	223	442	Colon	Ileum
18675	0.952657447	461	442	MLN	Ileum
[truncated: 10,322 more rows]
