# Supplementary material for: Using Domain Based Latent Personal Analysis of B Cell Clone Diversity Patterns to Identify Novel Relationships Between the B Cell Clone Populations in Different Tissues
Source: Front Immunol. 2021 Apr 1;12:642673. doi: 10.3389/fimmu.2021.642673 (PMC8047331; doi:10.3389/fimmu.2021.642673)
Supplement: Supplementary Materials File 6 — - by sample entity distance tables: Distances between the signatures of every two tissue samples. one table for each donor from (21). Csize – number of unique clones summed between every two tissues (i.e. max csize=signature size*2); distance – distance between samples followed by the sample ids and tissue source of both samples compared. [file DataSheet_6.zip › Supplemental Materials file 6 - by sample entity distances/D207 sample Entity Distance.csv]

csize	distance_between_users	entity1	entity2	tissue_user1	tissue_user2
23394	0.12570226	244	534	BM	PBL
24352	0.215128647	244	692	BM	SPL
26009	0.337631099	244	339	BM	BM
25444	0.306652538	244	689	BM	SPL
24464	0.217290881	244	338	BM	BM
24047	0.186632694	244	267	BM	SPL
23426	0.141415698	244	580	BM	Jejunum
23630	0.154635389	244	247	BM	Colon
23744	0.17985796	244	365	BM	Colon
24080	0.183108925	244	359	BM	BM
24790	0.24771349	244	501	BM	MLN
25926	0.331466887	244	680	BM	MLN
25682	0.322071679	244	695	BM	SPL
23587	0.144497531	244	535	BM	PBL
24550	0.225171348	244	514	BM	MLN
23355	0.128713208	244	286	BM	Lung
25755	0.317089582	244	502	BM	MLN
23678	0.151206302	244	566	BM	PBL
23765	0.171253592	244	496	BM	Ileum
24111	0.190616382	244	266	BM	SPL
25802	0.305435266	244	666	BM	BM
25720	0.309004193	244	348	BM	BM
24553	0.222291296	244	665	BM	BM
25759	0.315987218	244	355	BM	BM
23932	0.171908175	244	684	BM	PBL
25410	0.285189198	244	353	BM	BM
25751	0.314959674	244	354	BM	BM
24905	0.25343639	244	509	BM	MLN
23304	0.124400392	244	277	BM	Lung
25912	0.334535006	244	601	BM	SPL
24304	0.208424632	244	550	BM	PBL
25351	0.287906008	244	522	BM	MLN
26487	0.366011209	244	518	BM	MLN
26276	0.351521045	244	523	BM	MLN
23524	0.143936359	244	553	BM	PBL
23534	0.145190466	244	554	BM	PBL
24724	0.244361294	244	347	BM	BM
23588	0.163962663	244	576	BM	Jejunum
24123	0.211564183	244	494	BM	Ileum
23612	0.155848036	244	249	BM	Colon
23725	0.171408811	244	482	BM	Ileum
24123	0.215205449	244	370	BM	Colon
23716	0.17130066	244	581	BM	Jejunum
23468	0.132461032	244	565	BM	PBL
25446	0.307652582	244	672	BM	Ileum
23775	0.164414917	244	556	BM	PBL
25777	0.318525835	244	516	BM	MLN
26898	0.399856475	244	588	BM	SPL
24385	0.216273735	244	259	BM	MLN
24004	0.177522707	244	362	BM	BM
25787	0.318791054	244	517	BM	MLN
25588	0.305794431	244	515	BM	MLN
26308	0.357782641	244	681	BM	MLN
26442	0.372678271	244	586	BM	SPL
23757	0.181106172	244	381	BM	Colon
23626	0.145575696	244	531	BM	PBL
26993	0.39975006	244	512	BM	MLN
24441	0.224531939	244	608	BM	SPL
24152	0.213252287	244	382	BM	Colon
25327	0.299780419	244	671	BM	Ileum
23436	0.131435358	244	256	BM	Lung
23369	0.129958924	244	270	BM	Lung
23778	0.183007079	244	377	BM	Colon
23405	0.133345908	244	273	BM	Lung
23454	0.130711702	244	542	BM	PBL
23439	0.154978388	244	575	BM	Jejunum
25669	0.321338664	244	693	BM	SPL
25844	0.32965046	244	599	BM	SPL
25254	0.280143364	244	525	BM	MLN
26657	0.385388657	244	589	BM	SPL
23302	0.12501661	244	280	BM	Lung
23774	0.172912206	244	499	BM	Ileum
23790	0.166417279	244	252	BM	Ileum
23485	0.156292569	244	571	BM	Jejunum
23446	0.136824715	244	269	BM	Lung
25703	0.322470915	244	685	BM	SPL
24206	0.242963145	244	368	BM	Colon
23683	0.150550706	244	345	BM	BM
24050	0.182329401	244	537	BM	PBL
23336	0.133002687	244	577	BM	Jejunum
25548	0.309125603	244	606	BM	SPL
26180	0.346469677	244	520	BM	MLN
27028	0.408328515	244	591	BM	SPL
24109	0.19377801	244	697	BM	SPL
23569	0.157399929	244	486	BM	Ileum
23512	0.139467074	244	257	BM	Lung
25932	0.339442261	244	690	BM	SPL
23472	0.132529885	244	562	BM	PBL
24728	0.247642255	244	609	BM	SPL
24488	0.217572419	244	361	BM	BM
23495	0.153251866	244	573	BM	Jejunum
23607	0.150501661	244	676	BM	Lung
24823	0.248191245	244	504	BM	MLN
25161	0.273707571	244	524	BM	MLN
23379	0.139089203	244	574	BM	Jejunum
23694	0.165182874	244	248	BM	Colon
23560	0.142625041	244	561	BM	PBL
23791	0.171825964	244	492	BM	Ileum
23497	0.136209596	244	363	BM	BM
24006	0.205346214	244	487	BM	Ileum
23795	0.17183989	244	498	BM	Ileum
23172	0.108062567	244	570	BM	Jejunum
26775	0.383808575	244	528	BM	MLN
24982	0.261259333	244	527	BM	MLN
23388	0.125353989	244	563	BM	PBL
23538	0.146447218	244	495	BM	Ileum
24290	0.200661181	244	664	BM	BM
23451	0.141819089	244	285	BM	Lung
23623	0.144757063	244	564	BM	PBL
24173	0.20111982	244	551	BM	PBL
24935	0.269516127	244	350	BM	BM
26370	0.365732661	244	590	BM	SPL
25310	0.285325169	244	336	BM	BM
23395	0.131526451	244	271	BM	Lung
23518	0.147030086	244	255	BM	Jejunum
27547	0.434294327	244	508	BM	MLN
26176	0.349993284	244	337	BM	BM
23464	0.140637108	244	274	BM	Lung
24079	0.210739954	244	371	BM	Colon
24419	0.246257222	244	669	BM	Colon
23721	0.155062124	244	683	BM	PBL
22000	0	244	244	BM	BM
24244	0.204115789	244	546	BM	PBL
23283	0.122748829	244	276	BM	Lung
26116	0.342336555	244	342	BM	BM
27269	0.422981299	244	587	BM	SPL
23775	0.165756024	244	555	BM	PBL
23774	0.172534145	244	489	BM	Ileum
26445	0.36412995	244	335	BM	BM
23756	0.175982421	244	375	BM	Colon
23610	0.155652865	244	667	BM	Colon
24800	0.251841734	244	582	BM	SPL
23650	0.150918004	244	536	BM	PBL
23877	0.182926396	244	490	BM	Ileum
25574	0.314791013	244	694	BM	SPL
23774	0.193377995	244	673	BM	Jejunum
23346	0.125768587	244	258	BM	Lung
25902	0.334351198	244	585	BM	SPL
23835	0.169410419	244	559	BM	PBL
26126	0.350395413	244	602	BM	SPL
23606	0.144344738	244	539	BM	PBL
23388	0.133442361	244	284	BM	Lung
23749	0.18019923	244	378	BM	Colon
23720	0.181512718	244	379	BM	Colon
25570	0.313667111	244	688	BM	SPL
24940	0.252675028	244	360	BM	BM
24419	0.222439408	244	605	BM	SPL
25889	0.325182342	244	505	BM	MLN
23874	0.178178764	244	500	BM	Ileum
24535	0.240122973	244	351	BM	BM
24320	0.213191477	244	584	BM	SPL
24909	0.254559605	244	511	BM	MLN
23959	0.179307401	244	261	BM	MLN
25063	0.27808063	244	686	BM	SPL
23458	0.149101624	244	579	BM	Jejunum
25538	0.301929494	244	519	BM	MLN
23476	0.144525969	244	253	BM	Jejunum
26088	0.333776201	244	343	BM	BM
25378	0.3001219	244	696	BM	SPL
25877	0.329118665	244	679	BM	MLN
23926	0.178332147	244	557	BM	PBL
23939	0.197982009	244	367	BM	Colon
23375	0.143598099	244	568	BM	Jejunum
24715	0.233860274	244	357	BM	BM
23816	0.161710571	244	560	BM	PBL
23673	0.157480162	244	251	BM	Ileum
23740	0.16672051	244	493	BM	Ileum
26080	0.344648528	244	596	BM	SPL
24839	0.254828784	244	607	BM	SPL
23826	0.174931436	244	497	BM	Ileum
27163	0.407593246	244	521	BM	MLN
26997	0.408166483	244	604	BM	SPL
23428	0.148053729	244	569	BM	Jejunum
24139	0.195269836	244	543	BM	PBL
23861	0.1718241	244	558	BM	PBL
24893	0.25913528	244	603	BM	SPL
23733	0.171984335	244	491	BM	Ileum
23755	0.163158613	244	548	BM	PBL
23817	0.177385797	244	484	BM	Ileum
26067	0.346431927	244	597	BM	SPL
23665	0.150816796	244	552	BM	PBL
27310	0.41938905	244	510	BM	MLN
23787	0.17097279	244	483	BM	Ileum
23762	0.179681287	244	374	BM	Colon
24334	0.237173825	244	668	BM	Colon
24799	0.252295685	244	592	BM	SPL
23480	0.139992537	244	677	BM	Lung
24215	0.198678398	244	260	BM	MLN
23512	0.135026948	244	541	BM	PBL
24480	0.223182292	244	544	BM	PBL
23222	0.112644921	244	346	BM	BM
26665	0.378226544	244	344	BM	BM
24102	0.195032196	244	547	BM	PBL
25171	0.287694347	244	670	BM	Ileum
23769	0.172990783	244	485	BM	Ileum
24001	0.188362937	244	611	BM	SPL
24913	0.26302137	244	612	BM	SPL
23271	0.122816931	244	281	BM	Lung
23553	0.139234472	244	533	BM	PBL
24195	0.202677266	244	265	BM	SPL
23433	0.145933219	244	578	BM	Jejunum
24866	0.245505733	244	340	BM	BM
23756	0.171611905	244	488	BM	Ileum
25432	0.294538912	244	507	BM	MLN
24850	0.251140554	244	513	BM	MLN
25386	0.291053809	244	530	BM	MLN
23482	0.14108611	244	678	BM	Lung
26634	0.37866672	244	341	BM	BM
23529	0.138993364	244	245	BM	BM
24448	0.225774997	244	583	BM	SPL
25735	0.322266346	244	598	BM	SPL
24037	0.181849113	244	358	BM	BM
23355	0.123050555	244	538	BM	PBL
23464	0.131592273	244	567	BM	PBL
23782	0.157444466	244	682	BM	PBL
24026	0.21561437	244	674	BM	Jejunum
23201	0.110967612	244	264	BM	PBL
23627	0.147426083	244	246	BM	BM
23865	0.191388589	244	376	BM	Colon
23317	0.126086005	244	278	BM	Lung
24234	0.226597531	244	372	BM	Colon
23341	0.127840355	244	272	BM	Lung
24906	0.254228397	244	503	BM	MLN
23400	0.132433813	244	279	BM	Lung
23308	0.119592826	244	262	BM	PBL
23792	0.183235523	244	380	BM	Colon
23378	0.132000972	244	282	BM	Lung
24568	0.235580242	244	610	BM	SPL
23576	0.151207945	244	254	BM	Jejunum
23436	0.130208007	244	532	BM	PBL
23241	0.113240143	244	540	BM	PBL
23293	0.122655114	244	275	BM	Lung
23536	0.15642403	244	572	BM	Jejunum
24547	0.226198101	244	545	BM	PBL
23412	0.133645566	244	287	BM	Lung
25776	0.316671486	244	352	BM	BM
25881	0.331459356	244	600	BM	SPL
23677	0.157287654	244	250	BM	Ileum
27248	0.42216932	244	593	BM	SPL
25117	0.280785464	244	687	BM	SPL
26893	0.399000349	244	594	BM	SPL
24031	0.214862879	244	675	BM	Jejunum
25581	0.315643339	244	691	BM	SPL
23703	0.178900737	244	373	BM	Colon
24670	0.230721327	244	356	BM	BM
24005	0.207054196	244	369	BM	Colon
23502	0.136048879	244	263	BM	PBL
24988	0.262476341	244	526	BM	MLN
23245	0.120027236	244	268	BM	Lung
26146	0.350433082	244	595	BM	SPL
23422	0.136060985	244	283	BM	Lung
24257	0.206562844	244	549	BM	PBL
25793	0.319258605	244	529	BM	MLN
23972	0.204921401	244	366	BM	Colon
23866	0.191130546	244	364	BM	Colon
25761	0.317599302	244	506	BM	MLN
25618	0.300047869	244	349	BM	BM
26052	0.345482771	245	597	BM	SPL
27266	0.422297134	245	587	BM	SPL
25401	0.284506058	245	353	BM	BM
25154	0.272793008	245	524	BM	MLN
23871	0.1817176	245	491	BM	Ileum
24092	0.212082044	245	370	BM	Colon
26371	0.365304644	245	590	BM	SPL
23345	0.140658777	245	569	BM	Jejunum
23798	0.166355414	245	555	BM	PBL
25129	0.280693974	245	687	BM	SPL
23787	0.161353088	245	537	BM	PBL
24886	0.246718363	245	340	BM	BM
23862	0.176766157	245	497	BM	Ileum
23376	0.129748759	245	272	BM	Lung
24778	0.247181806	245	347	BM	BM
24814	0.246672417	245	504	BM	MLN
24282	0.207550529	245	547	BM	PBL
24900	0.249710797	245	360	BM	BM
25747	0.314079486	245	354	BM	BM
25543	0.308132187	245	606	BM	SPL
23307	0.124647267	245	281	BM	Lung
23226	0.117884603	245	287	BM	Lung
25757	0.316758644	245	506	BM	MLN
26989	0.406956548	245	604	BM	SPL
23506	0.141878238	245	554	BM	PBL
26655	0.377508499	245	344	BM	BM
23332	0.126144506	245	280	BM	Lung
23381	0.14070098	245	578	BM	Jejunum
23610	0.151465075	245	251	BM	Ileum
23390	0.125124983	245	565	BM	PBL
25616	0.299566958	245	349	BM	BM
23638	0.157034141	245	249	BM	Colon
23831	0.188349891	245	376	BM	Colon
23363	0.128497407	245	270	BM	Lung
23409	0.126223312	245	567	BM	PBL
24020	0.20593792	245	487	BM	Ileum
23503	0.134215692	245	533	BM	PBL
23340	0.125925132	245	277	BM	Lung
24896	0.266567803	245	350	BM	BM
23467	0.153561636	245	576	BM	Jejunum
23984	0.174921947	245	362	BM	BM
24422	0.220739035	245	584	BM	SPL
23842	0.178251733	245	484	BM	Ileum
24300	0.200952324	245	664	BM	BM
23735	0.160645388	245	548	BM	PBL
23360	0.135269082	245	580	BM	Jejunum
23323	0.137961459	245	568	BM	Jejunum
23545	0.145854499	245	495	BM	Ileum
23737	0.153919637	245	363	BM	BM
26495	0.365412924	245	518	BM	MLN
23596	0.155577099	245	492	BM	Ileum
24186	0.222543823	245	372	BM	Colon
24169	0.214019701	245	494	BM	Ileum
23559	0.149111698	245	255	BM	Jejunum
22000	0	245	245	BM	BM
25580	0.314094823	245	694	BM	SPL
23952	0.200922155	245	371	BM	Colon
27020	0.407563962	245	591	BM	SPL
24176	0.201102609	245	265	BM	SPL
25923	0.339177495	245	690	BM	SPL
23515	0.13542978	245	532	BM	PBL
25890	0.324438915	245	505	BM	MLN
23444	0.149276744	245	581	BM	Jejunum
23540	0.158314448	245	375	BM	Colon
23426	0.129022751	245	263	BM	PBL
23848	0.188678315	245	364	BM	Colon
23826	0.170060155	245	557	BM	PBL
23529	0.138993364	245	244	BM	BM
24030	0.186177435	245	697	BM	SPL
25677	0.32147474	245	695	BM	SPL
26082	0.332743976	245	343	BM	BM
24364	0.241891108	245	669	BM	Colon
25062	0.277016964	245	686	BM	SPL
24040	0.204432735	245	367	BM	Colon
24982	0.260621943	245	527	BM	MLN
23632	0.157499619	245	493	BM	Ileum
23339	0.126402032	245	268	BM	Lung
23957	0.183693433	245	551	BM	PBL
23449	0.128785249	245	540	BM	PBL
23567	0.141865518	245	535	BM	PBL
25716	0.30796633	245	348	BM	BM
26146	0.349938773	245	595	BM	SPL
23291	0.11665888	245	570	BM	Jejunum
24773	0.249495742	245	592	BM	SPL
24829	0.249341065	245	501	BM	MLN
24266	0.204840525	245	546	BM	PBL
24812	0.252852259	245	607	BM	SPL
23584	0.149514405	245	252	BM	Ileum
24067	0.211094822	245	369	BM	Colon
23609	0.157776344	245	248	BM	Colon
23533	0.137102849	245	531	BM	PBL
23534	0.14978324	245	483	BM	Ileum
25918	0.33430631	245	601	BM	SPL
26183	0.349635388	245	337	BM	BM
24642	0.240435588	245	610	BM	SPL
25254	0.279196149	245	525	BM	MLN
23551	0.145729131	245	678	BM	Lung
23317	0.12540378	245	278	BM	Lung
24758	0.236042276	245	357	BM	BM
25666	0.320755591	245	693	BM	SPL
23906	0.183878931	245	490	BM	Ileum
24905	0.259374719	245	603	BM	SPL
23396	0.130927345	245	286	BM	Lung
24855	0.250610343	245	513	BM	MLN
23390	0.132022425	245	282	BM	Lung
26621	0.377614941	245	341	BM	BM
23487	0.132490718	245	562	BM	PBL
24043	0.21529937	245	675	BM	Jejunum
23699	0.163214125	245	498	BM	Ileum
23815	0.167752699	245	267	BM	SPL
24499	0.219555355	245	338	BM	BM
23320	0.130959584	245	253	BM	Jejunum
25928	0.331019997	245	680	BM	MLN
23353	0.122406643	245	262	BM	PBL
23970	0.203982041	245	366	BM	Colon
25450	0.305954776	245	689	BM	SPL
23603	0.143438008	245	345	BM	BM
23563	0.142948237	245	536	BM	PBL
25763	0.315592124	245	355	BM	BM
23448	0.137192849	245	283	BM	Lung
23463	0.130327007	245	563	BM	PBL
23740	0.178923031	245	378	BM	Colon
24747	0.247818031	245	582	BM	SPL
23785	0.156839397	245	682	BM	PBL
24346	0.210614848	245	550	BM	PBL
23851	0.190455622	245	379	BM	Colon
24383	0.219860788	245	608	BM	SPL
24639	0.227930099	245	356	BM	BM
24359	0.253674074	245	368	BM	Colon
27252	0.421779958	245	593	BM	SPL
23382	0.135652532	245	577	BM	Jejunum
25382	0.29027548	245	530	BM	MLN
24364	0.217896263	245	605	BM	SPL
26116	0.349268879	245	602	BM	SPL
26782	0.38322565	245	528	BM	MLN
23787	0.182352327	245	381	BM	Colon
23827	0.183852971	245	374	BM	Colon
23316	0.11925998	245	264	BM	PBL
25174	0.286948104	245	670	BM	Ileum
23483	0.135767111	245	257	BM	Lung
26992	0.399249139	245	512	BM	MLN
24196	0.196068298	245	260	BM	MLN
25785	0.317965642	245	517	BM	MLN
24574	0.234468306	245	583	BM	SPL
24110	0.18644471	245	358	BM	BM
23740	0.16966455	245	486	BM	Ileum
23752	0.170844484	245	485	BM	Ileum
23626	0.143768434	245	564	BM	PBL
25697	0.322004364	245	685	BM	SPL
24183	0.197564173	245	543	BM	PBL
24541	0.220610165	245	361	BM	BM
25897	0.33318299	245	585	BM	SPL
23963	0.173441655	245	684	BM	PBL
26271	0.350943884	245	523	BM	MLN
23337	0.127952242	245	284	BM	Lung
23687	0.17421474	245	365	BM	Colon
23651	0.162864177	245	499	BM	Ileum
26179	0.345951132	245	520	BM	MLN
24080	0.187213681	245	261	BM	MLN
24244	0.204829997	245	259	BM	MLN
27163	0.407154419	245	521	BM	MLN
23486	0.143276454	245	254	BM	Jejunum
23524	0.138722885	245	561	BM	PBL
25801	0.304365017	245	666	BM	BM
23299	0.12344023	245	279	BM	Lung
23658	0.148507185	245	560	BM	PBL
25784	0.318209706	245	516	BM	MLN
26306	0.357204577	245	681	BM	MLN
24207	0.201870334	245	549	BM	PBL
23750	0.161935651	245	558	BM	PBL
24293	0.233995976	245	668	BM	Colon
26885	0.398229237	245	594	BM	SPL
23454	0.147765926	245	579	BM	Jejunum
23712	0.158956967	245	250	BM	Ileum
23369	0.125654452	245	256	BM	Lung
24788	0.250756961	245	609	BM	SPL
23313	0.123626979	245	275	BM	Lung
26889	0.399323834	245	588	BM	SPL
23409	0.135546179	245	274	BM	Lung
24483	0.222341317	245	544	BM	PBL
23456	0.143751771	245	574	BM	Jejunum
23548	0.161908123	245	575	BM	Jejunum
23619	0.155554321	245	667	BM	Colon
24605	0.22560477	245	665	BM	BM
23676	0.173408479	245	380	BM	Colon
25326	0.299519034	245	671	BM	Ileum
25535	0.301223999	245	519	BM	MLN
25800	0.318903731	245	529	BM	MLN
25875	0.330766186	245	600	BM	SPL
23555	0.141130234	245	246	BM	BM
23421	0.1462221	245	572	BM	Jejunum
23998	0.198583914	245	377	BM	Colon
23507	0.152879049	245	573	BM	Jejunum
23965	0.207362657	245	673	BM	Jejunum
24893	0.252596787	245	503	BM	MLN
23581	0.147408354	245	553	BM	PBL
23760	0.157041633	245	683	BM	PBL
23235	0.112498917	245	346	BM	BM
25565	0.313144336	245	688	BM	SPL
27305	0.418589723	245	510	BM	MLN
24427	0.215582537	245	514	BM	MLN
23887	0.180093846	245	489	BM	Ileum
23384	0.135343742	245	285	BM	Lung
23966	0.210440916	245	674	BM	Jejunum
23802	0.160455199	245	552	BM	PBL
23512	0.141080624	245	677	BM	Lung
26459	0.363637932	245	335	BM	BM
23491	0.13250986	245	542	BM	PBL
23818	0.173101141	245	500	BM	Ileum
26657	0.384903916	245	589	BM	SPL
25568	0.31408555	245	691	BM	SPL
23617	0.150571228	245	556	BM	PBL
25372	0.29869804	245	696	BM	SPL
23961	0.173504855	245	359	BM	BM
25990	0.336572824	245	339	BM	BM
24054	0.185583664	245	266	BM	SPL
25589	0.305472951	245	515	BM	MLN
24623	0.246131806	245	351	BM	BM
25864	0.328088492	245	679	BM	MLN
23679	0.150400844	245	566	BM	PBL
23321	0.124186167	245	271	BM	Lung
25843	0.32927936	245	599	BM	SPL
27543	0.433524983	245	508	BM	MLN
23409	0.125756375	245	541	BM	PBL
23839	0.179024169	245	482	BM	Ileum
24905	0.261583088	245	612	BM	SPL
23741	0.168818666	245	496	BM	Ileum
26120	0.341636361	245	342	BM	BM
24896	0.251964608	245	509	BM	MLN
24045	0.19097442	245	611	BM	SPL
25308	0.284679073	245	336	BM	BM
23435	0.128479789	245	538	BM	PBL
23374	0.130019285	245	269	BM	Lung
23564	0.148281666	245	247	BM	Colon
24935	0.255580635	245	511	BM	MLN
25766	0.316607886	245	502	BM	MLN
23267	0.120600677	245	273	BM	Lung
25736	0.321712814	245	598	BM	SPL
23960	0.178087283	245	559	BM	PBL
23801	0.185393912	245	373	BM	Colon
23530	0.139110604	245	258	BM	Lung
25430	0.293503382	245	507	BM	MLN
24985	0.261350179	245	526	BM	MLN
26443	0.372175533	245	586	BM	SPL
23974	0.187281555	245	488	BM	Ileum
23314	0.124047303	245	276	BM	Lung
23916	0.195038751	245	382	BM	Colon
25770	0.316088729	245	352	BM	BM
23455	0.15291458	245	571	BM	Jejunum
24439	0.217257781	245	545	BM	PBL
25447	0.307329112	245	672	BM	Ileum
23626	0.144691134	245	539	BM	PBL
23563	0.147009964	245	676	BM	Lung
26076	0.343515436	245	596	BM	SPL
25348	0.286996247	245	522	BM	MLN
24377	0.215854605	245	692	BM	SPL
23495	0.132698659	245	534	BM	PBL
23669	0.157506774	246	252	BM	Ileum
24014	0.185755513	246	557	BM	PBL
24822	0.254357096	246	607	BM	SPL
26491	0.366520566	246	518	BM	MLN
25783	0.317204411	246	352	BM	BM
27265	0.4228215	246	593	BM	SPL
23660	0.157438391	246	247	BM	Colon
24911	0.255058849	246	503	BM	MLN
23833	0.186610715	246	380	BM	Colon
24158	0.197439902	246	697	BM	SPL
24071	0.182670504	246	684	BM	PBL
24022	0.180333671	246	537	BM	PBL
25619	0.300659173	246	349	BM	BM
23788	0.183643501	246	378	BM	Colon
23927	0.196323846	246	373	BM	Colon
24561	0.234017375	246	583	BM	SPL
23369	0.135344766	246	254	BM	Jejunum
24162	0.221725014	246	372	BM	Colon
25928	0.340419216	246	690	BM	SPL
23656	0.160462877	246	493	BM	Ileum
25332	0.300746025	246	671	BM	Ileum
23571	0.148103574	246	678	BM	Lung
25582	0.316254837	246	691	BM	SPL
25762	0.317545215	246	502	BM	MLN
26079	0.344276531	246	596	BM	SPL
23543	0.138908259	246	533	BM	PBL
25840	0.329970767	246	599	BM	SPL
23884	0.173750346	246	559	BM	PBL
24441	0.218585334	246	545	BM	PBL
26439	0.372491963	246	586	BM	SPL
24941	0.257037979	246	511	BM	MLN
25582	0.315825056	246	694	BM	SPL
24855	0.251651608	246	513	BM	MLN
24072	0.190743542	246	543	BM	PBL
23555	0.141130234	246	245	BM	BM
25383	0.291283525	246	530	BM	MLN
23517	0.147162112	246	255	BM	Jejunum
25869	0.331302152	246	600	BM	SPL
24388	0.218499708	246	584	BM	SPL
27026	0.40854222	246	591	BM	SPL
24082	0.18338214	246	362	BM	BM
23437	0.152770657	246	571	BM	Jejunum
24895	0.259755421	246	603	BM	SPL
23646	0.161541484	246	248	BM	Colon
24528	0.222389071	246	338	BM	BM
26670	0.378866495	246	344	BM	BM
23677	0.156646564	246	556	BM	PBL
26905	0.400680151	246	588	BM	SPL
25793	0.319761096	246	529	BM	MLN
23488	0.133671084	246	542	BM	PBL
24225	0.219546965	246	494	BM	Ileum
25585	0.30625862	246	515	BM	MLN
24420	0.217180173	246	546	BM	PBL
23429	0.140753036	246	577	BM	Jejunum
23226	0.112717806	246	570	BM	Jejunum
23526	0.156063752	246	572	BM	Jejunum
24877	0.265921901	246	350	BM	BM
23743	0.162577106	246	250	BM	Ileum
23919	0.196891639	246	367	BM	Colon
24771	0.25047977	246	592	BM	SPL
24097	0.190310194	246	266	BM	SPL
25754	0.31499874	246	354	BM	BM
23425	0.134513677	246	268	BM	Lung
23437	0.132025779	246	256	BM	Lung
26993	0.40870723	246	604	BM	SPL
24453	0.234833078	246	351	BM	BM
23442	0.141018213	246	285	BM	Lung
23671	0.167448169	246	491	BM	Ileum
24198	0.194232039	246	664	BM	BM
23706	0.152550386	246	539	BM	PBL
23651	0.146154956	246	541	BM	PBL
23372	0.132247103	246	284	BM	Lung
24985	0.262666221	246	526	BM	MLN
24720	0.234134807	246	357	BM	BM
23316	0.126345233	246	278	BM	Lung
23507	0.147184214	246	253	BM	Jejunum
23629	0.149780856	246	536	BM	PBL
24087	0.189270169	246	260	BM	MLN
24904	0.262431972	246	612	BM	SPL
26300	0.357851905	246	681	BM	MLN
25348	0.288411853	246	522	BM	MLN
23592	0.143155419	246	531	BM	PBL
23974	0.205319667	246	366	BM	Colon
24651	0.22984271	246	356	BM	BM
23847	0.188304273	246	381	BM	Colon
26773	0.383835615	246	528	BM	MLN
25921	0.331490562	246	680	BM	MLN
24782	0.250772161	246	582	BM	SPL
24426	0.247453976	246	669	BM	Colon
23395	0.139464169	246	580	BM	Jejunum
23873	0.189984663	246	365	BM	Colon
24218	0.204088758	246	547	BM	PBL
23422	0.135171947	246	281	BM	Lung
23900	0.203444877	246	673	BM	Jejunum
23702	0.153996845	246	552	BM	PBL
23491	0.153444334	246	569	BM	Jejunum
23419	0.129101975	246	262	BM	PBL
23509	0.149633069	246	574	BM	Jejunum
23858	0.163689521	246	682	BM	PBL
25909	0.335151109	246	601	BM	SPL
23627	0.147426083	246	244	BM	BM
24560	0.235573762	246	610	BM	SPL
24800	0.24668573	246	504	BM	MLN
23367	0.130053782	246	270	BM	Lung
23930	0.184654434	246	489	BM	Ileum
23454	0.149082831	246	579	BM	Jejunum
24894	0.248160642	246	340	BM	BM
25446	0.308397554	246	672	BM	Ileum
24007	0.214658612	246	674	BM	Jejunum
23391	0.126322323	246	538	BM	PBL
24898	0.253425519	246	509	BM	MLN
26178	0.350156095	246	337	BM	BM
24098	0.19576842	246	551	BM	PBL
26272	0.351801381	246	523	BM	MLN
23349	0.13061685	246	283	BM	Lung
26085	0.333851187	246	343	BM	BM
27536	0.434575181	246	508	BM	MLN
23756	0.179851386	246	374	BM	Colon
23340	0.128998739	246	282	BM	Lung
23558	0.14703785	246	553	BM	PBL
23930	0.176757109	246	548	BM	PBL
25715	0.323952412	246	685	BM	SPL
23830	0.179800173	246	482	BM	Ileum
24800	0.24874086	246	501	BM	MLN
24980	0.261678936	246	527	BM	MLN
23499	0.139964712	246	271	BM	Lung
23629	0.146660705	246	345	BM	BM
25903	0.334915903	246	585	BM	SPL
27305	0.419720689	246	510	BM	MLN
26147	0.351144841	246	595	BM	SPL
26366	0.365938178	246	590	BM	SPL
23423	0.128154816	246	540	BM	PBL
24553	0.223023288	246	665	BM	BM
26992	0.39994849	246	512	BM	MLN
24001	0.205721115	246	487	BM	Ileum
23419	0.133651028	246	277	BM	Lung
23400	0.132774135	246	273	BM	Lung
25684	0.323057467	246	695	BM	SPL
23862	0.178060182	246	497	BM	Ileum
25539	0.30246432	246	519	BM	MLN
23755	0.164596572	246	251	BM	Ileum
24430	0.221275913	246	692	BM	SPL
25763	0.316324806	246	355	BM	BM
23674	0.162747806	246	498	BM	Ileum
23779	0.171403334	246	500	BM	Ileum
23818	0.186308443	246	377	BM	Colon
23482	0.133451013	246	562	BM	PBL
23417	0.136988779	246	274	BM	Lung
26626	0.378778882	246	341	BM	BM
24780	0.251519541	246	609	BM	SPL
23680	0.178861326	246	379	BM	Colon
25761	0.318063446	246	506	BM	MLN
23646	0.162767718	246	496	BM	Ileum
23680	0.16126915	246	249	BM	Colon
23777	0.185533497	246	382	BM	Colon
24159	0.191153028	246	358	BM	BM
23561	0.140043077	246	564	BM	PBL
25464	0.30798129	246	689	BM	SPL
23371	0.125641723	246	263	BM	PBL
26014	0.337949148	246	339	BM	BM
25774	0.319026917	246	516	BM	MLN
23727	0.180911166	246	364	BM	Colon
25803	0.305964548	246	666	BM	BM
25782	0.319316787	246	517	BM	MLN
23493	0.153133401	246	568	BM	Jejunum
25066	0.278564179	246	686	BM	SPL
23456	0.145245907	246	483	BM	Ileum
23833	0.170259886	246	555	BM	PBL
23780	0.171189166	246	492	BM	Ileum
23554	0.142532213	246	561	BM	PBL
25121	0.281734668	246	687	BM	SPL
23749	0.171239646	246	499	BM	Ileum
23674	0.173206635	246	575	BM	Jejunum
23584	0.163776623	246	576	BM	Jejunum
23862	0.180486807	246	485	BM	Ileum
25171	0.28816953	246	670	BM	Ileum
25872	0.329219166	246	679	BM	MLN
24523	0.265592436	246	368	BM	Colon
23559	0.147239948	246	676	BM	Lung
23462	0.131563433	246	563	BM	PBL
24427	0.2166011	246	514	BM	MLN
23680	0.161525372	246	667	BM	Colon
23498	0.153868882	246	573	BM	Jejunum
23635	0.154729718	246	495	BM	Ileum
24442	0.224520834	246	608	BM	SPL
23062	0.099928156	246	264	BM	PBL
23645	0.149428112	246	535	BM	PBL
23717	0.154624215	246	566	BM	PBL
24161	0.218631503	246	370	BM	Colon
25890	0.325863517	246	505	BM	MLN
23484	0.13394443	246	565	BM	PBL
23403	0.132935354	246	280	BM	Lung
23971	0.203552938	246	371	BM	Colon
23447	0.136217817	246	279	BM	Lung
24020	0.214418193	246	675	BM	Jejunum
23388	0.130750652	246	275	BM	Lung
24750	0.246527309	246	347	BM	BM
24287	0.208776433	246	549	BM	PBL
23656	0.148776866	246	363	BM	BM
23511	0.152166967	246	578	BM	Jejunum
26064	0.346316687	246	597	BM	SPL
23395	0.13208177	246	286	BM	Lung
24029	0.190592383	246	265	BM	SPL
26881	0.399065205	246	594	BM	SPL
27159	0.407946333	246	521	BM	MLN
23765	0.164479463	246	558	BM	PBL
25668	0.321739121	246	693	BM	SPL
25375	0.300234624	246	696	BM	SPL
24407	0.221604394	246	605	BM	SPL
23431	0.135800874	246	269	BM	Lung
25718	0.308948717	246	348	BM	BM
24926	0.252413801	246	360	BM	BM
23411	0.133520184	246	272	BM	Lung
25566	0.313910074	246	688	BM	SPL
23295	0.118900913	246	346	BM	BM
27266	0.423173038	246	587	BM	SPL
23891	0.194025026	246	376	BM	Colon
26176	0.346979612	246	520	BM	MLN
26116	0.350259823	246	602	BM	SPL
24356	0.239544517	246	668	BM	Colon
24281	0.208631845	246	259	BM	MLN
24310	0.209194185	246	550	BM	PBL
25435	0.295053074	246	507	BM	MLN
23928	0.171691172	246	359	BM	BM
25737	0.322239425	246	598	BM	SPL
23515	0.136828102	246	532	BM	PBL
23527	0.143535998	246	677	BM	Lung
25406	0.285350555	246	353	BM	BM
23209	0.117664299	246	287	BM	Lung
24033	0.191106212	246	611	BM	SPL
24067	0.187725514	246	261	BM	MLN
23411	0.130797924	246	258	BM	Lung
24150	0.218273081	246	369	BM	Colon
23439	0.133797383	246	257	BM	Lung
24057	0.187758363	246	267	BM	SPL
24507	0.219278968	246	361	BM	BM
23582	0.149090966	246	554	BM	PBL
23404	0.126757692	246	534	BM	PBL
25556	0.309809901	246	606	BM	SPL
26460	0.364488644	246	335	BM	BM
23210	0.13194871	246	581	BM	Jejunum
25261	0.280459904	246	525	BM	MLN
23909	0.185942238	246	490	BM	Ileum
25161	0.274222616	246	524	BM	MLN
23561	0.141811971	246	560	BM	PBL
23451	0.136323229	246	276	BM	Lung
24430	0.219666583	246	544	BM	PBL
23796	0.175522103	246	486	BM	Ileum
23660	0.169002338	246	375	BM	Colon
23822	0.176927812	246	488	BM	Ileum
26123	0.34281725	246	342	BM	BM
23524	0.136483223	246	567	BM	PBL
26662	0.385877537	246	589	BM	SPL
25301	0.285108541	246	336	BM	BM
23726	0.155702369	246	683	BM	PBL
23847	0.179676747	246	484	BM	Ileum
22000	0	246	246	BM	BM
23637	0.171981075	247	365	Colon	Colon
23499	0.147427114	247	667	Colon	Colon
23484	0.143330474	247	561	Colon	PBL
23564	0.148281666	247	245	Colon	BM
24886	0.267635532	247	612	Colon	SPL
23580	0.152075318	247	536	Colon	PBL
24465	0.223851897	247	338	Colon	BM
24269	0.213917144	247	259	Colon	MLN
24464	0.225093212	247	514	Colon	MLN
27541	0.438590666	247	508	Colon	MLN
23859	0.191084964	247	373	Colon	Colon
25384	0.296384243	247	530	Colon	MLN
23890	0.195066275	247	367	Colon	Colon
24986	0.266569396	247	527	Colon	MLN
23409	0.145867887	247	253	Colon	Jejunum
23623	0.159410952	247	252	Colon	Ileum
24614	0.233755767	247	665	Colon	BM
23397	0.152809189	247	581	Colon	Jejunum
24065	0.200358773	247	611	Colon	SPL
23516	0.150739142	247	495	Colon	Ileum
25463	0.31466103	247	689	Colon	SPL
24988	0.268267961	247	526	Colon	MLN
24727	0.25443536	247	609	Colon	SPL
23783	0.18404567	247	377	Colon	Colon
23600	0.151991218	247	535	Colon	PBL
25871	0.337606858	247	600	Colon	SPL
24935	0.259011435	247	360	Colon	BM
26648	0.391175151	247	589	Colon	SPL
23886	0.188371324	247	490	Colon	Ileum
25912	0.341201027	247	601	Colon	SPL
23402	0.134188349	247	532	Colon	PBL
22000	0	247	247	Colon	Colon
24810	0.252663179	247	504	Colon	MLN
25374	0.307056037	247	696	Colon	SPL
26011	0.343438376	247	339	Colon	BM
24010	0.221577146	247	674	Colon	Jejunum
23305	0.126295601	247	264	Colon	PBL
23718	0.167034678	247	251	Colon	Ileum
25833	0.335974055	247	599	Colon	SPL
23581	0.150249401	247	560	Colon	PBL
24520	0.23713354	247	608	Colon	SPL
25302	0.291372406	247	336	Colon	BM
23159	0.119513889	247	286	Colon	Lung
24567	0.229764489	247	356	Colon	BM
24762	0.256538484	247	582	Colon	SPL
24168	0.219995881	247	668	Colon	Colon
23443	0.136480409	247	563	Colon	PBL
23194	0.122822992	247	268	Colon	Lung
23240	0.127010457	247	269	Colon	Lung
24371	0.253407883	247	368	Colon	Colon
24132	0.217398716	247	494	Colon	Ileum
25350	0.293389674	247	522	Colon	MLN
25934	0.347272483	247	690	Colon	SPL
25869	0.333577862	247	679	Colon	MLN
23528	0.167130555	247	575	Colon	Jejunum
23849	0.174172385	247	358	Colon	BM
25580	0.322369501	247	694	Colon	SPL
26776	0.388377198	247	528	Colon	MLN
23335	0.134204064	247	272	Colon	Lung
24899	0.259510419	247	511	Colon	MLN
23758	0.198968292	247	673	Colon	Jejunum
26114	0.347981528	247	342	Colon	BM
24841	0.255608262	247	513	Colon	MLN
23782	0.185903016	247	364	Colon	Colon
23341	0.134385059	247	279	Colon	Lung
27262	0.428765303	247	593	Colon	SPL
23438	0.147347417	247	255	Colon	Jejunum
23461	0.146870646	247	678	Colon	Lung
23662	0.166919063	247	483	Colon	Ileum
26454	0.369968415	247	335	Colon	BM
25156	0.291710405	247	670	Colon	Ileum
24916	0.260817887	247	503	Colon	MLN
23424	0.13500721	247	567	Colon	PBL
24181	0.209401218	247	265	Colon	SPL
23641	0.159881642	247	250	Colon	Ileum
24388	0.238307182	247	669	Colon	Colon
25062	0.285582626	247	686	Colon	SPL
25772	0.322646817	247	352	Colon	BM
23812	0.181860756	247	486	Colon	Ileum
24808	0.260094038	247	592	Colon	SPL
23335	0.127550973	247	534	Colon	PBL
25556	0.316218281	247	606	Colon	SPL
24903	0.258906819	247	509	Colon	MLN
23234	0.125449166	247	276	Colon	Lung
23838	0.176926471	247	555	Colon	PBL
26993	0.41410753	247	604	Colon	SPL
26076	0.350903613	247	596	Colon	SPL
24880	0.265368984	247	603	Colon	SPL
26083	0.339427182	247	343	Colon	BM
23404	0.149990594	247	578	Colon	Jejunum
23315	0.132392675	247	270	Colon	Lung
23305	0.130691352	247	275	Colon	Lung
23165	0.114342781	247	570	Colon	Jejunum
23330	0.134324976	247	281	Colon	Lung
23813	0.174214341	247	548	Colon	PBL
23373	0.154034574	247	571	Colon	Jejunum
25736	0.32861557	247	598	Colon	SPL
24035	0.186394105	247	362	Colon	BM
23747	0.163934876	247	683	Colon	PBL
23549	0.153905654	247	248	Colon	Colon
25116	0.288709792	247	687	Colon	SPL
23340	0.140939339	247	580	Colon	Jejunum
25807	0.311604453	247	666	Colon	BM
23348	0.137337323	247	283	Colon	Lung
23360	0.132665458	247	256	Colon	Lung
25538	0.307439994	247	519	Colon	MLN
23355	0.140975058	247	577	Colon	Jejunum
24194	0.202888951	247	260	Colon	MLN
23630	0.154635389	247	244	Colon	BM
23818	0.174893662	247	558	Colon	PBL
25761	0.321619652	247	355	Colon	BM
26437	0.379017643	247	586	Colon	SPL
23460	0.14900414	247	254	Colon	Jejunum
26485	0.370898959	247	518	Colon	MLN
23425	0.134620362	247	541	Colon	PBL
23361	0.131163767	247	263	Colon	PBL
23331	0.132990288	247	271	Colon	Lung
25411	0.291463817	247	353	Colon	BM
24272	0.212232518	247	546	Colon	PBL
23636	0.152736292	247	682	Colon	PBL
26053	0.352672366	247	597	Colon	SPL
25713	0.314716735	247	348	Colon	BM
26661	0.384011792	247	344	Colon	BM
23781	0.182882876	247	380	Colon	Colon
23428	0.135413355	247	562	Colon	PBL
23786	0.184064266	247	378	Colon	Colon
24376	0.226225714	247	605	Colon	SPL
23357	0.146950783	247	579	Colon	Jejunum
23622	0.15822892	247	553	Colon	PBL
23573	0.155459609	247	676	Colon	Lung
25251	0.285908131	247	525	Colon	MLN
23256	0.12812558	247	273	Colon	Lung
23794	0.172968826	247	559	Colon	PBL
23716	0.171514363	247	498	Colon	Ileum
23838	0.171316108	247	684	Colon	PBL
25787	0.324596277	247	529	Colon	MLN
25680	0.330186463	247	695	Colon	SPL
24445	0.240259862	247	351	Colon	BM
23375	0.153808645	247	576	Colon	Jejunum
24025	0.194486483	247	697	Colon	SPL
23699	0.164677222	247	556	Colon	PBL
23482	0.140035776	247	565	Colon	PBL
23743	0.180693472	247	374	Colon	Colon
25668	0.3285483	247	693	Colon	SPL
24819	0.255390588	247	501	Colon	MLN
26885	0.405208993	247	594	Colon	SPL
24692	0.23840057	247	357	Colon	BM
24012	0.209104271	247	366	Colon	Colon
23763	0.181717187	247	381	Colon	Colon
25891	0.340585536	247	585	Colon	SPL
23158	0.114153449	247	346	Colon	BM
23315	0.140059485	247	574	Colon	Jejunum
23453	0.145552287	247	554	Colon	PBL
23283	0.130468144	247	278	Colon	Lung
23792	0.179116722	247	496	Colon	Ileum
24160	0.203284028	247	543	Colon	PBL
23719	0.174987445	247	499	Colon	Ileum
26179	0.351591047	247	520	Colon	MLN
24288	0.207625057	247	664	Colon	BM
24030	0.22126839	247	675	Colon	Jejunum
23895	0.194982313	247	382	Colon	Colon
25567	0.321008009	247	688	Colon	SPL
23263	0.128175706	247	277	Colon	Lung
27312	0.424254479	247	510	Colon	MLN
24756	0.252921179	247	347	Colon	BM
25771	0.323750103	247	516	Colon	MLN
26186	0.35611223	247	337	Colon	BM
26118	0.356426926	247	602	Colon	SPL
23354	0.133207299	247	258	Colon	Lung
23388	0.131500722	247	540	Colon	PBL
23539	0.145082444	247	531	Colon	PBL
24844	0.262253342	247	607	Colon	SPL
23958	0.186104245	247	266	Colon	SPL
24136	0.219215654	247	372	Colon	Colon
26994	0.404911432	247	512	Colon	MLN
24305	0.216511905	247	549	Colon	PBL
25755	0.322204057	247	502	Colon	MLN
23554	0.146774519	247	539	Colon	PBL
23788	0.180155294	247	485	Colon	Ileum
26369	0.372372928	247	590	Colon	SPL
24449	0.225048436	247	545	Colon	PBL
23660	0.157438391	247	246	Colon	BM
23845	0.185301381	247	484	Colon	Ileum
24890	0.27264435	247	350	Colon	BM
23869	0.193727684	247	379	Colon	Colon
24073	0.193816608	247	261	Colon	MLN
23892	0.189871734	247	491	Colon	Ileum
25158	0.279095317	247	524	Colon	MLN
23317	0.127297985	247	262	Colon	PBL
23594	0.155733598	247	249	Colon	Colon
23475	0.139642758	247	533	Colon	PBL
23874	0.174164048	247	359	Colon	BM
23216	0.124984394	247	287	Colon	Lung
24200	0.211840761	247	584	Colon	SPL
25431	0.299966036	247	507	Colon	MLN
23252	0.128748202	247	282	Colon	Lung
23763	0.179749184	247	482	Colon	Ileum
23611	0.152513221	247	566	Colon	PBL
27020	0.413953779	247	591	Colon	SPL
23854	0.182760225	247	500	Colon	Ileum
23419	0.153052052	247	568	Colon	Jejunum
23408	0.152739	247	572	Colon	Jejunum
25924	0.335801917	247	680	Colon	MLN
26273	0.35661301	247	523	Colon	MLN
24346	0.217788409	247	550	Colon	PBL
23698	0.172821787	247	488	Colon	Ileum
23338	0.127921756	247	542	Colon	PBL
24500	0.230621627	247	544	Colon	PBL
24130	0.203663105	247	547	Colon	PBL
25330	0.3042735	247	671	Colon	Ileum
23596	0.150628059	247	345	Colon	BM
26300	0.362747813	247	681	Colon	MLN
23324	0.1350402	247	284	Colon	Lung
23336	0.137583563	247	274	Colon	Lung
26619	0.384129319	247	341	Colon	BM
23763	0.175720027	247	492	Colon	Ileum
23855	0.194425302	247	371	Colon	Colon
25742	0.320692019	247	354	Colon	BM
24520	0.226168047	247	361	Colon	BM
23862	0.196673548	247	370	Colon	Colon
24866	0.252412316	247	340	Colon	BM
25440	0.312391564	247	672	Colon	Ileum
23475	0.143083154	247	257	Colon	Lung
23323	0.127195142	247	538	Colon	PBL
23414	0.152702058	247	573	Colon	Jejunum
23902	0.201081282	247	487	Colon	Ileum
23556	0.147403612	247	363	Colon	BM
23817	0.170959899	247	537	Colon	PBL
27155	0.412159094	247	521	Colon	MLN
25795	0.324070013	247	517	Colon	MLN
23338	0.147283849	247	569	Colon	Jejunum
23950	0.186701438	247	557	Colon	PBL
24233	0.213822211	247	692	Colon	SPL
23643	0.165362518	247	493	Colon	Ileum
23724	0.181382934	247	376	Colon	Colon
23988	0.193529918	247	551	Colon	PBL
24584	0.242412779	247	583	Colon	SPL
23477	0.139597139	247	564	Colon	PBL
23294	0.135894488	247	285	Colon	Lung
23715	0.173710057	247	489	Colon	Ileum
25891	0.330746934	247	505	Colon	MLN
23582	0.164288463	247	375	Colon	Colon
26895	0.406323459	247	588	Colon	SPL
24019	0.209207518	247	369	Colon	Colon
25763	0.323036897	247	506	Colon	MLN
25591	0.311921923	247	515	Colon	MLN
27270	0.429189802	247	587	Colon	SPL
23401	0.140838461	247	677	Colon	Lung
24020	0.191410997	247	267	Colon	SPL
25614	0.306330895	247	349	Colon	BM
23614	0.164547731	247	497	Colon	Ileum
25708	0.33056692	247	685	Colon	SPL
23827	0.169966905	247	552	Colon	PBL
25580	0.32322944	247	691	Colon	SPL
23239	0.126333181	247	280	Colon	Lung
24633	0.246760972	247	610	Colon	SPL
26134	0.356361359	247	595	Colon	SPL
25588	0.316133234	248	515	Colon	MLN
23386	0.137746518	248	563	Colon	PBL
23791	0.184706902	248	489	Colon	Ileum
23337	0.14198518	248	284	Colon	Lung
24826	0.258656096	248	504	Colon	MLN
24753	0.261715774	248	609	Colon	SPL
23410	0.140236919	248	533	Colon	PBL
23884	0.18729398	248	557	Colon	PBL
24133	0.22339139	248	494	Colon	Ileum
26005	0.348048613	248	339	Colon	BM
23607	0.156731305	248	539	Colon	PBL
26074	0.355372772	248	596	Colon	SPL
23794	0.178049779	248	556	Colon	PBL
23605	0.16006138	248	667	Colon	Colon
23850	0.191331738	248	490	Colon	Ileum
25879	0.345141911	248	585	Colon	SPL
26623	0.388422354	248	341	Colon	BM
25404	0.29657604	248	353	Colon	BM
23794	0.1729272	248	552	Colon	PBL
27154	0.41658714	248	521	Colon	MLN
25613	0.311528978	248	349	Colon	BM
27252	0.432475672	248	593	Colon	SPL
23350	0.148578553	248	574	Colon	Jejunum
24274	0.22206417	248	692	Colon	SPL
23140	0.118175458	248	570	Colon	Jejunum
23785	0.172452882	248	683	Colon	PBL
25353	0.298239017	248	522	Colon	MLN
23381	0.159577395	248	571	Colon	Jejunum
25686	0.335631027	248	695	Colon	SPL
23806	0.191502872	248	367	Colon	Colon
23459	0.144172877	248	564	Colon	PBL
26089	0.34398052	248	343	Colon	BM
24554	0.234481271	248	356	Colon	BM
25575	0.327626019	248	691	Colon	SPL
23706	0.181355792	248	482	Colon	Ileum
23292	0.135221954	248	275	Colon	Lung
24375	0.254833937	248	368	Colon	Colon
23971	0.192506975	248	261	Colon	MLN
23844	0.182496552	248	558	Colon	PBL
23637	0.170599764	248	483	Colon	Ileum
26991	0.418059021	248	604	Colon	SPL
24796	0.259330789	248	501	Colon	MLN
24089	0.230473629	248	674	Colon	Jejunum
23857	0.178298293	248	684	Colon	PBL
23195	0.123060772	248	346	Colon	BM
23472	0.166542992	248	576	Colon	Jejunum
23770	0.17978468	248	493	Colon	Ileum
23730	0.178485468	248	492	Colon	Ileum
23960	0.204124094	248	371	Colon	Colon
23302	0.143736399	248	580	Colon	Jejunum
23324	0.133083094	248	262	Colon	PBL
23828	0.192879332	248	376	Colon	Colon
24288	0.221147	248	547	Colon	PBL
24831	0.260738294	248	513	Colon	MLN
26453	0.374663513	248	335	Colon	BM
23549	0.153905654	248	247	Colon	Colon
22000	0	248	248	Colon	Colon
23694	0.165182874	248	244	Colon	BM
23820	0.187420199	248	488	Colon	Ileum
24652	0.241133242	248	357	Colon	BM
23667	0.175575689	248	499	Colon	Ileum
24778	0.262944259	248	582	Colon	SPL
24571	0.239267365	248	545	Colon	PBL
24066	0.202873591	248	697	Colon	SPL
23271	0.135166799	248	287	Colon	Lung
24606	0.24954495	248	583	Colon	SPL
25798	0.316435585	248	666	Colon	BM
23222	0.131497372	248	281	Colon	Lung
23302	0.137476674	248	272	Colon	Lung
23348	0.140295967	248	271	Colon	Lung
24169	0.211806546	248	549	Colon	PBL
24983	0.272717595	248	526	Colon	MLN
23507	0.151024121	248	249	Colon	Colon
24756	0.257923279	248	347	Colon	BM
23435	0.145880719	248	257	Colon	Lung
23587	0.154538836	248	532	Colon	PBL
24552	0.234705657	248	665	Colon	BM
26880	0.409556292	248	594	Colon	SPL
25893	0.335233368	248	505	Colon	MLN
25536	0.311921604	248	519	Colon	MLN
25874	0.342894658	248	600	Colon	SPL
24035	0.202713697	248	551	Colon	PBL
23795	0.190707789	248	379	Colon	Colon
24426	0.244533741	248	351	Colon	BM
23673	0.174292118	248	375	Colon	Colon
25158	0.28453411	248	524	Colon	MLN
23551	0.159382247	248	252	Colon	Ileum
25707	0.335357678	248	685	Colon	SPL
23294	0.131069928	248	264	Colon	PBL
26178	0.355952627	248	520	Colon	MLN
23371	0.13642171	248	541	Colon	PBL
24014	0.202026311	248	611	Colon	SPL
23685	0.174011624	248	498	Colon	Ileum
24897	0.278625906	248	350	Colon	BM
26297	0.366357088	248	681	Colon	MLN
24894	0.273487841	248	612	Colon	SPL
24882	0.262655011	248	509	Colon	MLN
25758	0.327363315	248	506	Colon	MLN
23830	0.208472241	248	673	Colon	Jejunum
23359	0.139550318	248	258	Colon	Lung
23324	0.135606893	248	256	Colon	Lung
23489	0.170125468	248	575	Colon	Jejunum
24307	0.233043585	248	669	Colon	Colon
26110	0.353007264	248	342	Colon	BM
23185	0.127650952	248	268	Colon	Lung
25664	0.333580444	248	693	Colon	SPL
24440	0.236879876	248	608	Colon	SPL
26989	0.409129981	248	512	Colon	MLN
23375	0.137172175	248	538	Colon	PBL
23302	0.131746703	248	263	Colon	PBL
24447	0.236482983	248	605	Colon	SPL
25868	0.337681499	248	679	Colon	MLN
23452	0.15156752	248	678	Colon	Lung
23761	0.184880418	248	381	Colon	Colon
23330	0.141636503	248	283	Colon	Lung
23299	0.136686278	248	286	Colon	Lung
23609	0.157776344	248	245	Colon	BM
24063	0.199871986	248	266	Colon	SPL
23976	0.208657292	248	369	Colon	Colon
24884	0.258974113	248	340	Colon	BM
26648	0.395934578	248	589	Colon	SPL
23349	0.14328673	248	495	Colon	Ileum
23329	0.152732892	248	581	Colon	Jejunum
23525	0.153401056	248	536	Colon	PBL
24085	0.229641153	248	675	Colon	Jejunum
23791	0.186719233	248	491	Colon	Ileum
25736	0.333737854	248	598	Colon	SPL
23281	0.140988769	248	285	Colon	Lung
24243	0.217838608	248	544	Colon	PBL
24781	0.263316202	248	592	Colon	SPL
23636	0.159462969	248	363	Colon	BM
26486	0.374729657	248	518	Colon	MLN
23623	0.164478081	248	554	Colon	PBL
23702	0.179602766	248	365	Colon	Colon
26770	0.392866007	248	528	Colon	MLN
26431	0.383864364	248	586	Colon	SPL
23390	0.138445312	248	567	Colon	PBL
23648	0.161147548	248	566	Colon	PBL
24382	0.225949703	248	550	Colon	PBL
24981	0.271859859	248	527	Colon	MLN
27262	0.433417742	248	587	Colon	SPL
23261	0.134073773	248	280	Colon	Lung
25771	0.327930085	248	352	Colon	BM
23698	0.170125812	248	250	Colon	Ileum
23425	0.140973039	248	562	Colon	PBL
23683	0.169003604	248	553	Colon	PBL
25792	0.329218017	248	529	Colon	MLN
24012	0.190063715	248	362	Colon	BM
24592	0.249727107	248	610	Colon	SPL
23922	0.19868291	248	373	Colon	Colon
23324	0.142277461	248	274	Colon	Lung
23216	0.123847085	248	534	Colon	PBL
23614	0.159007478	248	561	Colon	PBL
23390	0.155415706	248	579	Colon	Jejunum
24917	0.263204878	248	360	Colon	BM
23982	0.20735688	248	370	Colon	Colon
23499	0.165292049	248	573	Colon	Jejunum
26885	0.410373748	248	588	Colon	SPL
24462	0.229431965	248	338	Colon	BM
23284	0.136598179	248	269	Colon	Lung
23279	0.135294389	248	276	Colon	Lung
23643	0.17679498	248	378	Colon	Colon
25556	0.325208786	248	688	Colon	SPL
26280	0.361381992	248	523	Colon	MLN
25768	0.327075316	248	355	Colon	BM
25775	0.328620481	248	516	Colon	MLN
24243	0.212124867	248	260	Colon	MLN
26371	0.376888583	248	590	Colon	SPL
23700	0.163582372	248	682	Colon	PBL
23440	0.141611322	248	540	Colon	PBL
23359	0.14202302	248	278	Colon	Lung
23415	0.139878921	248	542	Colon	PBL
23753	0.170623547	248	359	Colon	BM
26139	0.361489634	248	595	Colon	SPL
23790	0.185876255	248	374	Colon	Colon
23357	0.154478317	248	569	Colon	Jejunum
24093	0.215654821	248	366	Colon	Colon
23692	0.178555419	248	484	Colon	Ileum
23679	0.181171077	248	364	Colon	Colon
23798	0.180709505	248	267	Colon	SPL
23635	0.174036949	248	485	Colon	Ileum
23577	0.156161679	248	535	Colon	PBL
27023	0.418490161	248	591	Colon	SPL
24314	0.225893496	248	584	Colon	SPL
23361	0.146243468	248	255	Colon	Jejunum
23344	0.140659884	248	270	Colon	Lung
23776	0.176082351	248	251	Colon	Ileum
23780	0.188136323	248	382	Colon	Colon
26182	0.361201759	248	337	Colon	BM
25051	0.289932383	248	686	Colon	SPL
23350	0.153239225	248	572	Colon	Jejunum
23820	0.187879801	248	486	Colon	Ileum
24195	0.211414391	248	543	Colon	PBL
25253	0.29074936	248	525	Colon	MLN
23919	0.206867482	248	487	Colon	Ileum
23329	0.13907937	248	277	Colon	Lung
23298	0.138144086	248	282	Colon	Lung
25158	0.294740372	248	670	Colon	Ileum
24915	0.272815973	248	603	Colon	SPL
24337	0.224406784	248	259	Colon	MLN
25434	0.304995889	248	507	Colon	MLN
23758	0.185409334	248	377	Colon	Colon
25385	0.301802176	248	530	Colon	MLN
24522	0.232137445	248	361	Colon	BM
25297	0.296324987	248	336	Colon	BM
23382	0.153673502	248	578	Colon	Jejunum
24102	0.198641364	248	358	Colon	BM
23381	0.146207115	248	676	Colon	Lung
23832	0.182250882	248	555	Colon	PBL
24182	0.205344028	248	664	Colon	BM
23359	0.153994039	248	568	Colon	Jejunum
23761	0.181826337	248	496	Colon	Ileum
25434	0.315996629	248	672	Colon	Ileum
23661	0.177209848	248	380	Colon	Colon
24818	0.265825054	248	607	Colon	SPL
26116	0.361080815	248	602	Colon	SPL
25717	0.320027352	248	348	Colon	BM
23261	0.134023073	248	279	Colon	Lung
25580	0.326662857	248	694	Colon	SPL
25782	0.328338076	248	517	Colon	MLN
25923	0.340437374	248	680	Colon	MLN
23577	0.155110878	248	345	Colon	BM
25450	0.318979891	248	689	Colon	SPL
23646	0.161541484	248	246	Colon	BM
25751	0.325854654	248	354	Colon	BM
23464	0.144814336	248	531	Colon	PBL
25120	0.293911806	248	687	Colon	SPL
23334	0.140289585	248	273	Colon	Lung
25920	0.351620082	248	690	Colon	SPL
26054	0.357334801	248	597	Colon	SPL
23630	0.170776601	248	497	Colon	Ileum
23850	0.182744199	248	559	Colon	PBL
23356	0.147047119	248	253	Colon	Jejunum
24106	0.209174218	248	265	Colon	SPL
24914	0.265608732	248	511	Colon	MLN
23943	0.206857717	248	372	Colon	Colon
24905	0.26574461	248	503	Colon	MLN
26663	0.38858963	248	344	Colon	BM
25749	0.326622006	248	502	Colon	MLN
24229	0.224919497	248	668	Colon	Colon
25911	0.346340459	248	601	Colon	SPL
25540	0.320873194	248	606	Colon	SPL
25832	0.340703191	248	599	Colon	SPL
27547	0.443026645	248	508	Colon	MLN
23791	0.17492242	248	537	Colon	PBL
23642	0.166373274	248	548	Colon	PBL
25374	0.312369776	248	696	Colon	SPL
25327	0.308211294	248	671	Colon	Ileum
23477	0.152472119	248	677	Colon	Lung
24411	0.226598946	248	514	Colon	MLN
23503	0.157786073	248	254	Colon	Jejunum
24218	0.213854754	248	546	Colon	PBL
23449	0.145202778	248	560	Colon	PBL
23808	0.184617995	248	500	Colon	Ileum
23427	0.141595134	248	565	Colon	PBL
27307	0.428134411	248	510	Colon	MLN
23355	0.146447494	248	577	Colon	Jejunum
23911	0.179869424	249	359	Colon	BM
23076	0.110141018	249	570	Colon	Jejunum
24224	0.214637501	249	265	Colon	SPL
25255	0.288034923	249	525	Colon	MLN
24327	0.21312384	249	664	Colon	BM
23560	0.153514424	249	536	Colon	PBL
24923	0.26109678	249	360	Colon	BM
23904	0.19753737	249	379	Colon	Colon
23691	0.161531848	249	566	Colon	PBL
25783	0.326114874	249	529	Colon	MLN
26077	0.353147424	249	596	Colon	SPL
23729	0.18079125	249	365	Colon	Colon
26180	0.3535967	249	520	Colon	MLN
26269	0.358298616	249	523	Colon	MLN
23681	0.177357038	249	377	Colon	Colon
24165	0.203706927	249	260	Colon	MLN
27305	0.426116108	249	510	Colon	MLN
23707	0.175997708	249	488	Colon	Ileum
25380	0.298592588	249	530	Colon	MLN
23699	0.167839155	249	252	Colon	Ileum
23244	0.130043179	249	280	Colon	Lung
26182	0.358720416	249	337	Colon	BM
23830	0.178450658	249	558	Colon	PBL
26299	0.364049145	249	681	Colon	MLN
23630	0.162103223	249	554	Colon	PBL
23507	0.151024121	249	248	Colon	Colon
24096	0.217414702	249	372	Colon	Colon
26886	0.408425638	249	588	Colon	SPL
25614	0.308785298	249	349	Colon	BM
26105	0.35043301	249	342	Colon	BM
25409	0.294078985	249	353	Colon	BM
23640	0.158072584	249	561	Colon	PBL
24794	0.261687222	249	592	Colon	SPL
23486	0.153261348	249	254	Colon	Jejunum
25685	0.332530563	249	695	Colon	SPL
23618	0.159170676	249	667	Colon	Colon
24764	0.259136981	249	582	Colon	SPL
23825	0.184780599	249	489	Colon	Ileum
23475	0.160518904	249	568	Colon	Jejunum
25374	0.309691041	249	696	Colon	SPL
23417	0.148672993	249	253	Colon	Jejunum
23486	0.151266276	249	495	Colon	Ileum
26005	0.345473437	249	339	Colon	BM
25752	0.323047246	249	354	Colon	BM
24642	0.250520535	249	610	Colon	SPL
25755	0.324450543	249	502	Colon	MLN
23488	0.142640675	249	541	Colon	PBL
23437	0.139360095	249	565	Colon	PBL
23354	0.132410485	249	562	Colon	PBL
24817	0.263137502	249	607	Colon	SPL
25867	0.339973367	249	600	Colon	SPL
24401	0.226347016	249	544	Colon	PBL
23337	0.137230637	249	276	Colon	Lung
23686	0.172904576	249	500	Colon	Ileum
25927	0.349173619	249	690	Colon	SPL
23346	0.137354504	249	286	Colon	Lung
23955	0.206349236	249	487	Colon	Ileum
23489	0.143649571	249	564	Colon	PBL
25703	0.332687807	249	685	Colon	SPL
25156	0.281616453	249	524	Colon	MLN
24518	0.230826038	249	338	Colon	BM
24168	0.222696868	249	494	Colon	Ileum
23325	0.138195698	249	283	Colon	Lung
25753	0.324748929	249	506	Colon	MLN
23788	0.174269301	249	251	Colon	Ileum
25325	0.306618279	249	671	Colon	Ileum
26088	0.342155177	249	343	Colon	BM
23735	0.175584224	249	492	Colon	Ileum
24833	0.257175385	249	504	Colon	MLN
23704	0.174530168	249	375	Colon	Colon
23472	0.16049899	249	573	Colon	Jejunum
24051	0.196896249	249	267	Colon	SPL
23253	0.130030641	249	268	Colon	Lung
24909	0.26289287	249	503	Colon	MLN
23970	0.200455949	249	373	Colon	Colon
23789	0.204966334	249	675	Colon	Jejunum
25447	0.316896828	249	689	Colon	SPL
24025	0.194279238	249	266	Colon	SPL
23429	0.137709791	249	540	Colon	PBL
23612	0.155848036	249	244	Colon	BM
23289	0.12676659	249	534	Colon	PBL
27272	0.431390036	249	587	Colon	SPL
23660	0.172586291	249	499	Colon	Ileum
23572	0.151752171	249	363	Colon	BM
23871	0.189949876	249	490	Colon	Ileum
23888	0.192367696	249	491	Colon	Ileum
23819	0.185033641	249	486	Colon	Ileum
23680	0.1664084	249	556	Colon	PBL
25671	0.331075337	249	693	Colon	SPL
23248	0.130183911	249	272	Colon	Lung
23426	0.14388346	249	277	Colon	Lung
24490	0.230831885	249	545	Colon	PBL
23712	0.174446839	249	497	Colon	Ileum
23392	0.147244192	249	577	Colon	Jejunum
24773	0.256617398	249	347	Colon	BM
23762	0.177489259	249	498	Colon	Ileum
24443	0.233659532	249	605	Colon	SPL
23824	0.184326919	249	496	Colon	Ileum
25581	0.325244126	249	691	Colon	SPL
25425	0.302469986	249	507	Colon	MLN
23379	0.13572035	249	263	Colon	PBL
23719	0.179686009	249	380	Colon	Colon
23655	0.172369298	249	485	Colon	Ileum
23318	0.136141353	249	278	Colon	Lung
23665	0.164870433	249	250	Colon	Ileum
23355	0.140077714	249	282	Colon	Lung
23594	0.155733598	249	247	Colon	Colon
23439	0.156884108	249	579	Colon	Jejunum
24624	0.247739505	249	583	Colon	SPL
25895	0.343308037	249	585	Colon	SPL
24650	0.238680926	249	356	Colon	BM
23683	0.15935217	249	682	Colon	PBL
25786	0.326427118	249	517	Colon	MLN
24456	0.23504965	249	608	Colon	SPL
24054	0.211972918	249	369	Colon	Colon
23507	0.151683035	249	677	Colon	Lung
24517	0.23190188	249	514	Colon	MLN
25886	0.332968909	249	505	Colon	MLN
23822	0.18710614	249	482	Colon	Ileum
23534	0.155413818	249	676	Colon	Lung
25118	0.291507851	249	687	Colon	SPL
23633	0.156225712	249	345	Colon	BM
23164	0.117642593	249	262	Colon	PBL
25586	0.31393163	249	515	Colon	MLN
23471	0.14155225	249	563	Colon	PBL
24304	0.218581727	249	259	Colon	MLN
24537	0.250071966	249	351	Colon	BM
24044	0.209734967	249	370	Colon	Colon
23293	0.13393138	249	281	Colon	Lung
26457	0.372491604	249	335	Colon	BM
23477	0.146217552	249	257	Colon	Lung
23952	0.20202278	249	371	Colon	Colon
23357	0.149130534	249	578	Colon	Jejunum
24228	0.213603207	249	549	Colon	PBL
23390	0.14179351	249	273	Colon	Lung
23391	0.138933117	249	258	Colon	Lung
23410	0.15899656	249	571	Colon	Jejunum
25835	0.338303812	249	599	Colon	SPL
23638	0.157034141	249	245	Colon	BM
23731	0.174940164	249	483	Colon	Ileum
24391	0.228379523	249	584	Colon	SPL
23856	0.174994331	249	552	Colon	PBL
23342	0.142806554	249	285	Colon	Lung
23493	0.166055449	249	576	Colon	Jejunum
24533	0.231057337	249	665	Colon	BM
25582	0.324684315	249	694	Colon	SPL
25720	0.317502967	249	348	Colon	BM
23402	0.13658809	249	538	Colon	PBL
23868	0.177878581	249	537	Colon	PBL
23567	0.150208284	249	531	Colon	PBL
23394	0.136059836	249	533	Colon	PBL
23251	0.129397834	249	275	Colon	Lung
23403	0.154944805	249	572	Colon	Jejunum
26656	0.386179489	249	344	Colon	BM
23780	0.185616929	249	364	Colon	Colon
23683	0.15986103	249	539	Colon	PBL
23331	0.143345351	249	580	Colon	Jejunum
23682	0.16588742	249	553	Colon	PBL
23530	0.149377723	249	535	Colon	PBL
23899	0.21163847	249	673	Colon	Jejunum
26434	0.381060418	249	586	Colon	SPL
23680	0.16126915	249	246	Colon	BM
25570	0.323467808	249	688	Colon	SPL
25858	0.335454419	249	679	Colon	MLN
26990	0.406967065	249	512	Colon	MLN
24720	0.256605462	249	609	Colon	SPL
26483	0.373112037	249	518	Colon	MLN
23220	0.122369849	249	346	Colon	BM
23599	0.154069823	249	560	Colon	PBL
24902	0.27175487	249	612	Colon	SPL
24978	0.269451739	249	527	Colon	MLN
23699	0.176393873	249	484	Colon	Ileum
23549	0.148759665	249	532	Colon	PBL
23724	0.170607136	249	559	Colon	PBL
25354	0.296138176	249	522	Colon	MLN
26111	0.358202263	249	602	Colon	SPL
24896	0.276067784	249	350	Colon	BM
24348	0.231336536	249	668	Colon	Colon
24349	0.250959826	249	368	Colon	Colon
23336	0.137324215	249	270	Colon	Lung
25923	0.337853913	249	680	Colon	MLN
23417	0.146795585	249	274	Colon	Lung
25444	0.31418371	249	672	Colon	Ileum
23941	0.193747033	249	611	Colon	SPL
23769	0.184231318	249	378	Colon	Colon
27025	0.416573328	249	591	Colon	SPL
23558	0.156999558	249	678	Colon	Lung
23454	0.140329905	249	542	Colon	PBL
25296	0.293689445	249	336	Colon	BM
27259	0.430825012	249	593	Colon	SPL
24016	0.187701689	249	362	Colon	BM
23836	0.187155112	249	374	Colon	Colon
24918	0.263560927	249	511	Colon	MLN
23763	0.173312687	249	548	Colon	PBL
25784	0.32559394	249	352	Colon	BM
24143	0.205748954	249	697	Colon	SPL
23299	0.135095298	249	269	Colon	Lung
24902	0.269385736	249	603	Colon	SPL
24308	0.217836487	249	546	Colon	PBL
23325	0.130725629	249	264	Colon	PBL
23783	0.18639111	249	376	Colon	Colon
24094	0.204459933	249	551	Colon	PBL
23618	0.177623604	249	575	Colon	Jejunum
26880	0.407362592	249	594	Colon	SPL
23455	0.140493348	249	567	Colon	PBL
24062	0.193279529	249	358	Colon	BM
23865	0.181916457	249	555	Colon	PBL
23391	0.14926042	249	574	Colon	Jejunum
25164	0.293797736	249	670	Colon	Ileum
24332	0.223179901	249	692	Colon	SPL
26144	0.359432979	249	595	Colon	SPL
27154	0.414783908	249	521	Colon	MLN
25775	0.32598359	249	516	Colon	MLN
24666	0.239619316	249	357	Colon	BM
23498	0.163552067	249	581	Colon	Jejunum
23810	0.189035479	249	367	Colon	Colon
23355	0.140292926	249	284	Colon	Lung
23362	0.139138183	249	279	Colon	Lung
24263	0.216471657	249	547	Colon	PBL
26985	0.416374632	249	604	Colon	SPL
23478	0.15301269	249	255	Colon	Jejunum
24562	0.232167666	249	361	Colon	BM
23648	0.168323887	249	493	Colon	Ileum
26364	0.374714176	249	590	Colon	SPL
23277	0.132856469	249	287	Colon	Lung
24980	0.270149701	249	526	Colon	MLN
23865	0.176228557	249	684	Colon	PBL
24816	0.257994856	249	501	Colon	MLN
23809	0.18686189	249	381	Colon	Colon
24042	0.211332023	249	366	Colon	Colon
24886	0.256302575	249	340	Colon	BM
24889	0.260292192	249	509	Colon	MLN
24411	0.238687351	249	669	Colon	Colon
24189	0.207954212	249	543	Colon	PBL
22000	0	249	249	Colon	Colon
25056	0.2873215	249	686	Colon	SPL
23847	0.210798998	249	674	Colon	Jejunum
23983	0.202014947	249	382	Colon	Colon
23663	0.160031503	249	683	Colon	PBL
24380	0.223057384	249	550	Colon	PBL
26770	0.390775471	249	528	Colon	MLN
25738	0.331459832	249	598	Colon	SPL
25910	0.343576396	249	601	Colon	SPL
23395	0.154228491	249	569	Colon	Jejunum
23997	0.192872511	249	557	Colon	PBL
25803	0.314166607	249	666	Colon	BM
25763	0.324190018	249	355	Colon	BM
23441	0.142141263	249	256	Colon	Lung
26620	0.386363556	249	341	Colon	BM
26646	0.393601223	249	589	Colon	SPL
27536	0.440517431	249	508	Colon	MLN
24836	0.257989449	249	513	Colon	MLN
25541	0.309943423	249	519	Colon	MLN
26062	0.355384634	249	597	Colon	SPL
23313	0.13476006	249	271	Colon	Lung
24125	0.20081312	249	261	Colon	MLN
25541	0.318238763	249	606	Colon	SPL
23720	0.162142003	250	536	Ileum	PBL
24390	0.259735637	250	368	Ileum	Colon
25591	0.321490991	250	691	Ileum	SPL
23448	0.142732502	250	269	Ileum	Lung
23537	0.15285007	250	253	Ileum	Jejunum
23784	0.170776892	250	556	Ileum	PBL
26275	0.354647114	250	523	Ileum	MLN
24212	0.22015134	250	494	Ileum	Ileum
26624	0.383195967	250	341	Ileum	BM
25732	0.327348037	250	598	Ileum	SPL
23742	0.165433961	250	252	Ileum	Ileum
24045	0.19270407	250	557	Ileum	PBL
24853	0.255004603	250	513	Ileum	MLN
23865	0.193351665	250	378	Ileum	Colon
25535	0.305755407	250	519	Ileum	MLN
23818	0.177582423	250	492	Ileum	Ileum
23584	0.146561494	250	542	Ileum	PBL
23699	0.16320323	250	553	Ileum	PBL
24506	0.225520273	250	338	Ileum	BM
24042	0.197683257	250	611	Ileum	SPL
23503	0.157358499	250	573	Ileum	Jejunum
23922	0.200746275	250	379	Ileum	Colon
25919	0.333862799	250	680	Ileum	MLN
25314	0.297829699	250	671	Ileum	Ileum
24179	0.207767127	250	265	Ileum	SPL
24495	0.227200161	250	545	Ileum	PBL
26364	0.371232374	250	590	Ileum	SPL
25119	0.287563466	250	687	Ileum	SPL
23627	0.158704615	250	676	Ileum	Lung
23783	0.187122196	250	380	Ileum	Colon
24304	0.213601788	250	546	Ileum	PBL
26293	0.360070117	250	681	Ileum	MLN
25776	0.321982681	250	516	Ileum	MLN
25356	0.291666138	250	522	Ileum	MLN
25059	0.283983286	250	686	Ileum	SPL
23673	0.156215976	250	560	Ileum	PBL
23844	0.180157162	250	497	Ileum	Ileum
23968	0.200658237	250	374	Ileum	Colon
23699	0.158912357	250	535	Ileum	PBL
23837	0.18141999	250	486	Ileum	Ileum
23516	0.153363225	250	574	Ileum	Jejunum
23755	0.180358612	250	375	Ileum	Colon
24599	0.230688654	250	361	Ileum	BM
23789	0.166086502	250	683	Ileum	PBL
23466	0.143686711	250	273	Ileum	Lung
23712	0.167580876	250	493	Ileum	Ileum
24306	0.214539847	250	259	Ileum	MLN
23930	0.190198327	250	491	Ileum	Ileum
24049	0.186288327	250	362	Ileum	BM
23854	0.193062803	250	377	Ileum	Colon
24925	0.259161771	250	511	Ileum	MLN
23431	0.140956588	250	279	Ileum	Lung
26779	0.386954621	250	528	Ileum	MLN
23750	0.184266368	250	365	Ileum	Colon
25722	0.314220523	250	348	Ileum	BM
23685	0.156056422	250	539	Ileum	PBL
23743	0.162577106	250	246	Ileum	BM
24307	0.236974318	250	668	Ileum	Colon
23952	0.184105266	250	559	Ileum	PBL
24914	0.266414583	250	603	Ileum	SPL
23825	0.193631783	250	376	Ileum	Colon
23331	0.127239919	250	346	Ileum	BM
25253	0.284145729	250	525	Ileum	MLN
24131	0.194434628	250	358	Ileum	BM
24897	0.267359436	250	612	Ileum	SPL
24001	0.18935708	250	267	Ileum	SPL
23360	0.134670107	250	286	Ileum	Lung
23950	0.180326647	250	537	Ileum	PBL
23942	0.178225193	250	359	Ileum	BM
23527	0.149900344	250	554	Ileum	PBL
23423	0.144666387	250	577	Ileum	Jejunum
23506	0.140799773	250	538	Ileum	PBL
24182	0.206494942	250	547	Ileum	PBL
25571	0.319748085	250	688	Ileum	SPL
23749	0.171445406	250	498	Ileum	Ileum
23665	0.164870433	250	249	Ileum	Colon
26490	0.36898166	250	518	Ileum	MLN
24157	0.20042883	250	266	Ileum	SPL
25764	0.321047127	250	506	Ileum	MLN
25378	0.306103974	250	696	Ileum	SPL
23443	0.143779379	250	283	Ileum	Lung
23523	0.141715637	250	563	Ileum	PBL
24289	0.206260901	250	664	Ileum	BM
23900	0.174639	250	552	Ileum	PBL
24816	0.259529768	250	607	Ileum	SPL
24464	0.231751827	250	608	Ileum	SPL
24805	0.258112342	250	592	Ileum	SPL
24841	0.253638542	250	504	Ileum	MLN
23771	0.162346737	250	682	Ileum	PBL
24893	0.256763547	250	509	Ileum	MLN
25582	0.320900593	250	694	Ileum	SPL
23993	0.212273059	250	675	Ileum	Jejunum
23476	0.147244608	250	274	Ileum	Lung
25891	0.339545243	250	585	Ileum	SPL
23591	0.156226905	250	255	Ileum	Jejunum
23593	0.158629773	250	580	Ileum	Jejunum
23673	0.173543126	250	576	Ileum	Jejunum
23571	0.167039006	250	571	Ileum	Jejunum
24788	0.251920463	250	501	Ileum	MLN
26458	0.369083653	250	335	Ileum	BM
23688	0.156590077	250	363	Ileum	BM
23576	0.15353862	250	677	Ileum	Lung
23641	0.159881642	250	247	Ileum	Colon
23863	0.183612322	250	484	Ileum	Ileum
24122	0.200796287	250	697	Ileum	SPL
25617	0.305400065	250	349	Ileum	BM
27275	0.428050467	250	587	Ileum	SPL
24370	0.218315424	250	550	Ileum	PBL
23912	0.184618754	250	500	Ileum	Ileum
26151	0.356247217	250	595	Ileum	SPL
24089	0.200193664	250	551	Ileum	PBL
27534	0.436924905	250	508	Ileum	MLN
23401	0.139340956	250	282	Ileum	Lung
23712	0.158956967	250	245	Ileum	BM
25880	0.336758013	250	600	Ileum	SPL
23785	0.16887647	250	251	Ileum	Ileum
25458	0.312643484	250	689	Ileum	SPL
23526	0.158902908	250	568	Ileum	Jejunum
24453	0.250485228	250	669	Ileum	Colon
24120	0.220195888	250	369	Ileum	Colon
24985	0.26626143	250	526	Ileum	MLN
24349	0.221348304	250	584	Ileum	SPL
24659	0.235846143	250	665	Ileum	BM
23545	0.154835262	250	285	Ileum	Lung
23460	0.137821048	250	262	Ileum	PBL
24032	0.209232335	250	367	Ileum	Colon
23698	0.170125812	250	248	Ileum	Colon
24699	0.238254869	250	357	Ileum	BM
23697	0.159051481	250	561	Ileum	PBL
25673	0.327785905	250	693	Ileum	SPL
23412	0.139832473	250	278	Ileum	Lung
24794	0.257500859	250	582	Ileum	SPL
27152	0.410144449	250	521	Ileum	MLN
24052	0.211845299	250	487	Ileum	Ileum
23455	0.13606793	250	534	Ileum	PBL
25592	0.310231958	250	515	Ileum	MLN
25307	0.290329733	250	336	Ileum	BM
25760	0.320785209	250	502	Ileum	MLN
27021	0.412793762	250	591	Ileum	SPL
23763	0.163407723	250	566	Ileum	PBL
24909	0.258926648	250	503	Ileum	MLN
24546	0.246851785	250	351	Ileum	BM
26121	0.347354966	250	342	Ileum	BM
24247	0.211176322	250	549	Ileum	PBL
26442	0.378154402	250	586	Ileum	SPL
24391	0.223632377	250	692	Ileum	SPL
24207	0.202617539	250	260	Ileum	MLN
24182	0.226910356	250	372	Ileum	Colon
24896	0.272300428	250	350	Ileum	BM
23482	0.144232471	250	271	Ileum	Lung
23529	0.145902299	250	257	Ileum	Lung
24645	0.246440724	250	610	Ileum	SPL
23510	0.155865616	250	578	Ileum	Jejunum
23932	0.189975224	250	490	Ileum	Ileum
23398	0.138382168	250	281	Ileum	Lung
23442	0.138809493	250	258	Ileum	Lung
23540	0.161228342	250	581	Ileum	Jejunum
23485	0.14506292	250	270	Ileum	Lung
23436	0.14080159	250	268	Ileum	Lung
23572	0.154787213	250	254	Ileum	Jejunum
25716	0.32875556	250	685	Ileum	SPL
24770	0.252740874	250	347	Ileum	BM
25541	0.314253176	250	606	Ileum	SPL
26993	0.412887499	250	604	Ileum	SPL
25890	0.329217234	250	505	Ileum	MLN
24752	0.254665865	250	609	Ileum	SPL
25160	0.277366603	250	524	Ileum	MLN
23937	0.182630885	250	548	Ileum	PBL
23319	0.130573079	250	275	Ileum	Lung
23870	0.193645237	250	381	Ileum	Colon
22000	0	250	250	Ileum	Ileum
23949	0.184460344	250	555	Ileum	PBL
26087	0.349723297	250	596	Ileum	SPL
24593	0.241513409	250	583	Ileum	SPL
23528	0.142774158	250	533	Ileum	PBL
24042	0.216372974	250	674	Ileum	Jejunum
23911	0.199039768	250	382	Ileum	Colon
25677	0.328786629	250	695	Ileum	SPL
23528	0.142024462	250	541	Ileum	PBL
24066	0.191880653	250	261	Ileum	MLN
25428	0.305263902	250	672	Ileum	Ileum
25765	0.321184495	250	355	Ileum	BM
25803	0.310880485	250	666	Ileum	BM
23291	0.123387478	250	570	Ileum	Jejunum
23342	0.133575514	250	280	Ileum	Lung
24498	0.225967193	250	514	Ileum	MLN
24511	0.23039854	250	544	Ileum	PBL
26081	0.338190592	250	343	Ileum	BM
23450	0.138384745	250	256	Ileum	Lung
23837	0.179995779	250	489	Ileum	Ileum
23490	0.139735652	250	565	Ileum	PBL
25848	0.334582234	250	599	Ileum	SPL
23855	0.182710582	250	488	Ileum	Ileum
26991	0.402772848	250	512	Ileum	MLN
26183	0.350164906	250	520	Ileum	MLN
25931	0.340645145	250	601	Ileum	SPL
23848	0.180961536	250	496	Ileum	Ileum
26123	0.355136309	250	602	Ileum	SPL
26182	0.354908758	250	337	Ileum	BM
25776	0.321590758	250	352	Ileum	BM
24676	0.236573704	250	356	Ileum	BM
25432	0.298344494	250	507	Ileum	MLN
23819	0.179123533	250	499	Ileum	Ileum
24225	0.206869424	250	543	Ileum	PBL
23415	0.139219431	250	277	Ileum	Lung
23483	0.155871715	250	572	Ileum	Jejunum
24498	0.233877957	250	605	Ileum	SPL
23951	0.207301381	250	673	Ileum	Jejunum
23685	0.161824959	250	495	Ileum	Ileum
23742	0.170232834	250	483	Ileum	Ileum
23621	0.157817061	250	678	Ileum	Lung
23727	0.159492754	250	345	Ileum	BM
23934	0.200269956	250	373	Ileum	Colon
27312	0.421950119	250	510	Ileum	MLN
26892	0.403916221	250	594	Ileum	SPL
25757	0.319886397	250	354	Ileum	BM
23569	0.167519362	250	575	Ileum	Jejunum
26014	0.342401792	250	339	Ileum	BM
23677	0.157287654	250	244	Ileum	BM
23354	0.135039248	250	287	Ileum	Lung
23868	0.177588659	250	558	Ileum	PBL
23591	0.147700034	250	564	Ileum	PBL
23578	0.147227948	250	532	Ileum	PBL
25922	0.345121115	250	690	Ileum	SPL
26895	0.404764311	250	588	Ileum	SPL
24067	0.214367852	250	371	Ileum	Colon
25388	0.295355537	250	530	Ileum	MLN
24939	0.257890063	250	360	Ileum	BM
25403	0.290377495	250	353	Ileum	BM
23454	0.142650253	250	272	Ileum	Lung
23528	0.142318873	250	567	Ileum	PBL
23636	0.15080958	250	562	Ileum	PBL
23447	0.153382256	250	569	Ileum	Jejunum
23691	0.156142066	250	531	Ileum	PBL
25789	0.321976335	250	517	Ileum	MLN
23324	0.126710225	250	264	Ileum	PBL
23971	0.208051015	250	370	Ileum	Colon
23979	0.210190499	250	366	Ileum	Colon
23927	0.18817938	250	485	Ileum	Ileum
23836	0.182430554	250	482	Ileum	Ileum
23639	0.161838744	250	667	Ileum	Colon
23998	0.182219323	250	684	Ileum	PBL
23446	0.13743186	250	263	Ileum	PBL
23479	0.146162365	250	284	Ileum	Lung
23382	0.130168987	250	540	Ileum	PBL
24895	0.253486811	250	340	Ileum	BM
23527	0.158430149	250	579	Ileum	Jejunum
26664	0.391055655	250	589	Ileum	SPL
27261	0.427573107	250	593	Ileum	SPL
26673	0.383241782	250	344	Ileum	BM
26061	0.351607372	250	597	Ileum	SPL
25153	0.2860212	250	670	Ileum	Ileum
23502	0.145934699	250	276	Ileum	Lung
23836	0.193207856	250	364	Ileum	Colon
25869	0.331337972	250	679	Ileum	MLN
24981	0.265304356	250	527	Ileum	MLN
25789	0.322906114	250	529	Ileum	MLN
24035	0.215977358	251	675	Ileum	Jejunum
26998	0.403110006	251	512	Ileum	MLN
24045	0.191461282	251	260	Ileum	MLN
23726	0.160961786	251	566	Ileum	PBL
23941	0.202212447	251	379	Ileum	Colon
23807	0.167178702	251	560	Ileum	PBL
25583	0.321002156	251	694	Ileum	SPL
25425	0.305768678	251	672	Ileum	Ileum
24320	0.21567851	251	546	Ileum	PBL
23433	0.142304867	251	287	Ileum	Lung
23965	0.192714621	251	490	Ileum	Ileum
25432	0.298734884	251	507	Ileum	MLN
24985	0.266978854	251	526	Ileum	MLN
25387	0.295403413	251	530	Ileum	MLN
23759	0.168596111	251	553	Ileum	PBL
24012	0.184365546	251	359	Ileum	BM
23925	0.179257976	251	537	Ileum	PBL
27254	0.427423165	251	593	Ileum	SPL
24177	0.208240159	251	611	Ileum	SPL
24251	0.209654673	251	543	Ileum	PBL
24202	0.209048339	251	551	Ileum	PBL
25752	0.321386544	251	502	Ileum	MLN
24112	0.195742022	251	261	Ileum	MLN
23491	0.140700754	251	262	Ileum	PBL
25896	0.329524169	251	505	Ileum	MLN
24909	0.259124174	251	503	Ileum	MLN
23378	0.138155383	251	281	Ileum	Lung
23610	0.151465075	251	245	Ileum	BM
23536	0.151541091	251	284	Ileum	Lung
23472	0.146751133	251	283	Ileum	Lung
25751	0.320463171	251	354	Ileum	BM
23656	0.162690026	251	254	Ileum	Jejunum
24008	0.188712546	251	559	Ileum	PBL
23935	0.19119906	251	482	Ileum	Ileum
23927	0.189303963	251	485	Ileum	Ileum
23383	0.131665682	251	570	Ileum	Jejunum
24399	0.260579094	251	368	Ileum	Colon
25878	0.337476601	251	600	Ileum	SPL
23739	0.17181029	251	483	Ileum	Ileum
23504	0.15081019	251	274	Ileum	Lung
24928	0.258401951	251	360	Ileum	BM
24895	0.257463043	251	509	Ileum	MLN
25779	0.322486313	251	517	Ileum	MLN
25123	0.288310647	251	687	Ileum	SPL
24983	0.266000607	251	527	Ileum	MLN
23774	0.182061213	251	375	Ileum	Colon
25149	0.278280324	251	524	Ileum	MLN
23779	0.186308323	251	380	Ileum	Colon
25736	0.327760418	251	598	Ileum	SPL
24314	0.23636695	251	668	Ileum	Colon
24087	0.214647457	251	487	Ileum	Ileum
23386	0.132410748	251	346	Ileum	BM
25767	0.321350498	251	355	Ileum	BM
26083	0.338928372	251	343	Ileum	BM
23784	0.188999621	251	373	Ileum	Colon
24660	0.235872397	251	356	Ileum	BM
23585	0.168548169	251	571	Ileum	Jejunum
24931	0.268195212	251	603	Ileum	SPL
24075	0.216780431	251	673	Ileum	Jejunum
24063	0.214690476	251	370	Ileum	Colon
23930	0.186732991	251	500	Ileum	Ileum
23885	0.185535388	251	489	Ileum	Ileum
23911	0.199204548	251	376	Ileum	Colon
23585	0.156860624	251	253	Ileum	Jejunum
24808	0.259489481	251	609	Ileum	SPL
24444	0.249100154	251	669	Ileum	Colon
23561	0.15794902	251	574	Ileum	Jejunum
23960	0.203262314	251	367	Ileum	Colon
23823	0.166984312	251	682	Ileum	PBL
25790	0.322851876	251	529	Ileum	MLN
23669	0.155100881	251	531	Ileum	PBL
23547	0.148632957	251	257	Ileum	Lung
25776	0.323143857	251	516	Ileum	MLN
23920	0.182425229	251	558	Ileum	PBL
24297	0.226909681	251	494	Ileum	Ileum
23788	0.174269301	251	249	Ileum	Colon
26182	0.350480927	251	520	Ileum	MLN
25313	0.291126899	251	336	Ileum	BM
24847	0.26206043	251	607	Ileum	SPL
23438	0.141807176	251	279	Ileum	Lung
23550	0.144396327	251	540	Ileum	PBL
23672	0.156226975	251	345	Ileum	BM
23836	0.177743648	251	267	Ileum	SPL
23513	0.150411958	251	676	Ileum	Lung
23653	0.161523491	251	255	Ileum	Jejunum
22000	0	251	251	Ileum	Ileum
26004	0.342876657	251	339	Ileum	BM
26114	0.347789792	251	342	Ileum	BM
24173	0.223019814	251	366	Ileum	Colon
27021	0.413457096	251	591	Ileum	SPL
24505	0.232872505	251	692	Ileum	SPL
27538	0.437330727	251	508	Ileum	MLN
24210	0.228089427	251	372	Ileum	Colon
26907	0.40584463	251	588	Ileum	SPL
25787	0.322730159	251	352	Ileum	BM
25413	0.291283346	251	353	Ileum	BM
24897	0.272929001	251	350	Ileum	BM
23585	0.16359116	251	579	Ileum	Jejunum
23568	0.165657556	251	576	Ileum	Jejunum
26450	0.369532605	251	335	Ileum	BM
23540	0.15893523	251	578	Ileum	Jejunum
25807	0.311410436	251	666	Ileum	BM
23549	0.144743493	251	538	Ileum	PBL
23819	0.168596353	251	552	Ileum	PBL
26886	0.404226555	251	594	Ileum	SPL
23682	0.163699307	251	678	Ileum	Lung
24879	0.252279948	251	340	Ileum	BM
24899	0.268218368	251	612	Ileum	SPL
24298	0.215918325	251	547	Ileum	PBL
23411	0.139749777	251	276	Ileum	Lung
27312	0.422313425	251	510	Ileum	MLN
23549	0.151544515	251	495	Ileum	Ileum
23753	0.171709404	251	667	Ileum	Colon
23634	0.152040061	251	564	Ileum	PBL
23581	0.147215935	251	563	Ileum	PBL
25613	0.305600629	251	349	Ileum	BM
23918	0.197057587	251	377	Ileum	Colon
23718	0.167034678	251	247	Ileum	Colon
23809	0.177937196	251	496	Ileum	Ileum
23673	0.157480162	251	244	Ileum	BM
26655	0.391034672	251	589	Ileum	SPL
23537	0.146410108	251	256	Ileum	Lung
24842	0.254309873	251	504	Ileum	MLN
23836	0.190771772	251	378	Ileum	Colon
23414	0.134761775	251	264	Ileum	PBL
23643	0.170505244	251	581	Ileum	Jejunum
23696	0.159604475	251	535	Ileum	PBL
24063	0.213859524	251	371	Ileum	Colon
25862	0.331308582	251	679	Ileum	MLN
24543	0.229414931	251	338	Ileum	BM
25545	0.315140544	251	606	Ileum	SPL
23739	0.170882546	251	492	Ileum	Ileum
23525	0.148469521	251	277	Ileum	Lung
24274	0.215849023	251	265	Ileum	SPL
23959	0.18947304	251	497	Ileum	Ileum
26679	0.383639999	251	344	Ileum	BM
26627	0.383863447	251	341	Ileum	BM
23582	0.148933461	251	263	Ileum	PBL
24776	0.244251692	251	357	Ileum	BM
24796	0.255215164	251	347	Ileum	BM
24591	0.231452654	251	665	Ileum	BM
23897	0.194429514	251	374	Ileum	Colon
25540	0.305731564	251	519	Ileum	MLN
26179	0.355481314	251	337	Ileum	BM
24016	0.215563638	251	674	Ileum	Jejunum
26786	0.388045361	251	528	Ileum	MLN
24561	0.239911457	251	583	Ileum	SPL
27280	0.42903229	251	587	Ileum	SPL
24407	0.227740628	251	605	Ileum	SPL
23814	0.170851287	251	252	Ileum	Ileum
25900	0.340814468	251	585	Ileum	SPL
24444	0.226567846	251	544	Ileum	PBL
23475	0.145339849	251	280	Ileum	Lung
24209	0.19851377	251	684	Ileum	PBL
25585	0.322071481	251	691	Ileum	SPL
23464	0.144462942	251	273	Ileum	Lung
24134	0.199456694	251	266	Ileum	SPL
24915	0.259423239	251	511	Ileum	MLN
24354	0.212071592	251	664	Ileum	BM
23530	0.150473569	251	282	Ileum	Lung
23511	0.147582612	251	286	Ileum	Lung
23553	0.15138811	251	272	Ileum	Lung
25307	0.297869175	251	671	Ileum	Ileum
24216	0.209378276	251	549	Ileum	PBL
26077	0.35039132	251	596	Ileum	SPL
24234	0.227945355	251	369	Ileum	Colon
24092	0.201082887	251	488	Ileum	Ileum
23616	0.171756465	251	575	Ileum	Jejunum
23516	0.141838549	251	541	Ileum	PBL
23776	0.176082351	251	248	Ileum	Colon
23513	0.152444901	251	577	Ileum	Jejunum
23860	0.170545979	251	363	Ileum	BM
23763	0.175713624	251	499	Ileum	Ileum
25917	0.340671822	251	601	Ileum	SPL
25345	0.292026637	251	522	Ileum	MLN
24061	0.188270488	251	362	Ileum	BM
23571	0.152379986	251	268	Ileum	Lung
25718	0.314266301	251	348	Ileum	BM
25558	0.319946792	251	688	Ileum	SPL
24370	0.218884003	251	545	Ileum	PBL
26119	0.355685458	251	602	Ileum	SPL
25846	0.335649988	251	599	Ileum	SPL
26299	0.360593513	251	681	Ileum	MLN
23785	0.16887647	251	250	Ileum	Ileum
23525	0.14953074	251	269	Ileum	Lung
25682	0.329186937	251	695	Ileum	SPL
23694	0.156457866	251	533	Ileum	PBL
26361	0.371802848	251	590	Ileum	SPL
23856	0.185126467	251	491	Ileum	Ileum
27162	0.411352965	251	521	Ileum	MLN
24649	0.247411815	251	610	Ileum	SPL
24204	0.207508238	251	697	Ileum	SPL
23552	0.144717894	251	534	Ileum	PBL
23699	0.167712509	251	493	Ileum	Ileum
24788	0.252522419	251	501	Ileum	MLN
24497	0.227157097	251	514	Ileum	MLN
23500	0.157799174	251	568	Ileum	Jejunum
26145	0.356287753	251	595	Ileum	SPL
23760	0.176112068	251	486	Ileum	Ileum
23597	0.14943731	251	532	Ileum	PBL
[truncated: 64,050 more rows]
