# Supplementary material for: Using Domain Based Latent Personal Analysis of B Cell Clone Diversity Patterns to Identify Novel Relationships Between the B Cell Clone Populations in Different Tissues
Source: Front Immunol. 2021 Apr 1;12:642673. doi: 10.3389/fimmu.2021.642673 (PMC8047331; doi:10.3389/fimmu.2021.642673)
Supplement: Supplementary Materials File 6 — - by sample entity distance tables: Distances between the signatures of every two tissue samples. one table for each donor from (21). Csize – number of unique clones summed between every two tissues (i.e. max csize=signature size*2); distance – distance between samples followed by the sample ids and tissue source of both samples compared. [file DataSheet_6.zip › Supplemental Materials file 6 - by sample entity distances/D182 sample Entity Distance.csv]

csize	distance_between_users	entity1	entity2	tissue_user1	tissue_user2
499	0.818712317	121	140	BM	PBL
530	0.918356744	121	324	BM	Lung
474	0.753402092	142	123	PBL	BM
537	0.888579753	334	123	SPL	BM
538	0.90547391	324	124	Lung	Colon
461	0.778871343	143	125	PBL	Colon
492	0.83923728	125	323	Colon	Lung
538	0.950341771	126	332	Colon	SPL
465	0.774774656	127	137	Ileum	MLN
535	0.903381952	334	127	SPL	Ileum
478	0.834571802	323	128	Lung	Ileum
542	0.928430094	320	128	Jejunum	Ileum
480	0.795379695	140	129	PBL	Ileum
554	0.941591153	129	313	Ileum	BM
536	0.91128849	129	332	Ileum	SPL
544	0.918541631	328	129	MLN	Ileum
511	0.851484217	130	129	Jejunum	Ileum
553	0.939735531	311	129	BM	Ileum
524	0.943589597	133	130	Lung	Jejunum
547	0.914607381	327	130	MLN	Jejunum
488	0.804253811	131	137	Jejunum	MLN
512	0.865790046	315	131	Colon	Jejunum
476	0.792606121	146	132	SPL	Jejunum
453	0.739131103	329	132	PBL	Jejunum
446	0.799350852	133	144	Lung	PBL
505	0.880101107	134	147	Lung	SPL
562	0.969764922	134	313	Lung	BM
438	0.760856549	134	331	Lung	PBL
556	0.9568012	135	328	Lung	MLN
511	0.897846878	135	122	Lung	BM
563	0.969808762	135	313	Lung	BM
555	0.958094979	334	135	SPL	Lung
437	0.757617306	329	135	PBL	Lung
475	0.761459753	136	137	MLN	MLN
542	0.911024548	136	322	MLN	Jejunum
554	0.935142494	136	313	MLN	BM
510	0.839626224	326	136	MLN	MLN
553	0.93327521	311	136	BM	MLN
511	0.887101497	317	137	Ileum	MLN
511	0.857646951	326	137	MLN	MLN
491	0.812352368	138	122	MLN	BM
555	0.940768699	138	333	MLN	SPL
544	0.916093332	140	322	PBL	Jejunum
505	0.857643417	140	315	PBL	Colon
530	0.886993715	334	142	SPL	PBL
418	0.596355403	329	143	PBL	PBL
466	0.765075233	147	144	SPL	PBL
448	0.704323813	144	146	PBL	SPL
486	0.893451684	144	319	PBL	Ileum
370	0.451692818	144	330	PBL	PBL
370	0.451692818	330	144	PBL	PBL
514	0.91275581	145	319	SPL	Ileum
450	0.708797023	146	330	SPL	PBL
549	0.948294561	147	322	SPL	Jejunum
464	0.761423226	147	331	SPL	PBL
549	0.948294561	322	147	Jejunum	SPL
553	0.942064548	323	311	Lung	BM
553	0.942064548	311	323	BM	Lung
548	0.908170482	311	313	BM	BM
556	0.935184132	327	311	MLN	BM
554	0.922022663	333	313	SPL	BM
504	0.875329008	317	316	Ileum	Colon
508	0.838834722	316	326	Colon	MLN
504	0.824667324	319	324	Ileum	Lung
553	0.926748474	333	320	SPL	Jejunum
551	0.935775241	321	325	Jejunum	Lung
548	0.916856032	322	326	Jejunum	MLN
529	0.914887711	326	324	MLN	Lung
567	0.952491293	312	326	BM	MLN
545	0.903669685	332	333	SPL	SPL
497	0.812979131	121	139	BM	PBL
300	0	123	123	BM	BM
485	0.791506687	123	138	BM	MLN
553	0.938622317	123	321	BM	Jejunum
478	0.778162414	137	123	MLN	BM
474	0.754981768	143	123	PBL	BM
516	0.902248805	317	123	Ileum	BM
543	0.915548845	325	124	Lung	Colon
552	0.931082378	328	124	MLN	Colon
420	0.697870194	125	144	Colon	PBL
498	0.84741541	125	138	Colon	MLN
526	0.89488816	125	317	Colon	Ileum
570	0.980497389	312	125	BM	Colon
553	0.954382562	327	125	MLN	Colon
494	0.831896146	138	126	MLN	Colon
518	0.897298975	318	126	Ileum	Colon
479	0.795686609	128	136	Ileum	MLN
483	0.806149686	128	122	Ileum	BM
538	0.917452013	328	128	MLN	Ileum
491	0.835122766	129	146	Ileum	SPL
493	0.897063936	132	134	Jejunum	Lung
551	0.92714159	132	311	Jejunum	BM
509	0.881150464	133	136	Lung	MLN
534	0.904765612	133	324	Lung	Lung
528	0.926895112	133	315	Lung	Colon
532	0.93245838	326	133	MLN	Lung
546	0.950193411	332	133	SPL	Lung
478	0.834075099	139	134	PBL	Lung
532	0.932403959	134	326	Lung	MLN
563	0.968241341	134	333	Lung	SPL
546	0.955703031	134	332	Lung	SPL
504	0.881888668	147	135	SPL	Lung
562	0.964733543	327	135	MLN	Lung
437	0.757391702	330	135	PBL	Lung
516	0.884491122	136	318	MLN	Ileum
534	0.896806546	136	332	MLN	SPL
456	0.728337152	329	137	PBL	MLN
469	0.769254342	139	147	PBL	SPL
542	0.920589916	139	322	PBL	Jejunum
469	0.816775474	140	323	PBL	Lung
534	0.894003727	334	140	SPL	PBL
451	0.713683193	142	146	PBL	SPL
469	0.768927704	143	147	PBL	SPL
493	0.885007761	143	319	PBL	Ileum
494	0.84516108	314	143	Colon	PBL
478	0.79043073	144	122	PBL	BM
492	0.854500891	144	314	PBL	Colon
565	0.958111824	144	312	PBL	BM
550	0.943023209	145	320	SPL	Jejunum
468	0.752039878	330	145	PBL	SPL
465	0.751150592	331	145	PBL	SPL
468	0.740287824	146	147	SPL	SPL
517	0.870620614	146	326	SPL	MLN
559	0.929135446	313	334	BM	SPL
552	0.943941988	333	314	SPL	Colon
501	0.872578073	316	319	Colon	Ileum
476	0.762286858	323	318	Lung	Ileum
549	0.933574842	321	319	Jejunum	Ileum
546	0.932292493	122	320	BM	Jejunum
553	0.940349542	324	333	Lung	SPL
349	0.297182702	331	330	PBL	PBL
565	0.950492522	331	312	PBL	BM
568	0.952805277	327	312	MLN	BM
478	0.79043073	122	144	BM	PBL
536	0.886442697	334	122	SPL	BM
481	0.779250497	316	122	Colon	BM
478	0.770450989	141	122	PBL	BM
548	0.931744649	123	124	BM	Colon
516	0.883307431	315	123	Colon	BM
539	0.915367563	124	137	Colon	MLN
531	0.925174542	124	144	Colon	PBL
574	0.970672071	312	124	BM	Colon
568	0.980192227	312	126	BM	Colon
460	0.753969604	140	127	PBL	Ileum
502	0.874055782	127	319	Ileum	Ileum
537	0.902641439	127	328	Ileum	MLN
465	0.759420937	127	316	Ileum	Colon
551	0.932393978	127	333	Ileum	SPL
478	0.795764886	129	139	Ileum	PBL
492	0.809169215	129	138	Ileum	MLN
529	0.920390194	129	324	Ileum	Lung
534	0.924819975	129	325	Ileum	Lung
552	0.930904791	129	327	Ileum	MLN
480	0.787690819	316	129	Colon	Ileum
554	0.941591153	313	129	BM	Ileum
300	0	130	130	Jejunum	Jejunum
480	0.789388895	141	131	PBL	Jejunum
536	0.896430476	132	334	Jejunum	SPL
552	0.929021362	313	132	BM	Jejunum
562	0.968174366	333	133	SPL	Lung
520	0.912268028	314	135	Colon	Lung
497	0.870055537	135	316	Lung	Colon
437	0.757391702	135	330	Lung	PBL
475	0.773898426	145	137	SPL	MLN
475	0.757159103	138	137	MLN	MLN
522	0.910639114	324	137	Lung	MLN
569	0.96544684	312	137	BM	MLN
555	0.940768699	333	138	SPL	MLN
453	0.721344621	139	146	PBL	SPL
423	0.607853742	141	139	PBL	PBL
458	0.707779093	140	316	PBL	Colon
553	0.930654534	311	140	BM	PBL
566	0.952038278	312	141	BM	PBL
512	0.908880838	143	324	PBL	Lung
544	0.922466161	321	143	Jejunum	PBL
567	0.956507301	312	145	BM	SPL
514	0.91667599	146	317	SPL	Ileum
533	0.890751692	146	332	SPL	SPL
516	0.911068419	147	317	SPL	Ileum
550	0.95018063	147	320	SPL	Jejunum
569	0.961999692	312	147	BM	SPL
468	0.762747508	330	147	PBL	SPL
553	0.929013865	326	311	MLN	BM
556	0.940450178	311	325	BM	Lung
551	0.943729065	311	314	BM	Colon
553	0.929013865	311	326	BM	MLN
568	0.953635156	321	312	Jejunum	BM
567	0.966960458	312	315	BM	Colon
559	0.929135446	334	313	SPL	BM
526	0.928154132	314	324	Colon	Lung
543	0.912832011	316	322	Colon	Jejunum
548	0.929668851	317	320	Ileum	Jejunum
540	0.917527664	331	322	PBL	Jejunum
300	0	325	325	Lung	Lung
512	0.917542287	325	329	Lung	PBL
514	0.919577747	330	325	PBL	Lung
300	0	328	328	MLN	MLN
300	0	332	332	SPL	SPL
522	0.919299367	133	121	Lung	BM
513	0.850972371	326	121	MLN	BM
521	0.894032799	318	121	Ileum	BM
555	0.925150941	313	121	BM	BM
484	0.795347068	137	122	MLN	BM
553	0.924711113	122	311	BM	BM
536	0.915151447	124	139	Colon	PBL
548	0.936524282	124	145	Colon	SPL
518	0.883669671	319	125	Ileum	Colon
547	0.945639714	322	125	Jejunum	Colon
547	0.95292092	126	321	Colon	Jejunum
551	0.966582105	126	333	Colon	SPL
460	0.753969604	127	140	Ileum	PBL
552	0.932400389	311	127	BM	Ileum
467	0.77700584	128	132	Ileum	Jejunum
502	0.850620426	128	130	Ileum	Jejunum
506	0.883121562	128	318	Ileum	Ileum
502	0.850620426	130	128	Jejunum	Ileum
551	0.944901688	333	128	SPL	Ileum
510	0.902041528	129	134	Ileum	Lung
300	0	129	129	Ileum	Ileum
476	0.799514785	129	330	Ileum	PBL
529	0.915533113	324	130	Lung	Jejunum
499	0.854702503	130	144	Jejunum	PBL
567	0.951169368	312	130	BM	Jejunum
488	0.800059212	131	136	Jejunum	MLN
477	0.842998259	133	140	Lung	PBL
443	0.662248409	134	135	Lung	Lung
443	0.765384283	134	329	Lung	PBL
459	0.812285376	142	135	PBL	Lung
434	0.775404825	135	144	Lung	PBL
550	0.948729596	135	332	Lung	SPL
475	0.762228935	136	329	MLN	PBL
555	0.940655985	138	311	MLN	BM
425	0.625463455	139	143	PBL	PBL
424	0.648195237	139	144	PBL	PBL
536	0.901591895	139	328	PBL	MLN
429	0.634348613	139	330	PBL	PBL
424	0.620481375	142	139	PBL	PBL
428	0.615151279	143	140	PBL	PBL
532	0.895319154	334	141	SPL	PBL
515	0.910202324	141	325	PBL	Lung
538	0.900631224	141	328	PBL	MLN
548	0.924753862	141	327	PBL	MLN
409	0.554093809	143	142	PBL	PBL
494	0.881704485	319	142	Ileum	PBL
546	0.91955055	321	142	Jejunum	PBL
550	0.927374313	143	313	PBL	BM
543	0.922671799	146	328	SPL	MLN
554	0.934978388	146	313	SPL	BM
550	0.944872812	321	146	Jejunum	SPL
506	0.878034583	314	147	Colon	SPL
553	0.93212554	321	311	Jejunum	BM
300	0	312	312	BM	BM
554	0.928516053	320	313	Jejunum	BM
553	0.945795287	315	313	Colon	BM
546	0.929724405	320	314	Jejunum	Colon
537	0.910679157	328	314	MLN	Colon
491	0.83539446	331	314	PBL	Colon
300	0	315	315	Colon	Colon
506	0.864214076	318	316	Ileum	Colon
504	0.875329008	316	317	Colon	Ileum
475	0.753028582	323	317	Lung	Ileum
475	0.753028582	317	323	Ileum	Lung
515	0.846108238	325	317	Lung	Ileum
546	0.927700429	321	317	Jejunum	Ileum
515	0.889191292	326	317	MLN	Ileum
538	0.921453365	332	318	SPL	Ileum
543	0.921698607	331	321	PBL	Jejunum
445	0.804950351	323	331	Lung	PBL
489	0.776340435	324	325	Lung	Lung
556	0.94061047	333	325	SPL	Lung
545	0.903669685	333	332	SPL	SPL
300	0	333	333	SPL	SPL
478	0.778162414	123	137	BM	MLN
536	0.920825674	123	325	BM	Lung
548	0.936524282	145	124	SPL	Colon
541	0.91185379	138	124	MLN	Colon
542	0.915065307	326	124	MLN	Colon
537	0.927003189	124	128	Colon	Ileum
535	0.895709568	318	124	Ileum	Colon
547	0.945639714	125	322	Colon	Jejunum
544	0.945352243	334	125	SPL	Colon
300	0	126	126	Colon	Colon
442	0.741097201	141	126	PBL	Colon
502	0.874055782	319	127	Ileum	Ileum
467	0.772862655	127	132	Ileum	Jejunum
300	0	127	127	Ileum	Ileum
531	0.90463178	332	128	SPL	Ileum
481	0.797257836	142	129	PBL	Ileum
515	0.876575511	146	130	SPL	Jejunum
502	0.823133597	132	130	Jejunum	Jejunum
488	0.800059212	136	131	MLN	Jejunum
509	0.870371899	317	131	Ileum	Jejunum
498	0.831959483	131	145	Jejunum	SPL
486	0.83181805	131	323	Jejunum	Lung
535	0.916042827	131	325	Jejunum	Lung
512	0.865790046	131	315	Jejunum	Colon
489	0.888065936	135	132	Lung	Jejunum
551	0.92714159	311	132	BM	Jejunum
459	0.81228644	134	142	Lung	PBL
459	0.797423992	141	134	PBL	Lung
550	0.948729596	332	135	SPL	Lung
477	0.769429047	136	330	MLN	PBL
534	0.896806546	332	136	SPL	MLN
475	0.773898426	137	145	MLN	SPL
459	0.730492514	137	140	MLN	PBL
552	0.936934307	137	333	MLN	SPL
512	0.854415075	315	138	Colon	MLN
472	0.764839219	330	138	PBL	MLN
423	0.607853742	139	141	PBL	PBL
494	0.84345867	314	139	Colon	PBL
425	0.626435185	329	139	PBL	PBL
300	0	140	140	PBL	PBL
518	0.907111977	140	324	PBL	Lung
427	0.629530266	140	329	PBL	PBL
300	0	141	141	PBL	PBL
518	0.912302595	325	142	Lung	PBL
538	0.896561444	328	142	MLN	PBL
550	0.936414668	144	311	PBL	BM
552	0.946942687	145	321	SPL	Jejunum
556	0.935235026	145	313	SPL	BM
510	0.871260214	314	145	Colon	SPL
476	0.769890472	316	145	Colon	SPL
550	0.92743046	333	145	SPL	SPL
550	0.95018063	320	147	Jejunum	SPL
570	0.965257342	325	312	Lung	BM
564	0.948240068	312	329	BM	PBL
300	0	314	314	Colon	Colon
534	0.894462924	316	334	Colon	SPL
547	0.927779839	322	317	Jejunum	Ileum
543	0.918934875	318	328	Ileum	MLN
489	0.778446992	323	325	Lung	Lung
512	0.917542287	329	325	PBL	Lung
531	0.874649849	326	328	MLN	MLN
300	0	326	326	MLN	MLN
548	0.916862963	328	334	MLN	SPL
570	0.95403152	121	312	BM	BM
570	0.95403152	312	121	BM	BM
489	0.799277617	147	122	SPL	BM
484	0.817107252	127	122	Ileum	BM
541	0.913750836	328	122	MLN	BM
571	0.95395116	123	312	BM	BM
471	0.750755695	331	123	PBL	BM
539	0.908402046	125	124	Colon	Colon
538	0.912478211	124	140	Colon	PBL
512	0.872351815	314	125	Colon	Colon
554	0.968394143	313	126	BM	Colon
551	0.944901688	128	333	Ileum	SPL
492	0.809169215	138	129	MLN	Ileum
490	0.814246812	129	131	Ileum	Jejunum
511	0.852284473	138	130	MLN	Jejunum
515	0.876575511	130	146	Jejunum	SPL
512	0.851979138	130	326	Jejunum	MLN
527	0.909101628	131	324	Jejunum	Lung
510	0.872810773	132	318	Jejunum	Ileum
470	0.837378397	143	133	PBL	Lung
574	0.984965946	133	312	Lung	BM
506	0.884396465	138	134	MLN	Lung
500	0.874923849	134	145	Lung	SPL
573	0.983191135	134	312	Lung	BM
564	0.968136176	311	134	BM	Lung
457	0.805322196	141	135	PBL	Lung
512	0.891140483	136	317	MLN	Ileum
554	0.935142494	313	136	BM	MLN
475	0.762540915	140	138	PBL	MLN
539	0.910399076	334	138	SPL	MLN
469	0.769254342	147	139	SPL	PBL
551	0.926041632	311	139	BM	PBL
510	0.907434708	324	141	Lung	PBL
450	0.715697248	141	146	PBL	SPL
505	0.85941171	141	315	PBL	Colon
547	0.93433213	144	333	PBL	SPL
524	0.896616554	144	332	PBL	SPL
548	0.937300803	146	320	SPL	Jejunum
488	0.85307201	147	323	SPL	Lung
550	0.949364339	147	327	SPL	MLN
568	0.951857278	322	312	Jejunum	BM
555	0.929243142	328	313	MLN	BM
527	0.92843178	324	315	Lung	Colon
533	0.929165604	315	325	Colon	Lung
456	0.71266246	316	330	Colon	PBL
489	0.882725325	319	330	Ileum	PBL
300	0	320	320	Jejunum	Jejunum
550	0.933827523	324	322	Lung	Jejunum
540	0.917527664	322	331	Jejunum	PBL
557	0.934534432	327	334	MLN	SPL
535	0.898676379	331	328	PBL	MLN
500	0.864493496	123	125	BM	Colon
515	0.863752012	123	130	BM	Jejunum
555	0.936187095	320	124	Jejunum	Colon
553	0.936122394	124	321	Colon	Jejunum
561	0.953501762	124	313	Colon	BM
461	0.778871343	125	143	Colon	PBL
443	0.730334662	125	141	Colon	PBL
480	0.828106581	128	125	Ileum	Colon
494	0.831896146	126	138	Colon	MLN
478	0.850947883	126	132	Colon	Jejunum
549	0.950256192	126	327	Colon	MLN
479	0.845265137	146	126	SPL	Colon
513	0.886289107	319	126	Ileum	Colon
462	0.763292962	128	127	Ileum	Ileum
475	0.814857289	127	147	Ileum	SPL
504	0.843468416	130	127	Jejunum	Ileum
479	0.795686609	136	128	MLN	Ileum
464	0.758856598	128	137	Ileum	MLN
475	0.789531034	128	145	Ileum	SPL
477	0.790489477	128	138	Ileum	MLN
488	0.866823005	128	133	Ileum	Lung
534	0.906780343	128	334	Ileum	SPL
453	0.740697775	128	330	Ileum	PBL
510	0.902041528	134	129	Lung	Ileum
494	0.838045837	129	147	Ileum	SPL
491	0.823748968	129	122	Ileum	BM
459	0.806167767	133	141	Lung	PBL
507	0.884674811	135	136	Lung	MLN
493	0.819806858	135	323	Lung	Lung
523	0.879596287	135	317	Lung	Ileum
538	0.907205916	135	325	Lung	Lung
560	0.970947012	135	321	Lung	Jejunum
434	0.754082466	135	331	Lung	PBL
487	0.803923989	136	146	MLN	SPL
474	0.760226326	136	331	MLN	PBL
476	0.770665001	139	136	PBL	MLN
512	0.891140483	317	136	Ileum	MLN
456	0.728337152	137	329	MLN	PBL
508	0.851351622	315	137	Colon	MLN
483	0.810432337	147	138	SPL	MLN
514	0.893482099	138	317	MLN	Ileum
545	0.922557335	138	321	MLN	Jejunum
473	0.763429787	138	141	MLN	PBL
514	0.85446263	326	138	MLN	MLN
453	0.721344621	146	139	SPL	PBL
392	0.503089595	142	141	PBL	PBL
546	0.91955055	142	321	PBL	Jejunum
415	0.611313789	144	143	PBL	PBL
498	0.884173951	317	143	Ileum	PBL
466	0.765075233	144	147	PBL	SPL
476	0.769890472	145	316	SPL	Colon
300	0	147	147	SPL	SPL
538	0.94093094	147	325	SPL	Lung
535	0.89676341	147	334	SPL	SPL
553	0.92722102	328	311	MLN	BM
300	0	311	311	BM	BM
552	0.941902589	313	323	BM	Lung
493	0.837475471	330	314	PBL	Colon
530	0.903519299	332	315	SPL	Colon
501	0.872578073	319	316	Ileum	Colon
555	0.945786146	333	317	SPL	Ileum
519	0.903032535	122	318	BM	Ileum
568	0.951824135	320	312	Jejunum	BM
546	0.926938574	330	320	PBL	Jejunum
546	0.935305598	321	323	Jejunum	Lung
541	0.918995203	329	322	PBL	Jejunum
567	0.950716022	328	312	MLN	BM
349	0.299750691	330	329	PBL	PBL
548	0.928205089	330	327	PBL	MLN
524	0.882758157	332	331	SPL	PBL
555	0.925150941	121	313	BM	BM
504	0.858855067	314	121	Colon	BM
513	0.875057886	315	121	Colon	BM
553	0.919253125	123	311	BM	BM
529	0.916087871	324	123	Lung	BM
551	0.932928099	322	123	Jejunum	BM
536	0.90655911	127	124	Ileum	Colon
535	0.895709568	124	318	Colon	Ileum
483	0.81384608	125	137	Colon	MLN
500	0.876532303	122	126	BM	Colon
465	0.774774656	137	127	MLN	Ileum
483	0.875949759	127	135	Ileum	Lung
507	0.875635879	127	318	Ileum	Ileum
484	0.817107252	122	127	BM	Ileum
498	0.849490873	314	127	Colon	Ileum
457	0.754315501	141	127	PBL	Ileum
451	0.744034761	128	329	Ileum	PBL
480	0.795590994	132	129	Jejunum	Ileum
537	0.894112164	328	130	MLN	Jejunum
538	0.893269231	130	321	Jejunum	Jejunum
500	0.837943235	130	329	Jejunum	PBL
483	0.790931589	140	131	PBL	Jejunum
479	0.779482385	132	136	Jejunum	MLN
480	0.833786697	132	323	Jejunum	Lung
493	0.897063936	134	132	Lung	Jejunum
440	0.650807381	134	133	Lung	Lung
562	0.969764922	313	134	BM	Lung
457	0.736853158	137	143	MLN	PBL
472	0.76833394	138	143	MLN	PBL
545	0.922470137	322	138	Jejunum	MLN
300	0	139	139	PBL	PBL
470	0.770596862	140	147	PBL	SPL
534	0.894003727	140	334	PBL	SPL
496	0.872799189	141	318	PBL	Ileum
482	0.7803632	142	122	PBL	BM
530	0.886993715	142	334	PBL	SPL
552	0.929969914	142	313	PBL	BM
497	0.84056843	314	142	Colon	PBL
494	0.84516108	143	314	PBL	Colon
525	0.887454047	332	143	SPL	PBL
300	0	145	145	SPL	SPL
468	0.752039878	145	330	SPL	PBL
535	0.891042546	146	334	SPL	SPL
517	0.911586118	146	318	SPL	Ileum
552	0.931100641	313	316	BM	Colon
545	0.929801894	321	315	Jejunum	Colon
543	0.912832011	322	316	Jejunum	Colon
454	0.703255222	331	316	PBL	Colon
555	0.945744382	319	333	Ileum	SPL
537	0.923013137	324	334	Lung	SPL
477	0.770623552	331	122	PBL	BM
524	0.882758157	331	332	PBL	SPL
300	0	121	121	BM	BM
512	0.895816516	121	319	BM	Ileum
545	0.929743613	124	121	Colon	BM
553	0.919625556	333	121	SPL	BM
489	0.788986296	146	122	SPL	BM
513	0.905589504	317	122	Ileum	BM
512	0.898017421	122	134	BM	Lung
472	0.770914924	123	144	BM	PBL
550	0.932776908	320	123	Jejunum	BM
503	0.884332971	135	123	Lung	BM
501	0.879870775	133	123	Lung	BM
546	0.939886022	146	124	SPL	Colon
550	0.933737957	334	124	SPL	Colon
435	0.686060289	126	125	Colon	Colon
493	0.85561037	147	126	SPL	Colon
416	0.697235669	126	144	Colon	PBL
419	0.676668767	329	126	PBL	Colon
538	0.950341771	332	126	SPL	Colon
489	0.881543649	127	134	Ileum	Lung
486	0.880827414	133	127	Lung	Ileum
507	0.894934973	317	128	Ileum	Ileum
529	0.922022306	325	128	Lung	Ileum
502	0.854166426	128	315	Ileum	Colon
567	0.966122699	128	312	Ileum	BM
567	0.951169368	130	312	Jejunum	BM
512	0.851979138	326	130	MLN	Jejunum
553	0.932929083	311	131	BM	Jejunum
505	0.857948256	132	315	Jejunum	Colon
546	0.915834053	327	132	MLN	Jejunum
475	0.839396073	139	133	PBL	Lung
557	0.970740904	322	133	Jejunum	Lung
461	0.810926803	133	142	Lung	PBL
440	0.792080519	134	144	Lung	PBL
527	0.888245172	324	134	Lung	Lung
480	0.767957059	136	138	MLN	MLN
457	0.741569693	137	139	MLN	PBL
553	0.938674173	137	313	MLN	BM
500	0.832881135	314	137	Colon	MLN
464	0.736210629	316	137	Colon	MLN
511	0.892849822	319	138	Ileum	MLN
471	0.760155982	329	138	PBL	MLN
544	0.924505232	139	320	PBL	Jejunum
550	0.929705809	333	139	SPL	PBL
472	0.758802103	140	145	PBL	SPL
552	0.928840446	333	140	SPL	PBL
468	0.756523683	145	141	SPL	PBL
401	0.544488712	330	142	PBL	PBL
485	0.885291469	318	144	Ileum	PBL
476	0.75944431	147	145	SPL	SPL
472	0.763669022	146	316	SPL	Colon
555	0.942218618	311	324	BM	Lung
554	0.94728757	313	319	BM	Ileum
492	0.837175093	329	314	PBL	Colon
544	0.924135136	315	322	Colon	Jejunum
549	0.933060922	315	327	Colon	MLN
537	0.897631018	316	328	Colon	MLN
545	0.918509466	320	318	Jejunum	Ileum
547	0.924448801	318	321	Ileum	Jejunum
542	0.925882803	328	319	MLN	Ileum
534	0.881754345	320	322	Jejunum	Jejunum
544	0.914396678	321	326	Jejunum	MLN
551	0.921339552	321	327	Jejunum	MLN
548	0.916856032	326	322	MLN	Jejunum
550	0.927569873	332	322	SPL	Jejunum
546	0.924755521	328	325	MLN	Lung
356	0.335065366	331	329	PBL	PBL
300	0	327	327	MLN	MLN
567	0.946685737	312	332	BM	SPL
517	0.900042366	121	125	BM	Colon
536	0.882929333	121	334	BM	SPL
495	0.80939581	121	331	BM	PBL
498	0.817103892	143	121	PBL	BM
546	0.932292493	320	122	Jejunum	BM
503	0.873288185	122	125	BM	Colon
477	0.770623552	122	331	BM	PBL
479	0.772982213	330	122	PBL	BM
483	0.780278917	123	146	BM	SPL
512	0.901441051	123	319	BM	Ileum
537	0.90538635	323	124	Lung	Colon
545	0.943391823	124	147	Colon	SPL
535	0.914697026	124	143	Colon	PBL
543	0.915548845	124	325	Colon	Lung
542	0.915711274	124	130	Colon	Jejunum
560	0.951800703	333	124	SPL	Colon
549	0.949562435	125	321	Colon	Jejunum
500	0.877375858	319	128	Ileum	Ileum
502	0.854166426	315	128	Colon	Ileum
507	0.901471165	129	133	Ileum	Lung
514	0.863402857	129	326	Ileum	MLN
480	0.787690819	129	316	Ileum	Colon
518	0.88118347	130	145	Jejunum	SPL
547	0.914607381	130	327	Jejunum	MLN
552	0.929474495	313	130	BM	Jejunum
533	0.894708586	332	130	SPL	Jejunum
526	0.903251863	133	317	Lung	Ileum
500	0.874923849	145	134	SPL	Lung
475	0.782282087	136	144	MLN	PBL
472	0.770270962	137	146	MLN	SPL
544	0.927897813	320	137	Jejunum	MLN
472	0.76833394	143	138	PBL	MLN
548	0.92201891	327	138	MLN	MLN
424	0.648195237	144	139	PBL	PBL
531	0.890514644	143	334	PBL	SPL
446	0.826116679	323	144	Lung	PBL
539	0.921541841	322	144	Jejunum	PBL
550	0.943057107	145	322	SPL	Jejunum
556	0.935235026	313	145	BM	SPL
556	0.938892821	146	311	SPL	BM
530	0.932524631	147	324	SPL	Lung
551	0.955781398	321	147	Jejunum	SPL
464	0.761423226	331	147	PBL	SPL
552	0.926506932	311	320	BM	Jejunum
550	0.920965668	311	329	BM	PBL
567	0.950716022	312	328	BM	MLN
545	0.929801894	315	321	Colon	Jejunum
537	0.897631018	328	316	MLN	Colon
553	0.93137104	333	316	SPL	Colon
547	0.924448801	321	318	Jejunum	Ileum
551	0.931318201	327	318	MLN	Ileum
483	0.869830692	331	318	PBL	Ileum
511	0.886349827	326	319	MLN	Ileum
545	0.935081303	323	320	Lung	Jejunum
545	0.935081303	320	323	Jejunum	Lung
553	0.932239054	333	321	SPL	Jejunum
447	0.807427667	323	329	Lung	PBL
300	0	324	324	Lung	Lung
489	0.776340435	325	324	Lung	Lung
554	0.929272787	326	333	MLN	SPL
503	0.846001509	121	129	BM	Ileum
504	0.858855067	121	314	BM	Colon
540	0.912603124	129	124	Ileum	Colon
538	0.905335227	124	317	Colon	Ileum
561	0.953501762	313	124	BM	Colon
494	0.852157607	145	125	SPL	Colon
479	0.845109066	125	132	Colon	Jejunum
424	0.682909975	330	125	PBL	Colon
490	0.852874512	145	126	SPL	Colon
519	0.891379988	317	126	Ileum	Colon
547	0.952786109	320	126	Jejunum	Colon
509	0.860117881	127	326	Ileum	MLN
507	0.875635879	318	127	Ileum	Ileum
446	0.744276954	331	127	PBL	Ileum
500	0.877375858	128	319	Ileum	Ileum
473	0.814233596	144	129	PBL	Ileum
485	0.79425701	129	136	Ileum	MLN
488	0.836092512	129	323	Ileum	Lung
568	0.961069069	312	129	BM	Ileum
537	0.894112164	130	328	Jejunum	MLN
552	0.927837696	130	333	Jejunum	SPL
511	0.906637199	131	135	Jejunum	Lung
568	0.956199119	131	312	Jejunum	BM
476	0.786000727	131	331	Jejunum	PBL
568	0.956199119	312	131	BM	Jejunum
503	0.872783795	317	132	Ileum	Jejunum
501	0.875272017	138	133	MLN	Lung
489	0.865944768	146	133	SPL	Lung
526	0.903251863	317	133	Ileum	Lung
556	0.970659354	133	320	Lung	Jejunum
546	0.955703031	332	134	SPL	Lung
480	0.767957059	138	136	MLN	MLN
484	0.791152583	122	136	BM	MLN
530	0.915734843	137	325	MLN	Lung
542	0.922137268	137	322	MLN	Jejunum
569	0.96544684	137	312	MLN	BM
458	0.733813163	137	330	MLN	PBL
518	0.890706011	138	318	MLN	Ileum
523	0.914840044	325	139	Lung	PBL
457	0.721602075	316	139	Colon	PBL
566	0.949753539	312	139	BM	PBL
427	0.644586167	144	140	PBL	PBL
525	0.912108136	140	325	PBL	Lung
552	0.930429191	313	140	BM	PBL
427	0.629530266	329	140	PBL	PBL
532	0.895319154	141	334	PBL	SPL
548	0.920758348	142	327	PBL	MLN
546	0.919464555	320	142	Jejunum	PBL
400	0.539333771	331	142	PBL	PBL
526	0.884351918	332	142	SPL	PBL
498	0.876417293	143	318	PBL	Ileum
479	0.776354379	122	143	BM	PBL
498	0.876417293	318	143	Ileum	PBL
503	0.919028705	144	324	PBL	Lung
542	0.927461903	144	320	PBL	Jejunum
485	0.885291469	144	318	PBL	Ileum
501	0.8711818	144	315	PBL	Colon
545	0.927037032	144	327	PBL	MLN
359	0.402396227	144	331	PBL	PBL
466	0.751249352	145	329	SPL	PBL
507	0.870472613	314	146	Colon	SPL
517	0.882314223	326	147	MLN	SPL
557	0.944432566	311	147	BM	SPL
553	0.924711113	311	122	BM	BM
557	0.927155274	311	334	BM	SPL
556	0.947505959	313	317	BM	Ileum
558	0.942402364	313	325	BM	Lung
508	0.89593691	317	314	Ileum	Colon
548	0.932814086	327	314	MLN	Colon
530	0.913529414	316	325	Colon	Lung
513	0.905589504	122	317	BM	Ileum
300	0	318	318	Ileum	Ileum
546	0.924755521	325	328	Lung	MLN
507	0.83968639	326	329	MLN	PBL
520	0.852963484	327	328	MLN	MLN
530	0.885435942	334	329	SPL	PBL
545	0.921075251	331	327	PBL	MLN
557	0.934534432	334	327	SPL	MLN
500	0.861689267	121	323	BM	Lung
502	0.843734979	121	127	BM	Ileum
513	0.857596741	130	121	Jejunum	BM
485	0.836632064	122	323	BM	Lung
522	0.901672797	123	318	BM	Ileum
571	0.95395116	312	123	BM	BM
537	0.911761486	124	142	Colon	PBL
540	0.912603124	124	129	Colon	Ileum
552	0.931082378	124	328	Colon	MLN
549	0.949428115	125	320	Colon	Jejunum
465	0.801359942	126	140	Colon	PBL
458	0.762944074	127	139	Ileum	PBL
506	0.87708077	127	317	Ileum	Ileum
451	0.75083872	127	330	Ileum	PBL
545	0.918057939	129	322	Ileum	Jejunum
547	0.923801001	320	129	Jejunum	Ileum
502	0.844123615	139	130	PBL	Jejunum
505	0.841275211	130	142	Jejunum	PBL
536	0.892622359	131	322	Jejunum	Jejunum
453	0.762357823	132	144	Jejunum	PBL
477	0.782712587	132	138	Jejunum	MLN
461	0.745967355	141	132	PBL	Jejunum
445	0.661580448	135	133	Lung	Lung
532	0.93245838	133	326	Lung	MLN
560	0.966450097	327	133	MLN	Lung
535	0.903021961	134	325	Lung	Lung
561	0.970028853	134	327	Lung	MLN
530	0.930981137	315	134	Colon	Lung
494	0.869386893	146	135	SPL	Lung
563	0.969808762	313	135	BM	Lung
568	0.953026778	136	312	MLN	BM
464	0.736210629	137	316	MLN	Colon
508	0.851351622	137	315	MLN	Colon
504	0.87963001	319	137	Ileum	MLN
473	0.769155746	139	138	PBL	MLN
566	0.949753539	139	312	PBL	BM
546	0.9235607	321	141	Jejunum	PBL
392	0.503089595	141	142	PBL	PBL
397	0.522941186	141	329	PBL	PBL
398	0.53387115	141	330	PBL	PBL
533	0.936555466	146	325	SPL	Lung
569	0.960143845	312	146	BM	SPL
557	0.944432566	147	311	SPL	BM
569	0.961999692	147	312	SPL	BM
556	0.935140482	313	327	BM	MLN
546	0.927949103	314	322	Colon	Jejunum
513	0.893348237	318	314	Ileum	Colon
455	0.70768639	316	329	Colon	PBL
515	0.889191292	317	326	Ileum	MLN
548	0.918642068	320	326	Jejunum	MLN
546	0.935305598	323	321	Lung	Jejunum
546	0.928851137	321	330	Jejunum	PBL
568	0.951857278	312	322	BM	Jejunum
551	0.917647016	327	322	MLN	Jejunum
543	0.901652764	327	326	MLN	MLN
567	0.946685737	332	312	SPL	BM
550	0.923157218	331	311	PBL	BM
544	0.912578399	328	121	MLN	BM
479	0.776354379	143	122	PBL	BM
557	0.927026094	313	123	BM	BM
542	0.91358735	131	124	Jejunum	Colon
553	0.946274572	124	135	Colon	Lung
467	0.783839531	125	133	Colon	Lung
514	0.8750046	315	125	Colon	Colon
443	0.730334662	141	125	PBL	Colon
464	0.778061863	126	135	Colon	Lung
546	0.949085335	322	126	Jejunum	Colon
481	0.796689912	136	127	MLN	Ileum
459	0.750391869	142	128	PBL	Ileum
461	0.746280935	316	128	Colon	Ileum
551	0.939345557	311	128	BM	Ileum
518	0.88118347	145	130	SPL	Jejunum
513	0.873988581	130	318	Jejunum	Ileum
480	0.777268453	132	131	Jejunum	Jejunum
483	0.792380126	131	142	Jejunum	PBL
479	0.798115198	145	132	SPL	Jejunum
452	0.73697992	132	331	Jejunum	PBL
510	0.847000066	326	132	MLN	Jejunum
523	0.893109491	133	319	Lung	Ileum
300	0	133	133	Lung	Lung
487	0.805395697	323	134	Lung	Lung
560	0.976304474	321	134	Jejunum	Lung
300	0	135	135	Lung	Lung
479	0.766037229	136	142	MLN	PBL
507	0.880216746	136	319	MLN	Ileum
476	0.770333816	143	136	PBL	MLN
536	0.89573546	328	136	MLN	MLN
473	0.769155746	138	139	MLN	PBL
467	0.819402606	323	139	Lung	PBL
544	0.916093332	322	140	Jejunum	PBL
396	0.525070396	141	331	PBL	PBL
554	0.928439038	142	311	PBL	BM
459	0.709900423	316	142	Colon	PBL
419	0.601783754	143	330	PBL	PBL
536	0.899434791	328	143	MLN	PBL
300	0	144	144	PBL	PBL
533	0.936555466	325	146	Lung	SPL
517	0.911586118	318	146	Ileum	SPL
557	0.944357424	313	147	BM	SPL
553	0.945442248	311	319	BM	Ileum
553	0.921930049	333	311	SPL	BM
567	0.955382711	330	312	PBL	BM
552	0.941902589	323	313	Lung	BM
550	0.924592803	313	329	BM	PBL
548	0.932814086	314	327	Colon	MLN
502	0.858432878	329	315	PBL	Colon
552	0.938452635	327	317	MLN	Ileum
538	0.921453365	318	332	Ileum	SPL
544	0.921230791	329	320	PBL	Jejunum
556	0.938886932	321	334	Jejunum	SPL
543	0.921698607	321	331	Jejunum	PBL
551	0.932084385	325	322	Lung	Jejunum
529	0.914887711	324	326	Lung	MLN
503	0.912182223	329	324	PBL	Lung
553	0.940349542	333	324	SPL	Lung
528	0.865821728	334	332	SPL	SPL
526	0.918015356	121	134	BM	Lung
530	0.918356744	324	121	Lung	BM
536	0.920825674	325	123	Lung	BM
543	0.931130877	122	124	BM	Colon
435	0.686060289	125	126	Colon	Colon
422	0.676943748	329	125	PBL	Colon
545	0.949576483	126	328	Colon	MLN
421	0.687618604	126	330	Colon	PBL
475	0.814857289	147	127	SPL	Ileum
448	0.770491235	144	127	PBL	Ileum
473	0.790724888	128	146	Ileum	SPL
509	0.886142824	129	135	Ileum	Lung
514	0.863402857	326	129	MLN	Ileum
504	0.839573841	130	140	Jejunum	PBL
509	0.870371899	131	317	Jejunum	Ileum
507	0.907901906	131	133	Jejunum	Lung
514	0.854142444	326	131	MLN	Jejunum
567	0.950728222	312	132	BM	Jejunum
562	0.968174366	133	333	Lung	SPL
550	0.959539917	334	133	SPL	Lung
443	0.662248409	135	134	Lung	Lung
501	0.873173803	145	135	SPL	Lung
528	0.886459445	135	324	Lung	Lung
565	0.96832793	333	135	SPL	Lung
553	0.933388331	333	136	SPL	MLN
511	0.887101497	137	317	MLN	Ileum
530	0.915734843	325	137	Lung	MLN
484	0.795347068	122	137	BM	MLN
552	0.936934307	333	137	SPL	MLN
534	0.927464911	325	138	Lung	MLN
421	0.595069075	142	140	PBL	PBL
469	0.816775474	323	140	Lung	PBL
496	0.87856281	317	141	Ileum	PBL
396	0.525070396	331	141	PBL	PBL
413	0.568949308	141	143	PBL	PBL
550	0.932051096	141	333	PBL	SPL
468	0.751828896	142	145	PBL	SPL
459	0.709900423	142	316	PBL	Colon
519	0.915832951	143	325	PBL	Lung
535	0.906656893	144	328	PBL	MLN
547	0.93433213	333	144	SPL	PBL
476	0.75944431	145	147	SPL	SPL
552	0.944224436	145	327	SPL	MLN
517	0.913326255	317	145	Ileum	SPL
514	0.91275581	319	145	Ileum	SPL
552	0.945578787	313	314	BM	Colon
552	0.928268722	313	330	BM	PBL
550	0.924592803	329	313	PBL	BM
549	0.922995761	331	313	PBL	BM
551	0.942122974	315	333	Colon	SPL
454	0.703255222	316	331	Colon	PBL
507	0.827803269	317	324	Ileum	Lung
542	0.92410825	317	328	Ileum	MLN
481	0.764207654	317	318	Ileum	Ileum
535	0.922642347	317	332	Ileum	SPL
542	0.927279532	318	334	Ileum	SPL
488	0.872617078	318	329	Ileum	PBL
542	0.925882803	319	328	Ileum	MLN
533	0.924214563	332	319	SPL	Ileum
546	0.912910417	328	321	MLN	Jejunum
553	0.940497096	325	327	Lung	MLN
534	0.922411911	122	325	BM	Lung
509	0.84400105	330	326	PBL	MLN
541	0.913750836	122	328	BM	MLN
564	0.948240068	329	312	PBL	BM
549	0.926215353	330	333	PBL	SPL
513	0.850972371	121	326	BM	MLN
555	0.92155259	121	311	BM	BM
503	0.864315072	122	314	BM	Colon
513	0.882630022	122	315	BM	Colon
477	0.768073334	122	329	BM	PBL
558	0.930952136	333	123	SPL	BM
531	0.925174542	144	124	PBL	Colon
538	0.91499137	315	124	Colon	Colon
536	0.915605997	125	324	Colon	Lung
517	0.901343055	125	130	Colon	Jejunum
549	0.949428115	320	125	Jejunum	Colon
523	0.911202465	126	326	Colon	MLN
568	0.980192227	126	312	Colon	BM
522	0.907818349	127	324	Ileum	Lung
465	0.759420937	316	127	Colon	Ileum
531	0.899178441	332	127	SPL	Ileum
490	0.875517948	134	128	Lung	Ileum
495	0.837861032	314	128	Colon	Ileum
511	0.874636168	129	318	Ileum	Ileum
514	0.854142444	131	326	Jejunum	MLN
476	0.786000727	331	131	PBL	Jejunum
491	0.894619167	132	133	Jejunum	Lung
562	0.969764931	133	313	Lung	BM
574	0.984965946	312	133	BM	Lung
523	0.885398663	319	135	Ileum	Lung
526	0.915064858	136	324	MLN	Lung
547	0.929269594	327	137	MLN	MLN
547	0.926357105	138	320	MLN	Jejunum
512	0.854415075	138	315	MLN	Colon
544	0.924505232	320	139	Jejunum	PBL
533	0.893089132	334	139	SPL	PBL
546	0.9257853	327	139	MLN	PBL
552	0.928840446	140	333	PBL	SPL
530	0.887655054	332	140	SPL	PBL
470	0.769963718	142	147	PBL	SPL
546	0.919464555	142	320	PBL	Jejunum
549	0.926107136	142	333	PBL	SPL
554	0.928439038	311	142	BM	PBL
507	0.84061229	143	326	PBL	MLN
536	0.929442843	145	325	SPL	Lung
447	0.707589243	146	331	SPL	PBL
533	0.890751692	332	146	SPL	SPL
556	0.944186713	311	318	BM	Ileum
554	0.928550034	322	313	Jejunum	BM
549	0.922995761	313	331	BM	PBL
509	0.864662867	326	314	MLN	Colon
539	0.91297121	328	315	MLN	Colon
515	0.893905923	315	318	Colon	Ileum
551	0.942122974	333	315	SPL	Colon
491	0.883252064	330	317	PBL	Ileum
518	0.880418052	326	318	MLN	Ileum
569	0.966678576	319	312	Ileum	BM
556	0.933425978	334	320	SPL	Jejunum
551	0.935775241	325	321	Lung	Jejunum
551	0.932084385	322	325	Jejunum	Lung
550	0.927569873	322	332	Jejunum	SPL
537	0.923013137	334	324	SPL	Lung
507	0.83968639	329	326	PBL	MLN
520	0.852963484	328	327	MLN	MLN
349	0.297182702	330	331	PBL	PBL
508	0.836466104	121	147	BM	SPL
553	0.937008954	121	321	BM	Jejunum
482	0.775728404	147	123	SPL	BM
486	0.834898403	323	123	Lung	BM
558	0.950286434	134	124	Lung	Colon
554	0.951743783	133	124	Lung	Colon
540	0.917938636	124	126	Colon	Colon
556	0.937271506	327	124	MLN	Colon
518	0.883669671	125	319	Colon	Ileum
539	0.9375574	332	125	SPL	Colon
465	0.782776972	126	133	Colon	Lung
463	0.801819495	139	126	PBL	Colon
446	0.751927555	142	126	PBL	Colon
465	0.801359942	140	126	PBL	Colon
458	0.752247756	127	142	Ileum	PBL
529	0.922022306	128	325	Ileum	Lung
552	0.930904791	327	129	MLN	Ileum
488	0.804253811	137	131	MLN	Jejunum
481	0.79755391	139	131	PBL	Jejunum
536	0.892622359	322	131	Jejunum	Jejunum
514	0.870026974	318	131	Ileum	Jejunum
479	0.798115198	132	145	Jejunum	SPL
538	0.896760683	132	322	Jejunum	Jejunum
525	0.912521362	324	132	Lung	Jejunum
556	0.962251847	328	133	MLN	Lung
459	0.797423992	134	141	Lung	PBL
438	0.760856549	331	134	PBL	Lung
476	0.770665001	136	139	MLN	PBL
516	0.884491122	318	136	Ileum	MLN
474	0.760226326	331	136	PBL	MLN
459	0.730492514	140	137	PBL	MLN
470	0.756938045	145	139	SPL	PBL
454	0.714029052	146	140	SPL	PBL
468	0.751828896	145	142	SPL	PBL
544	0.915545102	322	142	Jejunum	PBL
552	0.929969914	313	142	BM	PBL
502	0.857681657	143	315	PBL	Colon
544	0.92237985	320	143	Jejunum	PBL
465	0.75932961	147	329	SPL	PBL
554	0.936980151	147	333	SPL	SPL
552	0.926541036	322	311	Jejunum	BM
532	0.905623094	314	332	Colon	SPL
533	0.907496358	334	315	SPL	Colon
546	0.927700429	317	321	Ileum	Jejunum
540	0.930486341	334	317	SPL	Ileum
549	0.938183138	321	122	Jejunum	BM
546	0.928851137	330	321	PBL	Jejunum
528	0.865821728	332	334	SPL	SPL
515	0.909393573	121	126	BM	Colon
524	0.919622476	121	135	BM	Lung
532	0.885655247	332	122	SPL	BM
472	0.770914924	144	123	PBL	BM
485	0.791506687	138	123	MLN	BM
537	0.912758792	314	124	Colon	Colon
545	0.927915992	332	124	SPL	Colon
502	0.872269023	125	131	Colon	Jejunum
524	0.901899354	125	326	Colon	MLN
479	0.845109066	132	125	Jejunum	Colon
526	0.89488816	317	125	Ileum	Colon
517	0.901343055	130	125	Jejunum	Colon
446	0.751927555	126	142	Colon	PBL
497	0.849137188	136	126	MLN	Colon
523	0.911202465	326	126	MLN	Colon
543	0.91773543	127	320	Ileum	Jejunum
464	0.758856598	137	128	MLN	Ileum
459	0.748867689	140	128	PBL	Ileum
483	0.809252241	128	131	Ileum	Jejunum
481	0.797257836	129	142	Ileum	PBL
511	0.886161946	129	317	Ileum	Ileum
511	0.868945672	129	315	Ileum	Colon
474	0.792426427	329	129	PBL	Ileum
537	0.898944935	334	130	SPL	Jejunum
481	0.79755391	131	139	Jejunum	PBL
494	0.810541455	131	138	Jejunum	MLN
539	0.903404747	131	328	Jejunum	MLN
552	0.932766661	131	313	Jejunum	BM
552	0.932766661	313	131	BM	Jejunum
539	0.894935418	321	132	Jejunum	Jejunum
499	0.838249057	133	323	Lung	Lung
520	0.916067008	133	314	Lung	Colon
557	0.972501738	320	134	Jejunum	Lung
501	0.873173803	135	145	Lung	SPL
536	0.89573546	136	328	MLN	MLN
477	0.755869535	136	316	MLN	Colon
546	0.914460404	136	327	MLN	MLN
474	0.785878705	137	147	MLN	SPL
478	0.816961212	323	137	Lung	MLN
486	0.805484846	138	146	MLN	SPL
546	0.920010778	140	320	PBL	Jejunum
420	0.594525336	140	141	PBL	PBL
548	0.921302577	327	140	MLN	PBL
429	0.635632905	330	140	PBL	PBL
468	0.769382754	141	147	PBL	SPL
510	0.907434708	141	324	PBL	Lung
518	0.912302595	142	325	PBL	Lung
514	0.91667599	317	146	Ileum	SPL
535	0.89676341	334	147	SPL	SPL
556	0.940450178	325	311	Lung	BM
556	0.944186713	318	311	Ileum	BM
552	0.929342395	311	316	BM	Colon
568	0.952805277	312	327	BM	MLN
554	0.93091344	313	326	BM	MLN
487	0.809756609	314	316	Colon	Colon
507	0.827803269	324	317	Lung	Ileum
535	0.922642347	332	317	SPL	Ileum
490	0.879175602	330	318	PBL	Ileum
547	0.92771115	319	320	Ileum	Jejunum
534	0.881754345	322	320	Jejunum	Jejunum
548	0.918642068	326	320	MLN	Jejunum
450	0.815291502	323	330	Lung	PBL
445	0.804950351	331	323	PBL	Lung
531	0.874649849	328	326	MLN	MLN
556	0.931691996	327	333	MLN	SPL
549	0.926215353	333	330	SPL	PBL
533	0.889628844	330	334	PBL	SPL
508	0.836466104	147	121	SPL	BM
498	0.811581667	121	142	BM	PBL
524	0.919622476	135	121	Lung	BM
553	0.937008954	321	121	Jejunum	BM
489	0.799277617	122	147	BM	SPL
485	0.805471045	122	132	BM	Jejunum
547	0.932445675	122	322	BM	Jejunum
476	0.759433565	123	140	BM	PBL
480	0.790970926	132	123	Jejunum	BM
553	0.946274572	135	124	Lung	Colon
574	0.970672071	124	312	Colon	BM
482	0.833913906	146	125	SPL	Colon
475	0.830303054	126	128	Colon	Ileum
554	0.968394143	126	313	Colon	BM
449	0.747567281	329	127	PBL	Ileum
450	0.762388867	144	128	PBL	Ileum
450	0.762388867	128	144	Ileum	PBL
484	0.806201066	129	137	Ileum	MLN
474	0.792426427	129	329	Ileum	PBL
546	0.923729592	321	129	Jejunum	Ileum
541	0.899649563	322	130	Jejunum	Jejunum
552	0.929474495	130	313	Jejunum	BM
535	0.916042827	325	131	Lung	Jejunum
537	0.902324167	334	131	SPL	Jejunum
479	0.779482385	136	132	MLN	Jejunum
551	0.927255122	132	333	Jejunum	SPL
532	0.892182714	132	332	Jejunum	SPL
535	0.893267255	328	132	MLN	Jejunum
494	0.86149431	137	133	MLN	Lung
544	0.923093123	133	325	Lung	Lung
459	0.81228644	142	134	PBL	Lung
491	0.872602978	134	146	Lung	SPL
565	0.96832793	135	333	Lung	SPL
477	0.765466596	136	141	MLN	PBL
487	0.803923989	146	136	SPL	MLN
568	0.953026778	312	136	BM	MLN
486	0.801462791	138	145	MLN	SPL
470	0.758131918	331	138	PBL	MLN
546	0.9257853	139	327	PBL	MLN
536	0.901591895	328	139	MLN	PBL
420	0.594525336	141	140	PBL	PBL
396	0.540853633	144	141	PBL	PBL
546	0.923474705	320	141	Jejunum	PBL
511	0.907268457	142	324	PBL	Lung
548	0.927349494	143	333	PBL	SPL
543	0.927680784	144	321	PBL	Jejunum
466	0.76076039	145	144	SPL	PBL
485	0.842005242	145	323	SPL	Lung
549	0.939275932	146	322	SPL	Jejunum
447	0.707589243	331	146	PBL	SPL
517	0.882314223	147	326	SPL	MLN
530	0.932524631	324	147	Lung	SPL
554	0.922022663	313	333	BM	SPL
543	0.912832272	316	321	Colon	Jejunum
542	0.92410825	328	317	MLN	Ileum
556	0.944299614	333	318	SPL	Ileum
511	0.886349827	319	326	Ileum	MLN
569	0.966678576	312	319	BM	Ileum
300	0	321	321	Jejunum	Jejunum
552	0.926541036	311	322	BM	Jejunum
555	0.942218618	324	311	Lung	BM
356	0.335065366	329	331	PBL	PBL
500	0.836917008	121	128	BM	Ileum
485	0.805471045	132	122	Jejunum	BM
509	0.893486578	122	133	BM	Lung
529	0.916087871	123	324	BM	Lung
512	0.901441051	319	123	Ileum	BM
480	0.805188748	127	123	Ileum	BM
538	0.912478211	140	124	PBL	Colon
541	0.91185379	124	138	Colon	MLN
558	0.950286434	124	134	Colon	Lung
550	0.933737957	124	334	Colon	SPL
538	0.91499137	124	315	Colon	Colon
560	0.951688608	124	311	Colon	BM
533	0.915077922	124	329	Colon	PBL
545	0.927915992	124	332	Colon	SPL
560	0.951688608	311	124	BM	Colon
463	0.779733358	135	125	Lung	Colon
497	0.866847583	126	131	Colon	Jejunum
516	0.908761641	126	130	Colon	Jejunum
516	0.908761641	130	126	Jejunum	Colon
522	0.907818349	324	127	Lung	Ileum
530	0.914816178	325	127	Lung	Ileum
538	0.907688974	322	127	Jejunum	Ileum
537	0.902641439	328	127	MLN	Ileum
457	0.751271186	128	139	Ileum	PBL
491	0.835122766	146	129	SPL	Ileum
568	0.961069069	129	312	Ileum	BM
536	0.91128849	332	129	SPL	Ileum
480	0.796805551	131	143	Jejunum	PBL
511	0.906637199	135	131	Lung	Jejunum
547	0.917927922	327	131	MLN	Jejunum
477	0.807622929	147	132	SPL	Jejunum
510	0.847000066	132	326	Jejunum	MLN
546	0.915834053	132	327	Jejunum	MLN
509	0.881150464	136	133	MLN	Lung
523	0.893109491	319	133	Ileum	Lung
544	0.923093123	325	133	Lung	Lung
489	0.865944768	133	146	Lung	SPL
447	0.776434526	133	329	Lung	PBL
493	0.869008851	316	133	Colon	Lung
560	0.976304474	134	321	Lung	Jejunum
555	0.958094979	135	334	Lung	SPL
573	0.98318992	135	312	Lung	BM
546	0.914460404	327	136	MLN	MLN
547	0.929269594	137	327	MLN	MLN
534	0.900587506	137	332	MLN	SPL
542	0.924058589	321	137	Jejunum	MLN
511	0.892849822	138	319	MLN	Ileum
528	0.926710133	324	138	Lung	MLN
424	0.620481375	139	142	PBL	PBL
413	0.568949308	143	141	PBL	PBL
397	0.522941186	329	141	PBL	PBL
552	0.932105686	141	313	PBL	BM
398	0.552732308	142	144	PBL	PBL
417	0.595799056	143	331	PBL	PBL
519	0.915832951	325	143	Lung	PBL
488	0.89390806	144	317	PBL	Ileum
512	0.922326003	144	325	PBL	Lung
512	0.922326003	325	144	Lung	PBL
558	0.939135893	145	311	SPL	BM
567	0.956507301	145	312	SPL	BM
517	0.870664667	326	145	MLN	SPL
558	0.939135893	311	145	BM	SPL
550	0.944872812	146	321	SPL	Jejunum
554	0.934978388	313	146	BM	SPL
554	0.936980151	333	147	SPL	SPL
567	0.963349535	312	324	BM	Lung
549	0.933060922	327	315	MLN	Colon
508	0.838834722	326	316	MLN	Colon
483	0.77111929	319	317	Ileum	Ileum
490	0.878992448	329	317	PBL	Ileum
538	0.932054507	319	334	Ileum	SPL
544	0.923150385	321	329	Jejunum	PBL
544	0.914396678	326	321	MLN	Jejunum
535	0.920774083	323	334	Lung	SPL
552	0.942126625	333	323	SPL	Lung
533	0.915023812	332	324	SPL	Lung
533	0.888465371	326	332	MLN	SPL
543	0.908864511	332	328	SPL	MLN
553	0.919625556	121	333	BM	SPL
497	0.834854872	144	121	PBL	BM
489	0.788986296	122	146	BM	SPL
506	0.884996935	123	134	BM	Lung
493	0.818867521	123	131	BM	Jejunum
472	0.750888598	123	329	BM	PBL
491	0.819672931	129	123	Ileum	BM
493	0.818867521	131	123	Jejunum	BM
515	0.863752012	130	123	Jejunum	BM
537	0.907284453	316	124	Colon	Colon
465	0.785373973	125	139	Colon	PBL
420	0.671063238	331	125	PBL	Colon
478	0.817797453	316	126	Colon	Colon
554	0.966645554	311	126	BM	Colon
476	0.800656086	127	145	Ileum	SPL
483	0.875949759	135	127	Lung	Ileum
457	0.755308749	143	128	PBL	Ileum
495	0.837861032	128	314	Ileum	Colon
490	0.86729915	128	135	Ileum	Lung
507	0.84927211	137	130	MLN	Jejunum
507	0.872586088	130	323	Jejunum	Lung
498	0.81775555	130	131	Jejunum	Jejunum
503	0.841033231	130	141	Jejunum	PBL
496	0.847301439	147	131	SPL	Jejunum
547	0.917927922	131	327	Jejunum	MLN
489	0.888065936	132	135	Jejunum	Lung
538	0.896760683	322	132	Jejunum	Jejunum
551	0.959634918	134	334	Lung	SPL
475	0.761459753	137	136	MLN	MLN
532	0.915952296	136	325	MLN	Lung
475	0.782282087	144	136	PBL	MLN
479	0.766037229	142	136	PBL	MLN
453	0.724970224	137	331	MLN	PBL
545	0.922470137	138	322	MLN	Jejunum
474	0.754269274	138	316	MLN	Colon
470	0.758131918	138	331	MLN	PBL
487	0.84281535	323	138	Lung	MLN
514	0.893482099	317	138	Ileum	MLN
547	0.926357105	320	138	Jejunum	MLN
551	0.926041632	139	311	PBL	BM
429	0.634348613	330	139	PBL	PBL
505	0.875252898	140	318	PBL	Ileum
546	0.920010778	320	140	Jejunum	PBL
505	0.85941171	315	141	Colon	PBL
538	0.896561444	142	328	PBL	MLN
415	0.611313789	143	144	PBL	PBL
459	0.818145218	323	143	Lung	PBL
552	0.927714391	311	143	BM	PBL
549	0.938070344	144	313	PBL	BM
485	0.842005242	323	145	Lung	SPL
533	0.894565111	332	145	SPL	SPL
300	0	146	146	SPL	SPL
550	0.940336224	146	327	SPL	MLN
482	0.851408976	323	146	Lung	SPL
509	0.913847388	319	146	Ileum	SPL
537	0.910679157	314	328	Colon	MLN
567	0.966847866	312	314	BM	Colon
552	0.938452635	317	327	Ileum	MLN
490	0.879175602	318	330	Ileum	PBL
544	0.921230791	320	329	Jejunum	PBL
551	0.927662991	320	332	Jejunum	SPL
543	0.929356798	323	322	Lung	Jejunum
551	0.917647016	322	327	Jejunum	MLN
543	0.924742755	330	322	PBL	Jejunum
466	0.720046716	323	324	Lung	Lung
510	0.882481561	326	323	MLN	Lung
447	0.807427667	329	323	PBL	Lung
500	0.908034809	324	331	Lung	PBL
538	0.915724265	325	332	Lung	SPL
509	0.84400105	326	330	MLN	PBL
554	0.929272787	333	326	SPL	MLN
537	0.904102839	330	328	PBL	MLN
547	0.922866576	333	331	SPL	PBL
544	0.912578399	121	328	BM	MLN
508	0.834505407	145	121	SPL	BM
498	0.819061919	316	121	Colon	BM
479	0.772982213	122	330	BM	PBL
495	0.865205848	126	123	Colon	BM
546	0.939886022	124	146	Colon	SPL
541	0.911407938	124	132	Colon	Jejunum
555	0.959553539	125	313	Colon	BM
420	0.671063238	125	331	Colon	PBL
467	0.772862655	132	127	Jejunum	Ileum
506	0.869743871	127	315	Ileum	Colon
509	0.877821592	319	129	Ileum	Ileum
511	0.852284473	130	138	Jejunum	MLN
513	0.910872927	131	134	Jejunum	Lung
482	0.782824803	316	131	Colon	Jejunum
480	0.79335823	330	131	PBL	Jejunum
300	0	132	132	Jejunum	Jejunum
463	0.737164293	132	316	Jejunum	Colon
552	0.929021362	132	313	Jejunum	BM
475	0.839396073	133	139	Lung	PBL
527	0.888245172	134	324	Lung	Lung
520	0.912268028	135	314	Lung	Colon
437	0.757617306	135	329	Lung	PBL
544	0.927897813	137	320	MLN	Jejunum
537	0.904576367	137	334	MLN	SPL
458	0.731857125	137	141	MLN	PBL
471	0.780379436	144	138	PBL	MLN
475	0.762540915	138	140	MLN	PBL
539	0.910399076	138	334	MLN	SPL
542	0.920589916	322	139	Jejunum	PBL
548	0.921302577	140	327	PBL	MLN
496	0.838838194	314	140	Colon	PBL
468	0.769382754	147	141	SPL	PBL
457	0.809566646	141	323	PBL	Lung
566	0.952038278	141	312	PBL	BM
455	0.726422321	316	144	Colon	PBL
549	0.938070344	313	144	BM	PBL
359	0.402396227	331	144	PBL	PBL
524	0.896616554	332	144	SPL	PBL
552	0.946942687	321	145	Jejunum	SPL
543	0.922671799	328	146	MLN	SPL
544	0.937604442	147	328	SPL	MLN
515	0.893866122	147	315	SPL	Colon
553	0.92722102	311	328	BM	MLN
499	0.886417293	314	323	Colon	Lung
536	0.911622607	334	314	SPL	Colon
509	0.894288971	317	315	Ileum	Colon
544	0.924135136	322	315	Jejunum	Colon
508	0.860613103	315	326	Colon	MLN
300	0	317	317	Ileum	Ileum
547	0.927779839	317	322	Ileum	Jejunum
556	0.933425978	320	334	Jejunum	SPL
568	0.953635156	312	321	BM	Jejunum
300	0	322	322	Jejunum	Jejunum
556	0.933459836	322	334	Jejunum	SPL
503	0.912182223	324	329	Lung	PBL
538	0.915724265	332	325	SPL	Lung
536	0.902268913	328	329	MLN	PBL
498	0.817103892	121	143	BM	PBL
509	0.850553906	121	138	BM	MLN
522	0.919299367	121	133	BM	Lung
535	0.886506175	121	332	BM	SPL
472	0.756249216	139	122	PBL	BM
491	0.793967747	145	122	SPL	BM
503	0.864315072	314	122	Colon	BM
534	0.918927297	330	124	PBL	Colon
420	0.697870194	144	125	PBL	Colon
498	0.864435448	125	129	Colon	Ileum
463	0.779733358	125	135	Colon	Lung
536	0.9304313	126	325	Colon	Lung
488	0.83577577	323	126	Lung	Colon
543	0.928588233	128	321	Ileum	Jejunum
483	0.809252241	131	128	Jejunum	Ileum
506	0.883121562	318	128	Ileum	Ileum
451	0.744034761	329	128	PBL	Ileum
553	0.939848652	129	333	Ileum	SPL
478	0.794315117	141	129	PBL	Ileum
506	0.856631532	130	314	Jejunum	Colon
539	0.903404747	328	131	MLN	Jejunum
461	0.751499981	132	143	Jejunum	PBL
535	0.893267255	132	328	Jejunum	MLN
496	0.841190567	132	314	Jejunum	Colon
499	0.838249057	323	133	Lung	Lung
503	0.883589914	133	147	Lung	SPL
440	0.650807381	133	134	Lung	Lung
493	0.861206297	137	135	MLN	Lung
480	0.843142263	139	135	PBL	Lung
457	0.805322196	135	141	Lung	PBL
560	0.970947012	321	135	Jejunum	Lung
490	0.809271099	136	145	MLN	SPL
478	0.764085914	140	136	PBL	MLN
542	0.911024548	322	136	Jejunum	MLN
544	0.916819171	320	136	Jejunum	MLN
456	0.751411065	137	144	MLN	PBL
538	0.911058405	137	328	MLN	MLN
470	0.756938045	139	145	PBL	SPL
523	0.914840044	139	325	PBL	Lung
495	0.879686146	319	139	Ileum	PBL
505	0.875252898	318	140	Ileum	PBL
396	0.540853633	141	144	PBL	PBL
468	0.756523683	141	145	PBL	SPL
497	0.872658599	318	142	Ileum	PBL
457	0.716885541	143	316	PBL	Colon
534	0.890933802	145	334	SPL	SPL
465	0.751150592	145	331	SPL	PBL
535	0.891042546	334	146	SPL	SPL
448	0.710020591	329	146	PBL	SPL
520	0.915836207	147	318	SPL	Ileum
544	0.937604442	328	147	MLN	SPL
546	0.93165015	314	321	Colon	Jejunum
567	0.966847866	314	312	Colon	BM
491	0.83539446	314	331	Colon	PBL
515	0.893905923	318	315	Ileum	Colon
552	0.943943919	311	315	BM	Colon
456	0.71266246	330	316	PBL	Colon
515	0.846108238	317	325	Ileum	Lung
480	0.765731424	318	319	Ileum	Ileum
545	0.918509466	318	320	Ileum	Jejunum
553	0.932239054	321	333	Jejunum	SPL
553	0.93212554	311	321	BM	Jejunum
548	0.924474462	333	329	SPL	PBL
533	0.889628844	334	330	SPL	PBL
300	0	334	334	SPL	SPL
535	0.920906207	121	325	BM	Lung
553	0.934320685	121	327	BM	MLN
498	0.813945133	121	330	BM	PBL
501	0.810741155	122	121	BM	BM
483	0.806149686	122	128	BM	Ileum
473	0.756912368	123	139	BM	PBL
558	0.930952136	123	333	BM	SPL
486	0.789961888	136	123	MLN	BM
506	0.867087753	314	123	Colon	BM
548	0.931744649	124	123	Colon	BM
482	0.833913906	125	146	Colon	SPL
464	0.778149911	134	125	Lung	Colon
556	0.957852496	311	125	BM	Colon
492	0.854695719	126	129	Colon	Ileum
510	0.873737355	126	314	Colon	Colon
544	0.957939889	126	334	Colon	SPL
478	0.850947883	132	126	Jejunum	Colon
543	0.928588233	321	128	Jejunum	Ileum
457	0.749727794	141	128	PBL	Ileum
484	0.806201066	137	129	MLN	Ileum
502	0.843809679	143	130	PBL	Jejunum
516	0.886424084	130	147	Jejunum	SPL
541	0.902834334	131	320	Jejunum	Jejunum
514	0.870026974	131	318	Jejunum	Ileum
463	0.746641937	142	132	PBL	Jejunum
453	0.739131103	132	329	Jejunum	PBL
563	0.966300066	311	133	BM	Lung
562	0.969764931	313	133	BM	Lung
505	0.880101107	147	134	SPL	Lung
478	0.834075099	134	139	Lung	PBL
506	0.884396465	134	138	Lung	MLN
516	0.874158924	134	319	Lung	Ileum
501	0.875315425	138	135	MLN	Lung
504	0.881888668	135	147	Lung	SPL
501	0.875315425	135	138	Lung	MLN
530	0.925320409	315	135	Colon	Lung
478	0.764085914	136	140	MLN	PBL
482	0.824643629	136	323	MLN	Lung
543	0.914889142	136	321	MLN	Jejunum
536	0.898784259	334	136	SPL	MLN
500	0.832881135	137	314	MLN	Colon
486	0.801462791	145	138	SPL	MLN
550	0.929516382	313	139	BM	PBL
496	0.872799189	318	141	Ileum	PBL
459	0.818145218	143	323	PBL	Lung
552	0.927714391	143	311	PBL	BM
457	0.716885541	316	143	Colon	PBL
546	0.923667703	327	143	MLN	PBL
535	0.906656893	328	144	MLN	PBL
530	0.903347306	334	144	SPL	PBL
565	0.958111824	312	144	BM	PBL
550	0.92743046	145	333	SPL	SPL
515	0.88233518	315	145	Colon	SPL
468	0.740287824	147	146	SPL	SPL
465	0.75932961	329	147	PBL	SPL
553	0.945442248	319	311	Ileum	BM
555	0.929243142	313	328	BM	MLN
536	0.911622607	314	334	Colon	SPL
424	0.586834836	314	315	Colon	Colon
552	0.943941988	314	333	Colon	SPL
553	0.93137104	316	333	Colon	SPL
483	0.869830692	318	331	Ileum	PBL
506	0.82931335	325	319	Lung	Ileum
551	0.921339552	327	321	MLN	Jejunum
543	0.924742755	322	330	Jejunum	PBL
539	0.925780407	323	328	Lung	MLN
552	0.921395546	327	320	MLN	Jejunum
537	0.904102839	328	330	MLN	PBL
553	0.927356916	328	333	MLN	SPL
546	0.926938574	320	330	Jejunum	PBL
482	0.7803632	122	142	BM	PBL
552	0.922898886	122	333	BM	SPL
482	0.775728404	123	147	BM	SPL
501	0.879870775	123	133	BM	Lung
474	0.757042895	316	123	Colon	BM
300	0	125	125	Colon	Colon
479	0.845265137	126	146	Colon	SPL
416	0.697235669	144	126	PBL	Colon
545	0.949576483	328	126	MLN	Colon
479	0.799987801	138	127	MLN	Ileum
478	0.826367837	323	127	Lung	Ileum
462	0.763292962	127	128	Ileum	Ileum
486	0.880827414	127	133	Ileum	Lung
535	0.903381952	127	334	Ileum	SPL
553	0.932445437	127	313	Ileum	BM
494	0.838045837	147	129	SPL	Ileum
529	0.920390194	324	129	Lung	Ileum
503	0.841033231	141	130	PBL	Jejunum
480	0.79335823	131	330	Jejunum	PBL
541	0.902834334	320	131	Jejunum	Jejunum
538	0.896827532	321	131	Jejunum	Jejunum
477	0.842998259	140	133	PBL	Lung
556	0.970659354	320	133	Jejunum	Lung
528	0.913381301	133	318	Lung	Ileum
445	0.777488254	133	330	Lung	PBL
447	0.776434526	329	133	PBL	Lung
563	0.968241341	333	134	SPL	Lung
528	0.886459445	324	135	Lung	Lung
558	0.968969029	135	320	Lung	Jejunum
477	0.765466596	141	136	PBL	MLN
552	0.940447408	311	137	BM	MLN
553	0.938674173	313	137	BM	MLN
473	0.763429787	141	138	PBL	MLN
544	0.924591543	139	321	PBL	Jejunum
425	0.629610103	139	331	PBL	PBL
420	0.603410881	140	139	PBL	PBL
508	0.843198828	326	139	MLN	PBL
502	0.875711783	318	139	Ileum	PBL
496	0.838838194	140	314	PBL	Colon
425	0.625856112	140	331	PBL	PBL
499	0.881479147	319	140	Ileum	PBL
509	0.838481341	326	140	MLN	PBL
565	0.951628549	142	312	PBL	BM
506	0.850121226	326	144	MLN	PBL
510	0.871260214	145	314	SPL	Colon
521	0.908459252	318	145	Ileum	SPL
515	0.886187823	315	146	Colon	SPL
538	0.94093094	325	147	Lung	SPL
551	0.924554204	311	330	BM	PBL
551	0.924554204	330	311	PBL	BM
567	0.955382711	312	330	BM	PBL
567	0.947319488	312	333	BM	SPL
556	0.945932309	313	318	BM	Ileum
544	0.924063958	320	315	Jejunum	Colon
544	0.924063958	315	320	Colon	Jejunum
530	0.913529414	325	316	Lung	Colon
487	0.876788731	331	317	PBL	Ileum
544	0.916567014	322	318	Jejunum	Ileum
551	0.937529034	320	324	Jejunum	Lung
552	0.935782349	320	325	Jejunum	Lung
531	0.879343649	322	321	Jejunum	Jejunum
556	0.933459836	334	322	SPL	Jejunum
543	0.925593705	325	334	Lung	SPL
535	0.898676379	328	331	MLN	PBL
503	0.811554284	123	121	BM	BM
503	0.811554284	121	123	BM	BM
503	0.832966487	121	136	BM	MLN
545	0.929743613	121	124	BM	Colon
474	0.753402092	123	142	BM	PBL
473	0.755436308	123	330	BM	PBL
539	0.908402046	124	125	Colon	Colon
531	0.913419408	331	124	PBL	Colon
531	0.924129288	324	126	Lung	Colon
536	0.9304313	325	126	Lung	Colon
475	0.789531034	145	128	SPL	Ileum
552	0.943012545	128	313	Ileum	BM
457	0.749727794	128	141	Ileum	PBL
552	0.943012545	313	128	BM	Ileum
449	0.743536284	331	128	PBL	Ileum
478	0.795764886	139	129	PBL	Ileum
539	0.913359472	129	334	Ileum	SPL
502	0.843809679	130	143	Jejunum	PBL
537	0.898944935	130	334	Jejunum	SPL
513	0.910872927	134	131	Lung	Jejunum
553	0.932929083	131	311	Jejunum	BM
478	0.788383207	131	329	Jejunum	PBL
478	0.788383207	329	131	PBL	Jejunum
466	0.76273157	137	132	MLN	Jejunum
466	0.76273157	132	137	Jejunum	MLN
496	0.841190567	314	132	Colon	Jejunum
455	0.744607018	330	132	PBL	Jejunum
445	0.661580448	133	135	Lung	Lung
557	0.972594264	321	133	Jejunum	Lung
494	0.865566924	137	134	MLN	Lung
442	0.762378963	134	330	Lung	PBL
523	0.920407058	314	134	Colon	Lung
561	0.970028853	327	134	MLN	Lung
511	0.897846878	122	135	BM	Lung
573	0.98318992	312	135	BM	Lung
544	0.916819171	136	320	MLN	Jejunum
510	0.855968798	136	315	MLN	Colon
553	0.933388331	136	333	MLN	SPL
477	0.769429047	330	136	PBL	MLN
471	0.760155982	138	329	MLN	PBL
420	0.603410881	139	140	PBL	PBL
533	0.893089132	139	334	PBL	SPL
502	0.875711783	139	318	PBL	Ileum
528	0.890278035	139	332	PBL	SPL
421	0.595069075	140	142	PBL	PBL
544	0.919569995	322	141	Jejunum	PBL
398	0.552732308	144	142	PBL	PBL
459	0.81215621	142	323	PBL	Lung
504	0.854774058	142	315	PBL	Colon
544	0.92237985	143	320	PBL	Jejunum
451	0.719776613	146	143	SPL	PBL
367	0.436656749	144	329	PBL	PBL
545	0.926667299	328	145	MLN	SPL
534	0.890933802	334	145	SPL	SPL
525	0.931874184	146	324	SPL	Lung
549	0.939275932	322	146	Jejunum	SPL
472	0.763669022	316	146	Colon	SPL
450	0.708797023	330	146	PBL	SPL
551	0.955781398	147	321	SPL	Jejunum
507	0.902109812	315	323	Colon	Lung
509	0.894288971	315	317	Colon	Ileum
483	0.77111929	317	319	Ileum	Ileum
545	0.921975655	319	322	Ileum	Jejunum
504	0.824667324	324	319	Lung	Ileum
486	0.875914471	329	319	PBL	Ileum
549	0.935579549	321	324	Jejunum	Lung
485	0.836632064	323	122	Lung	BM
543	0.925593705	334	325	SPL	Lung
535	0.915780491	326	325	MLN	Lung
506	0.835764279	331	326	PBL	MLN
536	0.902268913	329	328	PBL	MLN
349	0.299750691	329	330	PBL	PBL
548	0.928205089	327	330	MLN	PBL
547	0.922866576	331	333	PBL	SPL
570	0.955585822	122	312	BM	BM
503	0.839000303	121	137	BM	MLN
480	0.805188748	123	127	BM	Ileum
476	0.759433565	140	123	PBL	BM
537	0.911761486	142	124	PBL	Colon
554	0.951743783	124	133	Colon	Lung
536	0.913827114	141	124	PBL	Colon
483	0.81384608	137	125	MLN	Colon
523	0.885064849	125	318	Colon	Ileum
538	0.919647999	325	125	Lung	Colon
476	0.843859184	127	125	Ileum	Colon
480	0.81253259	137	126	MLN	Colon
531	0.924129288	126	324	Colon	Lung
497	0.866847583	131	126	Jejunum	Colon
510	0.873737355	314	126	Colon	Colon
516	0.88890523	315	126	Colon	Colon
457	0.757713062	143	127	PBL	Ileum
530	0.914816178	127	325	Ileum	Lung
546	0.922850437	327	127	MLN	Ileum
459	0.750391869	128	142	Ileum	PBL
478	0.834571802	128	323	Ileum	Lung
509	0.877821592	129	319	Ileum	Ileum
499	0.854702503	144	130	PBL	Jejunum
505	0.841275211	142	130	PBL	Jejunum
498	0.81775555	131	130	Jejunum	Jejunum
512	0.879403998	130	317	Jejunum	Ileum
529	0.915533113	130	324	Jejunum	Lung
498	0.835865041	130	331	Jejunum	PBL
525	0.934172245	135	130	Lung	Jejunum
495	0.832942684	131	146	Jejunum	SPL
452	0.73697992	331	132	PBL	Jejunum
494	0.86149431	133	137	Lung	MLN
560	0.966450097	133	327	Lung	MLN
551	0.959634918	334	134	SPL	Lung
558	0.968969029	320	135	Jejunum	Lung
494	0.869386893	135	146	Lung	SPL
481	0.846374549	135	140	Lung	PBL
491	0.812352368	122	138	BM	MLN
495	0.879686146	139	319	PBL	Ileum
500	0.878942308	317	139	Ileum	PBL
472	0.756249216	122	139	BM	PBL
504	0.862526296	315	139	Colon	PBL
401	0.544488712	142	330	PBL	PBL
498	0.884173951	143	317	PBL	Ileum
492	0.854500891	314	144	Colon	PBL
552	0.944224436	327	145	MLN	SPL
515	0.893866122	315	147	Colon	SPL
550	0.949364339	327	147	MLN	SPL
554	0.925031688	311	332	BM	SPL
554	0.93091344	326	313	MLN	BM
554	0.928516053	313	320	BM	Jejunum
553	0.921210887	313	332	BM	SPL
494	0.824650317	316	315	Colon	Colon
494	0.824650317	315	316	Colon	Colon
480	0.765731424	319	318	Ileum	Ileum
551	0.931318201	318	327	Ileum	MLN
506	0.82931335	319	325	Ileum	Lung
553	0.926748474	320	333	Jejunum	SPL
544	0.923150385	329	321	PBL	Jejunum
546	0.911036289	328	322	MLN	Jejunum
300	0	323	323	Lung	Lung
543	0.901652764	326	327	MLN	MLN
300	0	331	331	PBL	PBL
552	0.922898886	333	122	SPL	BM
569	0.94852353	334	312	SPL	BM
513	0.857596741	121	130	BM	Jejunum
509	0.850553906	138	121	MLN	BM
501	0.831797455	132	121	Jejunum	BM
553	0.931552415	322	121	Jejunum	BM
537	0.888579753	123	334	BM	SPL
539	0.909197552	319	124	Ileum	Colon
537	0.927003189	128	124	Ileum	Colon
300	0	124	124	Colon	Colon
495	0.8666234	125	147	Colon	SPL
544	0.945352243	125	334	Colon	SPL
467	0.783839531	133	125	Lung	Colon
549	0.949562435	321	125	Jejunum	Colon
552	0.95769447	333	125	SPL	Colon
459	0.79321728	126	143	Colon	PBL
513	0.886289107	126	319	Colon	Ileum
478	0.817797453	126	316	Colon	Colon
567	0.957479683	127	312	Ileum	BM
531	0.899178441	127	332	Ileum	SPL
507	0.894934973	128	317	Ileum	Ileum
488	0.866823005	133	128	Lung	Ileum
545	0.918057939	322	129	Jejunum	Ileum
539	0.913359472	334	129	SPL	Ileum
511	0.874636168	318	129	Ileum	Ileum
507	0.872586088	323	130	Lung	Jejunum
552	0.927837696	333	130	SPL	Jejunum
494	0.810541455	138	131	MLN	Jejunum
483	0.792380126	142	131	PBL	Jejunum
496	0.847301439	131	147	Jejunum	SPL
538	0.896827532	131	321	Jejunum	Jejunum
476	0.792606121	132	146	Jejunum	SPL
506	0.883420836	132	319	Jejunum	Ileum
503	0.883589914	147	133	SPL	Lung
520	0.916067008	314	133	Colon	Lung
512	0.898017421	134	122	Lung	BM
530	0.930981137	134	315	Lung	Colon
523	0.889467291	318	134	Ileum	Lung
559	0.969053312	135	322	Lung	Jejunum
497	0.870055537	316	135	Colon	Lung
476	0.770333816	136	143	MLN	PBL
484	0.791152583	136	122	MLN	BM
500	0.834998903	314	136	Colon	MLN
300	0	137	137	MLN	MLN
471	0.780379436	138	144	MLN	PBL
545	0.922557335	321	138	Jejunum	MLN
550	0.929516382	139	313	PBL	BM
495	0.840319683	314	141	Colon	PBL
548	0.924753862	327	141	MLN	PBL
544	0.919569995	141	322	PBL	Jejunum
495	0.840319683	141	314	PBL	Colon
527	0.892519101	141	332	PBL	SPL
470	0.769963718	147	142	SPL	PBL
459	0.81215621	323	142	Lung	PBL
401	0.535058127	329	142	PBL	PBL
566	0.951243348	143	312	PBL	BM
542	0.927461903	320	144	Jejunum	PBL
468	0.762747508	147	330	SPL	PBL
552	0.929342395	316	311	Colon	BM
554	0.933996917	313	321	BM	Jejunum
487	0.809756609	316	314	Colon	Colon
506	0.864214076	316	318	Colon	Ileum
548	0.929668851	320	317	Jejunum	Ileum
488	0.872617078	329	318	PBL	Ileum
538	0.932054507	334	319	SPL	Ileum
489	0.882725325	330	319	PBL	Ileum
568	0.951824135	312	320	BM	Jejunum
549	0.935579549	324	321	Lung	Jejunum
565	0.961349376	323	312	Lung	BM
500	0.908034809	331	324	PBL	Lung
553	0.927356916	333	328	SPL	MLN
541	0.893484598	334	333	SPL	SPL
550	0.933757418	122	327	BM	MLN
501	0.831797455	121	132	BM	Jejunum
496	0.807365839	121	329	BM	PBL
481	0.761203875	123	122	BM	BM
491	0.793967747	122	145	BM	SPL
528	0.919724053	122	324	BM	Lung
300	0	122	122	BM	BM
478	0.789538618	123	128	BM	Ileum
551	0.932928099	123	322	BM	Jejunum
553	0.934136375	123	327	BM	MLN
506	0.884996935	134	123	Lung	BM
522	0.901672797	318	123	Ileum	BM
542	0.91358735	124	131	Colon	Jejunum
537	0.907284453	124	316	Colon	Colon
534	0.918927297	124	330	Colon	PBL
464	0.778149911	125	134	Colon	Lung
536	0.915605997	324	125	Lung	Colon
474	0.840917342	126	127	Colon	Ileum
554	0.966645554	126	311	Colon	BM
544	0.957939889	334	126	SPL	Colon
458	0.762944074	139	127	PBL	Ileum
506	0.87708077	317	127	Ileum	Ileum
538	0.907688974	127	322	Ileum	Jejunum
473	0.790724888	146	128	SPL	Ileum
467	0.77700584	132	128	Jejunum	Ileum
521	0.918982342	128	324	Ileum	Lung
546	0.923729592	129	321	Ileum	Jejunum
480	0.777268453	131	132	Jejunum	Jejunum
480	0.789388895	131	141	Jejunum	PBL
477	0.807622929	132	147	Jejunum	SPL
446	0.799350852	144	133	PBL	Lung
434	0.775404825	144	135	PBL	Lung
559	0.969053312	322	135	Jejunum	Lung
530	0.925320409	135	315	Lung	Colon
300	0	136	136	MLN	MLN
553	0.93327521	136	311	MLN	BM
532	0.915952296	325	136	Lung	MLN
510	0.855968798	315	136	Colon	MLN
460	0.732597455	137	142	MLN	PBL
542	0.924058589	137	321	MLN	Jejunum
542	0.922137268	322	137	Jejunum	MLN
518	0.890706011	318	138	Ileum	MLN
508	0.843198828	139	326	PBL	MLN
425	0.626435185	139	329	PBL	PBL
499	0.881479147	140	319	PBL	Ileum
527	0.892519101	332	141	SPL	PBL
546	0.923474705	141	320	PBL	Jejunum
550	0.936414668	311	144	BM	PBL
466	0.728434409	145	146	SPL	SPL
521	0.908459252	145	318	SPL	Ileum
509	0.913847388	146	319	SPL	Ileum
552	0.926506932	320	311	Jejunum	BM
560	0.932116554	311	312	BM	BM
557	0.926266391	313	312	BM	BM
509	0.864662867	314	326	Colon	MLN
504	0.860926615	330	315	PBL	Colon
518	0.880418052	318	326	Ileum	MLN
484	0.873933027	331	319	PBL	Ileum
552	0.942126625	323	333	Lung	SPL
505	0.916249408	324	330	Lung	PBL
548	0.916862963	334	328	SPL	MLN
503	0.839000303	137	121	MLN	BM
508	0.834505407	121	145	BM	SPL
528	0.919724053	324	122	Lung	BM
490	0.81570974	131	122	Jejunum	BM
547	0.932445675	322	122	Jejunum	BM
490	0.81570974	122	131	BM	Jejunum
481	0.779250497	122	316	BM	Colon
478	0.770450989	122	141	BM	PBL
536	0.915151447	139	124	PBL	Colon
537	0.912758792	124	314	Colon	Colon
498	0.84741541	138	125	MLN	Colon
546	0.949085335	126	322	Colon	Jejunum
415	0.669434309	126	331	Colon	PBL
459	0.79321728	143	126	PBL	Colon
448	0.770491235	127	144	Ileum	PBL
479	0.799987801	127	138	Ileum	MLN
482	0.810663561	127	129	Ileum	Ileum
542	0.910197718	127	321	Ileum	Jejunum
449	0.747567281	127	329	Ileum	PBL
461	0.746280935	128	316	Ileum	Colon
540	0.920764902	322	128	Jejunum	Ileum
480	0.795590994	129	132	Ileum	Jejunum
476	0.799514785	330	129	PBL	Ileum
534	0.914344184	130	325	Jejunum	Lung
533	0.894708586	130	332	Jejunum	SPL
551	0.927595546	311	130	BM	Jejunum
553	0.93124009	131	333	Jejunum	SPL
553	0.93124009	333	131	SPL	Jejunum
567	0.950728222	132	312	Jejunum	BM
463	0.737164293	316	132	Colon	Jejunum
505	0.857948256	315	132	Colon	Jejunum
550	0.959539917	133	334	Lung	SPL
509	0.89296072	136	134	MLN	Lung
479	0.845703957	140	134	PBL	Lung
479	0.845703957	134	140	Lung	PBL
487	0.805395697	134	323	Lung	Lung
533	0.928788628	326	135	MLN	Lung
434	0.754082466	331	135	PBL	Lung
536	0.898784259	136	334	MLN	SPL
482	0.824643629	323	136	Lung	MLN
526	0.915064858	324	136	Lung	MLN
504	0.87963001	137	319	MLN	Ileum
453	0.724970224	331	137	PBL	MLN
483	0.810432337	138	147	MLN	SPL
503	0.835794636	138	314	MLN	Colon
555	0.942404727	138	313	MLN	BM
475	0.764013801	142	138	PBL	MLN
457	0.721602075	139	316	PBL	Colon
550	0.929705809	139	333	PBL	SPL
516	0.911820302	324	139	Lung	PBL
503	0.882439842	140	317	PBL	Ileum
509	0.838481341	140	326	PBL	MLN
552	0.930429191	140	313	PBL	BM
568	0.95414769	312	140	BM	PBL
509	0.84014669	326	141	MLN	PBL
496	0.87856281	141	317	PBL	Ileum
553	0.930439764	141	311	PBL	BM
509	0.837806413	142	326	PBL	MLN
497	0.872658599	142	318	PBL	Ileum
511	0.907268457	324	142	Lung	PBL
509	0.837806413	326	142	MLN	PBL
451	0.719776613	143	146	PBL	SPL
527	0.924539348	145	324	SPL	Lung
533	0.894565111	145	332	SPL	SPL
507	0.870472613	146	314	SPL	Colon
448	0.710020591	146	329	SPL	PBL
548	0.937300803	320	146	Jejunum	SPL
550	0.940336224	327	146	MLN	SPL
558	0.942402364	325	313	Lung	BM
557	0.926266391	312	313	BM	BM
513	0.893348237	314	318	Colon	Ileum
501	0.856730218	315	331	Colon	PBL
545	0.916768612	320	316	Jejunum	Colon
501	0.815838357	318	324	Ileum	Lung
551	0.937529034	324	320	Lung	Jejunum
552	0.935782349	325	320	Lung	Jejunum
551	0.933173501	321	332	Jejunum	SPL
551	0.933173501	332	321	SPL	Jejunum
549	0.940178866	323	327	Lung	MLN
489	0.778446992	325	323	Lung	Lung
535	0.920774083	334	323	SPL	Lung
535	0.915780491	325	326	Lung	MLN
533	0.888465371	332	326	SPL	MLN
525	0.884520746	332	329	SPL	PBL
553	0.921930049	311	333	BM	SPL
569	0.94852353	312	334	BM	SPL
515	0.909393573	126	121	Colon	BM
553	0.931552415	121	322	BM	Jejunum
501	0.810741155	121	122	BM	BM
513	0.875057886	121	315	BM	Colon
497	0.812979131	139	121	PBL	BM
481	0.776442078	140	122	PBL	BM
509	0.902841574	122	319	BM	Ileum
480	0.790970926	123	132	BM	Jejunum
550	0.932776908	123	320	BM	Jejunum
557	0.927026094	123	313	BM	BM
473	0.756912368	139	123	PBL	BM
478	0.789538618	128	123	Ileum	BM
531	0.913419408	124	331	Colon	PBL
533	0.915077922	329	124	PBL	Colon
465	0.785373973	139	125	PBL	Colon
552	0.95769447	125	333	Colon	SPL
492	0.83923728	323	125	Lung	Colon
555	0.959553539	313	125	BM	Colon
421	0.687618604	330	126	PBL	Colon
415	0.669434309	331	126	PBL	Colon
474	0.804005367	127	146	Ileum	SPL
474	0.797400717	147	128	SPL	Ileum
477	0.790489477	138	128	MLN	Ileum
508	0.863585726	128	326	Ileum	MLN
478	0.794315117	129	141	Ileum	PBL
511	0.868945672	315	129	Colon	Ileum
508	0.872499052	130	319	Jejunum	Ileum
541	0.899649563	130	322	Jejunum	Jejunum
544	0.905606138	130	320	Jejunum	Jejunum
525	0.934172245	130	135	Jejunum	Lung
502	0.827574266	130	316	Jejunum	Colon
502	0.827574266	316	130	Colon	Jejunum
500	0.837943235	329	130	PBL	Jejunum
501	0.844782642	131	314	Jejunum	Colon
480	0.833786697	323	132	Lung	Jejunum
507	0.884674811	136	135	MLN	Lung
459	0.812285376	135	142	Lung	PBL
543	0.914889142	321	136	Jejunum	MLN
475	0.762228935	329	136	PBL	MLN
535	0.904411026	332	138	SPL	MLN
553	0.930654534	140	311	PBL	BM
450	0.715697248	146	141	SPL	PBL
538	0.900631224	328	141	MLN	PBL
550	0.932051096	333	141	SPL	PBL
544	0.915545102	142	322	PBL	Jejunum
417	0.595799056	331	143	PBL	PBL
488	0.89390806	317	144	Ileum	PBL
517	0.913326255	145	317	SPL	Ileum
545	0.926667299	145	328	SPL	MLN
517	0.870620614	326	146	MLN	SPL
506	0.878034583	147	314	SPL	Colon
556	0.947505959	317	313	Ileum	BM
499	0.886417293	323	314	Lung	Colon
504	0.887040809	314	319	Colon	Ileum
533	0.929165604	325	315	Lung	Colon
508	0.860613103	326	315	MLN	Colon
507	0.891747706	315	319	Colon	Ileum
474	0.810914313	323	316	Lung	Colon
568	0.95458003	312	316	BM	Colon
491	0.883252064	317	330	Ileum	PBL
570	0.966981844	312	318	BM	Ileum
535	0.887504595	320	321	Jejunum	Jejunum
544	0.924510962	328	324	MLN	Lung
546	0.922522853	329	327	PBL	MLN
525	0.884520746	329	332	PBL	SPL
503	0.832966487	136	121	MLN	BM
505	0.829503406	121	146	BM	SPL
503	0.836558654	131	121	Jejunum	BM
552	0.931397115	320	121	Jejunum	BM
511	0.86074031	122	130	BM	Jejunum
555	0.928568734	313	122	BM	BM
486	0.834898403	123	323	BM	Lung
517	0.857708805	123	326	BM	MLN
516	0.883307431	123	315	BM	Colon
553	0.934136375	327	123	MLN	BM
545	0.943391823	147	124	SPL	Colon
543	0.91217309	124	136	Colon	MLN
537	0.90538635	124	323	Colon	Lung
546	0.938690156	125	328	Colon	MLN
447	0.74124244	142	125	PBL	Colon
502	0.872269023	131	125	Jejunum	Colon
480	0.81253259	126	137	Colon	MLN
481	0.796689912	127	136	Ileum	MLN
546	0.922850437	127	327	Ileum	MLN
457	0.754315501	127	141	Ileum	PBL
509	0.860117881	326	127	MLN	Ileum
567	0.957479683	312	127	BM	Ileum
490	0.875517948	128	134	Ileum	Lung
542	0.928430094	128	320	Ileum	Jejunum
531	0.90463178	128	332	Ileum	SPL
453	0.740697775	330	128	PBL	Ileum
501	0.85019965	129	314	Ileum	Colon
472	0.790040934	129	331	Ileum	PBL
507	0.84927211	130	137	Jejunum	MLN
508	0.843609618	130	136	Jejunum	MLN
513	0.873988581	318	130	Ileum	Jejunum
508	0.874124522	319	131	Ileum	Jejunum
483	0.790931589	131	140	Jejunum	PBL
534	0.900183432	332	131	SPL	Jejunum
491	0.894619167	133	132	Lung	Jejunum
461	0.810926803	142	133	PBL	Lung
556	0.962251847	133	328	Lung	MLN
[truncated: 602 more rows]
