# Supplementary material for: Using Domain Based Latent Personal Analysis of B Cell Clone Diversity Patterns to Identify Novel Relationships Between the B Cell Clone Populations in Different Tissues
Source: Front Immunol. 2021 Apr 1;12:642673. doi: 10.3389/fimmu.2021.642673 (PMC8047331; doi:10.3389/fimmu.2021.642673)
Supplement: Supplementary Materials File 6 — - by sample entity distance tables: Distances between the signatures of every two tissue samples. one table for each donor from (21). Csize – number of unique clones summed between every two tissues (i.e. max csize=signature size*2); distance – distance between samples followed by the sample ids and tissue source of both samples compared. [file DataSheet_6.zip › Supplemental Materials file 6 - by sample entity distances/D168 sample Entity Distance.csv]

csize	distance_between_users	entity1	entity2	tissue_user1	tissue_user2
323	0.811218334	297	70	Jejunum	BM
363	0.939474401	297	291	Jejunum	Colon
358	0.89750101	297	296	Jejunum	Jejunum
383	0.975044317	306	297	PBL	Jejunum
311	0.783365726	305	297	PBL	Jejunum
275	0.644364133	88	87	PBL	MLN
380	0.987255705	306	87	PBL	MLN
320	0.814089214	80	74	Jejunum	Colon
367	0.932502128	307	74	PBL	Colon
304	0.79891979	70	79	BM	Jejunum
324	0.822245133	78	92	Ileum	SPL
381	0.972340604	78	310	Ileum	SPL
361	0.922720523	290	78	Colon	Ileum
378	0.951619095	308	294	SPL	Ileum
355	0.901967004	77	300	Ileum	Lung
365	0.928947735	73	307	Colon	PBL
367	0.967007419	307	84	PBL	Lung
365	0.923152323	307	293	PBL	Ileum
365	0.922925138	307	304	PBL	MLN
279	0.664011141	83	82	Lung	Lung
316	0.839582874	84	72	Lung	BM
298	0.742798372	73	80	Colon	Jejunum
314	0.792746929	71	80	BM	Jejunum
367	0.918723414	299	71	Lung	BM
298	0.762852139	76	75	Ileum	Colon
277	0.659325044	76	86	Ileum	MLN
306	0.776016806	92	76	SPL	Ileum
284	0.676334336	73	86	Colon	MLN
293	0.783415374	82	73	Lung	Colon
290	0.72019992	90	73	PBL	Colon
285	0.679920981	88	90	PBL	PBL
282	0.757479918	88	84	PBL	Lung
378	0.964725836	308	88	SPL	PBL
268	0.605027506	303	88	MLN	PBL
293	0.68199612	90	89	PBL	PBL
386	0.972322909	309	91	SPL	SPL
323	0.874341414	82	293	Lung	Ileum
323	0.816233426	85	293	MLN	Ileum
346	0.866605114	293	288	Ileum	BM
300	0.774927354	91	81	SPL	Jejunum
357	0.897483341	295	290	Ileum	Colon
358	0.93885766	290	81	Colon	Jejunum
355	0.887617889	290	291	Colon	Colon
379	0.96908392	79	308	Jejunum	SPL
360	0.946673674	291	79	Colon	Jejunum
379	0.96908392	308	79	SPL	Jejunum
304	0.747593321	77	85	Ileum	MLN
380	0.962328103	85	308	MLN	SPL
228	0.293305358	304	85	MLN	MLN
383	0.970893674	292	310	Colon	SPL
347	0.935919823	84	288	Lung	BM
386	0.97622747	296	306	Jejunum	PBL
362	0.929458372	299	304	Lung	MLN
200	0	310	310	SPL	SPL
377	0.954118866	302	308	MLN	SPL
316	0.803553513	92	75	SPL	Colon
276	0.686384067	81	302	Jejunum	MLN
355	0.916133108	75	291	Colon	Colon
354	0.918932542	302	291	MLN	Colon
210	0.129040533	303	302	MLN	MLN
227	0.28292243	302	86	MLN	MLN
320	0.838648966	88	297	PBL	Jejunum
317	0.77916958	297	80	Jejunum	Jejunum
363	0.939474401	291	297	Colon	Jejunum
363	0.947654962	299	87	Lung	MLN
290	0.714645887	87	89	MLN	PBL
318	0.794085931	74	76	Colon	Ileum
353	0.894745049	74	301	Colon	Lung
304	0.79891979	79	70	Jejunum	BM
370	0.949874611	289	78	BM	Ileum
355	0.904866167	300	78	Lung	Ileum
331	0.852522747	80	294	Jejunum	Ileum
364	0.930203622	85	298	MLN	Jejunum
367	0.933526453	298	89	Jejunum	PBL
364	0.951707703	298	82	Jejunum	Lung
355	0.906189859	73	300	Colon	Lung
367	0.923873049	301	307	Lung	PBL
368	0.931384169	307	291	PBL	Colon
297	0.76998676	73	83	Colon	Lung
292	0.74589459	83	93	Lung	SPL
359	0.930487678	83	291	Lung	Colon
318	0.76857979	88	72	PBL	BM
333	0.81859089	72	92	BM	SPL
382	0.970305602	310	72	SPL	BM
311	0.751444604	86	72	MLN	BM
353	0.87776664	288	301	BM	Lung
274	0.641618372	93	84	SPL	Lung
379	0.975985589	93	308	SPL	SPL
304	0.784228612	79	93	Jejunum	SPL
311	0.793819363	75	93	Colon	SPL
296	0.702079021	79	80	Jejunum	Jejunum
381	0.972635033	80	310	Jejunum	SPL
308	0.741699471	71	90	BM	PBL
366	0.94028576	299	76	Lung	Ileum
277	0.659325044	86	76	MLN	Ileum
384	0.964095439	89	309	PBL	SPL
384	0.969523497	309	299	SPL	Lung
315	0.783205537	302	293	MLN	Ileum
384	0.968443241	91	306	SPL	PBL
359	0.917741673	290	75	Colon	Colon
306	0.786775313	89	75	PBL	Colon
368	0.944466272	89	296	PBL	Jejunum
283	0.668429669	89	303	PBL	MLN
339	0.860702269	288	304	BM	MLN
361	0.925689535	296	81	Jejunum	Jejunum
365	0.946197317	299	82	Lung	Lung
383	0.974400961	92	310	SPL	SPL
384	0.976798881	86	310	MLN	SPL
275	0.631867618	82	92	Lung	SPL
200	0	92	92	SPL	SPL
268	0.560320873	305	92	PBL	SPL
382	0.973085725	75	306	Colon	PBL
380	0.96269095	306	305	PBL	PBL
257	0.541948827	82	84	Lung	Lung
290	0.710124236	75	305	Colon	PBL
290	0.703903347	303	75	MLN	Colon
356	0.909856018	74	300	Colon	Lung
355	0.950869084	84	300	Lung	Lung
384	0.966974851	300	309	Lung	SPL
248	0.439596196	91	302	SPL	MLN
290	0.72308357	83	91	Lung	SPL
372	0.940816402	299	289	Lung	BM
378	0.957645737	296	289	Jejunum	BM
293	0.733355086	81	76	Jejunum	Ileum
381	0.974549702	306	76	PBL	Ileum
355	0.935544085	79	301	Jejunum	Lung
352	0.912423069	301	80	Lung	Jejunum
355	0.931909245	81	291	Jejunum	Colon
348	0.915007126	81	288	Jejunum	BM
366	0.933255525	90	299	PBL	Lung
268	0.599859662	90	304	PBL	MLN
295	0.728629392	92	90	SPL	PBL
365	0.921802439	292	298	Colon	Jejunum
384	0.974498012	75	309	Colon	SPL
288	0.725151665	87	80	MLN	Jejunum
363	0.947654962	87	299	MLN	Lung
353	0.923174398	87	292	MLN	Colon
359	0.927060186	291	78	Colon	Ileum
354	0.917052854	291	303	Colon	MLN
355	0.916473241	292	85	Colon	MLN
351	0.906886262	292	304	Colon	MLN
345	0.899913043	88	295	PBL	Ileum
298	0.734292188	83	92	Lung	SPL
267	0.657632663	83	304	Lung	MLN
380	0.96763018	88	306	PBL	PBL
383	0.967926351	306	294	PBL	Ileum
366	0.92778704	307	78	PBL	Ileum
344	0.874498509	88	288	PBL	BM
380	0.957887133	288	308	BM	SPL
368	0.938094282	71	296	BM	Jejunum
369	0.940779759	296	70	Jejunum	BM
367	0.944333746	296	75	Jejunum	Colon
361	0.927747721	303	296	MLN	Jejunum
357	0.917488549	290	302	Colon	MLN
366	0.948356222	299	80	Lung	Jejunum
378	0.977919212	308	84	SPL	Lung
334	0.848519969	294	72	Ileum	BM
335	0.839830105	294	297	Ileum	Jejunum
298	0.797346071	84	75	Lung	Colon
293	0.720177756	86	75	MLN	Colon
210	0.129040533	302	303	MLN	MLN
208	0.115240798	302	304	MLN	MLN
250	0.546525381	85	82	MLN	Lung
263	0.55568793	91	93	SPL	SPL
296	0.751602939	91	76	SPL	Ileum
319	0.775966186	91	71	SPL	BM
354	0.914116818	295	91	Ileum	SPL
331	0.875367156	93	293	SPL	Ileum
323	0.816233426	293	85	Ileum	MLN
351	0.882035632	293	301	Ileum	Lung
374	0.946659414	298	289	Jejunum	BM
293	0.733355086	76	81	Ileum	Jejunum
358	0.921453684	76	291	Ileum	Colon
362	0.946220648	93	292	SPL	Colon
330	0.831962527	72	93	BM	SPL
261	0.532415886	85	93	MLN	SPL
383	0.979561462	310	93	SPL	SPL
368	0.958569507	296	93	Jejunum	SPL
367	0.923873049	307	301	PBL	Lung
283	0.709475926	81	87	Jejunum	MLN
381	0.975265351	310	81	SPL	Jejunum
356	0.924120088	292	81	Colon	Jejunum
276	0.686384067	302	81	MLN	Jejunum
366	0.931315305	74	298	Colon	Jejunum
362	0.922004488	298	305	Jejunum	PBL
362	0.92131767	298	304	Jejunum	MLN
383	0.985971307	309	87	SPL	MLN
384	0.96663641	290	309	Colon	SPL
285	0.654043733	92	87	SPL	MLN
315	0.802849066	87	297	MLN	Jejunum
295	0.722860534	87	75	MLN	Colon
342	0.881201394	87	288	MLN	BM
355	0.916133108	291	75	Colon	Colon
383	0.971881832	77	306	Ileum	PBL
381	0.962622534	299	306	Lung	PBL
311	0.806272883	77	79	Ileum	Jejunum
348	0.880534133	288	78	BM	Ileum
381	0.966269303	288	310	BM	SPL
200	0	296	296	Jejunum	Jejunum
366	0.937205901	75	307	Colon	PBL
376	0.952562469	307	92	PBL	SPL
365	0.92052854	307	302	PBL	MLN
298	0.715778626	70	88	BM	PBL
269	0.609503055	305	88	PBL	PBL
366	0.938610922	299	85	Lung	MLN
362	0.924206252	299	302	Lung	MLN
382	0.967320128	310	70	SPL	BM
318	0.772905508	74	75	Colon	Colon
308	0.756169832	304	74	MLN	Colon
315	0.772873953	85	72	MLN	BM
245	0.517814745	82	86	Lung	MLN
307	0.725251744	71	86	BM	MLN
304	0.711983095	71	302	BM	MLN
257	0.541948827	84	82	Lung	Lung
372	0.950532338	289	297	BM	Jejunum
264	0.64021037	82	87	Lung	MLN
335	0.841929648	74	92	Colon	SPL
367	0.932502128	74	307	Colon	PBL
384	0.975021195	309	74	SPL	Colon
308	0.750488877	86	74	MLN	Colon
298	0.715778626	88	70	PBL	BM
302	0.739760539	73	70	Colon	BM
309	0.753577805	78	76	Ileum	Ileum
329	0.818128364	78	294	Ileum	Ileum
351	0.87656254	300	301	Lung	Lung
367	0.924009498	299	307	Lung	PBL
368	0.926723004	290	307	Colon	PBL
308	0.798990117	83	77	Lung	Ileum
347	0.903993562	288	83	BM	Lung
327	0.809102521	91	72	SPL	BM
318	0.820783324	72	81	BM	Jejunum
363	0.942156961	72	291	BM	Colon
355	0.939775314	93	295	SPL	Ileum
288	0.716560385	80	85	Jejunum	MLN
311	0.820867572	71	84	BM	Lung
303	0.787798343	75	88	Colon	PBL
345	0.899913043	295	88	Ileum	PBL
327	0.845800107	293	88	Ileum	PBL
288	0.747824955	90	81	PBL	Jejunum
277	0.649150276	85	90	MLN	PBL
361	0.926608755	290	90	Colon	PBL
265	0.583953176	91	82	SPL	Lung
255	0.486870132	91	305	SPL	PBL
382	0.970875497	295	310	Ileum	SPL
352	0.892656575	292	295	Colon	Ileum
311	0.806272883	79	77	Jejunum	Ileum
200	0	85	85	MLN	MLN
304	0.775795943	77	81	Ileum	Jejunum
367	0.94434434	299	75	Lung	Colon
381	0.962622534	306	299	PBL	Lung
381	0.975265351	81	310	Jejunum	SPL
383	0.984073922	310	84	SPL	Lung
383	0.973584398	86	306	MLN	PBL
200	0	84	84	Lung	Lung
335	0.839830105	297	294	Jejunum	Ileum
311	0.783365726	297	305	Jejunum	PBL
359	0.905945074	298	297	Jejunum	Jejunum
303	0.758265348	78	87	Ileum	MLN
352	0.912180306	300	87	Lung	MLN
279	0.646656385	87	91	MLN	SPL
352	0.912180306	87	300	MLN	Lung
377	0.955732809	308	70	SPL	BM
285	0.664239252	304	70	MLN	BM
319	0.799319286	78	72	Ileum	BM
200	0	78	78	Ileum	Ileum
300	0.732285564	78	303	Ileum	MLN
312	0.773356975	75	78	Colon	Ileum
331	0.852522747	294	80	Ileum	Jejunum
366	0.925388503	298	301	Jejunum	Lung
363	0.938822372	93	300	SPL	Lung
355	0.910581502	76	300	Ileum	Lung
383	0.966736604	307	306	PBL	PBL
365	0.92139885	307	303	PBL	MLN
359	0.930487678	291	83	Colon	Lung
330	0.828443702	72	293	BM	Ileum
355	0.888141437	72	301	BM	Lung
383	0.967336528	306	72	PBL	BM
297	0.782001514	88	80	PBL	Jejunum
343	0.874647228	80	295	Jejunum	Ileum
280	0.684067347	80	305	Jejunum	PBL
344	0.893575403	288	80	BM	Jejunum
316	0.7924556	75	71	Colon	BM
369	0.933696219	289	71	BM	BM
358	0.921955209	292	71	Colon	BM
304	0.711983095	302	71	MLN	BM
286	0.704143724	90	76	PBL	Ileum
366	0.935083804	296	76	Jejunum	Ileum
357	0.910363139	292	76	Colon	Ileum
290	0.72019992	73	90	Colon	PBL
300	0.784125622	79	73	Jejunum	Colon
298	0.71046996	88	89	PBL	PBL
361	0.926608755	90	290	PBL	Colon
384	0.989871749	309	84	SPL	Lung
322	0.795521567	293	77	Ileum	Ileum
361	0.907078129	293	296	Ileum	Jejunum
316	0.784332602	293	305	Ileum	PBL
358	0.918108224	290	305	Colon	PBL
340	0.866792081	295	305	Ileum	PBL
284	0.665134724	305	89	PBL	PBL
307	0.828192863	79	75	Jejunum	Colon
282	0.711103227	79	86	Jejunum	MLN
279	0.701432793	79	303	Jejunum	MLN
345	0.877789107	288	85	BM	MLN
237	0.359368866	86	85	MLN	MLN
228	0.293780422	302	85	MLN	MLN
364	0.935481637	292	92	Colon	SPL
360	0.918436284	292	288	Colon	BM
370	0.963334328	81	289	Jejunum	BM
376	0.951252415	289	291	BM	Colon
382	0.963901729	289	306	BM	PBL
382	0.965945292	299	310	Lung	SPL
381	0.970876877	310	302	SPL	MLN
381	0.970592587	310	304	SPL	MLN
378	0.974394096	308	81	SPL	Jejunum
279	0.637545993	92	84	SPL	Lung
382	0.991202651	84	306	Lung	PBL
240	0.502497397	304	82	MLN	Lung
368	0.941033837	297	299	Jejunum	Lung
363	0.920654404	297	290	Jejunum	Colon
319	0.82177003	293	87	Ileum	MLN
248	0.469461333	87	302	MLN	MLN
379	0.960290091	308	74	SPL	Colon
300	0.734142548	304	78	MLN	Ileum
334	0.848519969	72	294	BM	Ileum
356	0.903635522	294	300	Ileum	Lung
324	0.808140233	294	305	Ileum	PBL
373	0.941170886	289	300	BM	Lung
363	0.922282485	300	91	Lung	SPL
371	0.93729237	72	307	BM	PBL
369	0.934924486	307	89	PBL	PBL
283	0.664720768	83	81	Lung	Jejunum
278	0.645262807	83	84	Lung	Lung
327	0.809102521	72	91	BM	SPL
321	0.822357386	72	80	BM	Jejunum
350	0.892198119	72	295	BM	Ileum
359	0.932355263	301	93	Lung	SPL
352	0.892468504	301	77	Lung	Ileum
355	0.935544085	301	79	Lung	Jejunum
348	0.875311944	301	90	Lung	PBL
347	0.87758792	301	304	Lung	MLN
305	0.780021475	73	93	Colon	SPL
282	0.613878037	92	93	SPL	SPL
305	0.71342986	71	305	BM	PBL
282	0.671493068	76	85	Ileum	MLN
281	0.661119101	73	304	Colon	MLN
285	0.679920981	90	88	PBL	PBL
293	0.68199612	89	90	PBL	PBL
323	0.810040783	90	293	PBL	Ileum
382	0.96123504	309	90	SPL	PBL
385	0.968117476	310	309	SPL	SPL
322	0.795521567	77	293	Ileum	Ileum
321	0.880119344	84	293	Lung	Ileum
381	0.970810231	293	310	Ileum	SPL
274	0.652679348	91	84	SPL	Lung
359	0.914972189	292	91	Colon	SPL
355	0.887617889	291	290	Colon	Colon
357	0.915624656	303	290	MLN	Colon
359	0.933870703	89	291	PBL	Colon
283	0.67078094	89	302	PBL	MLN
291	0.707847593	84	79	Lung	Jejunum
282	0.711103227	86	79	MLN	Jejunum
228	0.290861958	85	303	MLN	MLN
378	0.958308391	77	308	Ileum	SPL
365	0.926369694	296	77	Jejunum	Ileum
382	0.962910458	296	308	Jejunum	SPL
366	0.96298085	84	299	Lung	Lung
382	0.965945292	310	299	SPL	Lung
377	0.952353854	308	303	SPL	MLN
377	0.952353854	303	308	MLN	SPL
275	0.631867618	92	82	SPL	Lung
267	0.557746522	304	92	MLN	SPL
359	0.91759335	297	300	Jejunum	Lung
353	0.903361982	300	86	Lung	MLN
364	0.922162482	290	300	Colon	Lung
263	0.55568793	93	91	SPL	SPL
328	0.832378267	74	91	Colon	SPL
378	0.952105117	308	91	SPL	SPL
352	0.891995138	288	91	BM	SPL
364	0.930067643	299	293	Lung	Ileum
372	0.959823154	93	289	SPL	BM
371	0.953825928	85	289	MLN	BM
371	0.945825617	294	289	Ileum	BM
385	0.972466117	289	310	BM	SPL
380	0.958428541	289	308	BM	SPL
369	0.957571781	87	289	MLN	BM
318	0.794085931	76	74	Ileum	Colon
291	0.731660921	93	90	SPL	PBL
279	0.614104361	93	87	SPL	MLN
351	0.893456738	301	85	Lung	MLN
384	0.969339256	301	309	Lung	SPL
318	0.820783324	81	72	Jejunum	BM
327	0.830700556	90	294	PBL	Ileum
385	0.97030255	306	309	PBL	SPL
248	0.469461333	302	87	MLN	MLN
362	0.933518278	71	291	BM	Colon
355	0.919553312	291	305	Colon	PBL
364	0.935481637	92	292	SPL	Colon
360	0.903959431	296	295	Jejunum	Ileum
288	0.698659208	80	83	Jejunum	Lung
267	0.655546164	303	83	MLN	Lung
379	0.977688061	306	82	PBL	Lung
365	0.92906829	78	299	Ileum	Lung
312	0.775307573	89	92	PBL	SPL
313	0.76649915	71	77	BM	Ileum
297	0.714570378	304	77	MLN	Ileum
347	0.875734869	294	288	Ileum	BM
366	0.932168844	71	290	BM	Colon
361	0.953783733	290	82	Colon	Lung
382	0.978412201	82	310	Lung	SPL
200	0	294	294	Ileum	Ileum
315	0.752456642	70	72	BM	BM
309	0.739268888	302	72	MLN	BM
309	0.752474898	92	70	SPL	BM
239	0.493889974	82	303	Lung	MLN
315	0.798153888	85	297	MLN	Jejunum
317	0.830184403	297	82	Jejunum	Lung
372	0.950532338	297	289	Jejunum	BM
311	0.782566278	297	304	Jejunum	MLN
359	0.941485351	290	87	Colon	MLN
380	0.987255705	87	306	MLN	PBL
371	0.957162596	289	74	BM	Colon
299	0.735577342	70	76	BM	Ileum
324	0.806285423	70	293	BM	Ileum
381	0.964110058	70	306	BM	PBL
314	0.795541615	78	80	Ileum	Jejunum
341	0.847502122	295	78	Ileum	Ileum
382	0.971907055	306	78	PBL	Ileum
329	0.863882451	81	294	Jejunum	Ileum
361	0.931150656	81	298	Jejunum	Jejunum
361	0.931150656	298	81	Jejunum	Jejunum
355	0.91176301	75	300	Colon	Lung
355	0.906189859	300	73	Lung	Colon
362	0.923810367	300	291	Lung	Colon
351	0.891817949	303	300	MLN	Lung
374	0.942270249	307	289	PBL	BM
372	0.938399311	307	296	PBL	Jejunum
320	0.80316449	76	72	Ileum	BM
321	0.817637634	75	72	Colon	BM
384	0.968624423	309	72	SPL	BM
352	0.896724813	73	301	Colon	Lung
301	0.765657556	91	80	SPL	Jejunum
290	0.689320347	80	76	Jejunum	Ileum
290	0.739084605	80	90	Jejunum	PBL
369	0.933696219	71	289	BM	BM
358	0.921453684	291	76	Colon	Ileum
349	0.882871789	295	76	Ileum	Ileum
347	0.888775077	288	76	BM	Ileum
200	0	73	73	Colon	Colon
354	0.898980343	291	73	Colon	Colon
381	0.970430843	306	73	PBL	Colon
382	0.973506361	88	310	PBL	SPL
268	0.60710622	304	88	MLN	PBL
277	0.649150276	90	85	PBL	MLN
356	0.916815687	90	292	PBL	Colon
384	0.964095439	309	89	SPL	PBL
383	0.969396712	309	305	SPL	PBL
384	0.971629787	293	309	Ileum	SPL
325	0.813771592	293	75	Ileum	Colon
315	0.782861682	304	293	MLN	Ileum
304	0.766062609	91	89	SPL	PBL
376	0.943432168	308	290	SPL	Colon
349	0.911194573	79	295	Jejunum	Ileum
291	0.707115545	89	85	PBL	MLN
382	0.962638675	89	306	PBL	PBL
347	0.86996014	89	288	PBL	BM
297	0.715407511	77	305	Ileum	PBL
307	0.772860248	75	77	Colon	Ileum
348	0.890512053	288	75	BM	Colon
343	0.869106833	86	288	MLN	BM
372	0.945342771	299	296	Lung	Jejunum
200	0	289	289	BM	BM
384	0.967998823	291	310	Colon	SPL
380	0.956618685	308	291	SPL	Colon
377	0.95383156	304	308	MLN	SPL
280	0.695110034	81	86	Jejunum	MLN
359	0.958493112	291	84	Colon	Lung
354	0.917052854	303	291	MLN	Colon
317	0.77916958	80	297	Jejunum	Jejunum
328	0.833549641	297	89	Jejunum	PBL
383	0.975687356	297	310	Jejunum	SPL
311	0.782566278	304	297	MLN	Jejunum
363	0.945113357	87	298	MLN	Jejunum
251	0.472643356	87	86	MLN	MLN
248	0.474052655	87	305	MLN	PBL
309	0.755152936	74	303	Colon	MLN
356	0.909856018	300	74	Lung	Colon
348	0.876786836	288	74	BM	Colon
359	0.924687276	70	292	BM	Colon
384	0.968155055	309	70	SPL	BM
325	0.800478043	78	293	Ileum	Ileum
366	0.92778704	78	307	Ileum	PBL
300	0.734142548	78	304	Ileum	MLN
300	0.732285564	303	78	MLN	Ileum
331	0.838845229	294	85	Ileum	MLN
378	0.951619095	294	308	Ileum	SPL
366	0.921143859	307	298	PBL	Jejunum
351	0.87656254	301	300	Lung	Lung
355	0.914382753	300	88	Lung	PBL
366	0.927691792	77	307	Ileum	PBL
384	0.967953251	307	309	PBL	SPL
272	0.672317079	83	86	Lung	MLN
383	0.967336528	72	306	BM	PBL
358	0.922144621	292	72	Colon	BM
349	0.895546808	301	88	Lung	PBL
305	0.71342986	305	71	PBL	BM
293	0.787148593	84	73	Lung	Colon
293	0.723185474	90	91	PBL	SPL
388	0.980056832	309	296	SPL	Jejunum
385	0.972363569	309	86	SPL	MLN
362	0.92638881	291	91	Colon	SPL
362	0.932342183	89	290	PBL	Colon
361	0.953783733	82	290	Lung	Colon
358	0.920395948	85	290	MLN	Colon
375	0.946492726	290	289	Colon	BM
376	0.943432168	290	308	Colon	SPL
340	0.866792081	305	295	PBL	Ileum
280	0.708938568	305	79	PBL	Jejunum
355	0.920008638	292	86	Colon	MLN
351	0.90719485	302	292	MLN	Colon
355	0.917859533	77	291	Ileum	Colon
304	0.775795943	81	77	Jejunum	Ileum
348	0.915007126	288	81	BM	Jejunum
361	0.929290921	296	304	Jejunum	MLN
361	0.929979642	305	296	PBL	Jejunum
361	0.929290921	304	296	MLN	Jejunum
363	0.930334995	305	299	PBL	Lung
382	0.978412201	310	82	SPL	Lung
377	0.954118866	308	302	SPL	MLN
380	0.96269095	305	306	PBL	PBL
248	0.555167581	304	84	MLN	Lung
219	0.220065939	302	305	MLN	PBL
380	0.964386068	297	308	Jejunum	SPL
279	0.706612426	87	83	MLN	Lung
285	0.654043733	87	92	MLN	SPL
308	0.750488877	74	86	Colon	MLN
324	0.806285423	293	70	Ileum	BM
285	0.653905219	302	70	MLN	BM
309	0.753577805	76	78	Ileum	Ileum
311	0.803326965	78	81	Ileum	Jejunum
370	0.949874611	78	289	Ileum	BM
378	0.958403404	308	78	SPL	Ileum
329	0.895191172	84	294	Lung	Ileum
325	0.809392944	294	303	Ileum	MLN
365	0.933118677	299	294	Lung	Ileum
330	0.806217205	295	294	Ileum	Ileum
367	0.961204101	93	298	SPL	Jejunum
362	0.914785905	77	298	Ileum	Jejunum
364	0.927502148	90	298	PBL	Jejunum
355	0.910581502	300	76	Lung	Ileum
367	0.936157748	307	76	PBL	Ileum
382	0.970305602	72	310	BM	SPL
363	0.942156961	291	72	Colon	BM
350	0.892198119	295	72	Ileum	BM
351	0.900879251	76	301	Ileum	Lung
353	0.89130069	301	89	Lung	PBL
373	0.938146913	301	289	Lung	BM
359	0.912123652	301	292	Lung	Colon
302	0.772872883	93	81	SPL	Jejunum
200	0	80	80	Jejunum	Jejunum
278	0.677705751	80	302	Jejunum	MLN
319	0.775966186	71	91	BM	SPL
368	0.938094282	296	71	Jejunum	BM
347	0.888775077	76	288	Ileum	BM
385	0.97596273	309	76	SPL	Ileum
272	0.633638799	304	76	MLN	Ileum
282	0.660341902	303	73	MLN	Colon
307	0.782407067	77	88	Ileum	PBL
356	0.93911909	88	292	PBL	Colon
293	0.775715164	81	88	Jejunum	PBL
282	0.757479918	84	88	Lung	PBL
278	0.735930282	90	82	PBL	Lung
384	0.989871749	84	309	Lung	SPL
383	0.971625917	302	309	MLN	SPL
352	0.892919913	293	292	Ileum	Colon
358	0.93885766	81	290	Jejunum	Colon
359	0.917741673	75	290	Colon	Colon
348	0.940495379	82	295	Lung	Ileum
345	0.945997405	84	295	Lung	Ileum
372	0.94309335	289	295	BM	Ileum
200	0	295	295	Ileum	Ileum
296	0.802854208	89	84	PBL	Lung
369	0.945551599	89	289	PBL	BM
284	0.665134724	89	305	PBL	PBL
307	0.770194669	79	92	Jejunum	SPL
383	0.98246923	79	306	Jejunum	PBL
364	0.938427772	296	85	Jejunum	MLN
355	0.947064361	84	292	Lung	Colon
365	0.928967904	299	77	Lung	Ileum
348	0.88043551	288	77	BM	Ileum
378	0.957645737	289	296	BM	Jejunum
361	0.929590961	302	296	MLN	Jejunum
385	0.972466117	310	289	SPL	BM
381	0.96863597	310	305	SPL	PBL
382	0.985128774	81	306	Jejunum	PBL
359	0.958493112	84	291	Lung	Colon
247	0.547035349	84	303	Lung	MLN
314	0.773765764	81	297	Jejunum	Jejunum
320	0.841465508	84	297	Lung	Jejunum
386	0.979074911	297	309	Jejunum	SPL
358	0.89750101	296	297	Jejunum	Jejunum
275	0.644364133	87	88	MLN	PBL
318	0.781810502	71	74	BM	Colon
316	0.794113236	74	85	Colon	MLN
357	0.906675099	74	290	Colon	Colon
348	0.876786836	74	288	Colon	BM
315	0.752456642	72	70	BM	BM
313	0.821439268	83	78	Lung	Ileum
328	0.825904795	86	294	MLN	Ileum
371	0.941610258	72	298	BM	Jejunum
374	0.946659414	289	298	BM	Jejunum
363	0.922282485	91	300	SPL	Lung
356	0.924775003	300	80	Lung	Jejunum
367	0.931402463	300	92	Lung	SPL
373	0.941170886	300	289	Lung	BM
367	0.931107423	300	296	Lung	Jejunum
353	0.903361982	86	300	MLN	Lung
368	0.926723004	307	290	PBL	Colon
370	0.930542007	307	288	PBL	BM
304	0.804568493	83	75	Lung	Colon
384	0.978011423	83	306	Lung	PBL
200	0	72	72	BM	BM
309	0.745639822	72	304	BM	MLN
355	0.888141437	301	72	Lung	BM
359	0.932355263	93	301	SPL	Lung
322	0.793475759	93	71	SPL	BM
382	0.981469262	93	306	SPL	PBL
348	0.882764016	71	295	BM	Ileum
274	0.64085676	305	76	PBL	Ileum
354	0.898980343	73	291	Colon	Colon
364	0.930299515	73	296	Colon	Jejunum
369	0.953498232	88	289	PBL	BM
382	0.973506361	310	88	SPL	PBL
366	0.933255525	299	90	Lung	PBL
385	0.972363569	86	309	MLN	SPL
352	0.892919913	292	293	Colon	Ileum
319	0.799020202	86	293	MLN	Ileum
282	0.606854106	92	91	SPL	SPL
362	0.942163681	290	79	Colon	Jejunum
357	0.897483341	290	295	Colon	Ileum
359	0.918371113	290	86	Colon	MLN
358	0.913941974	291	295	Colon	Ileum
358	0.926399126	295	92	Ileum	SPL
379	0.959686359	308	89	SPL	PBL
200	0	79	79	Jejunum	Jejunum
290	0.720535731	79	82	Jejunum	Lung
258	0.591941817	85	84	MLN	Lung
232	0.328071212	305	85	PBL	MLN
355	0.920008638	86	292	MLN	Colon
297	0.714570378	77	304	Ileum	MLN
361	0.927747721	296	303	Jejunum	MLN
383	0.961485937	310	308	SPL	SPL
276	0.683973162	81	303	Jejunum	MLN
382	0.985128774	306	81	PBL	Jejunum
332	0.819634464	297	72	Jejunum	BM
200	0	87	87	MLN	MLN
306	0.744616939	70	77	BM	Ileum
294	0.708690706	70	85	BM	MLN
296	0.77782029	70	84	BM	Lung
384	0.968155055	70	309	BM	SPL
290	0.681334845	86	70	MLN	BM
311	0.842840854	84	78	Lung	Ileum
314	0.790623899	78	89	Ileum	PBL
321	0.820431496	78	93	Ileum	SPL
307	0.728911831	78	77	Ileum	Ileum
364	0.926158608	296	78	Jejunum	Ileum
328	0.825904795	294	86	Ileum	MLN
324	0.810861335	294	302	Ileum	MLN
371	0.945825617	289	294	BM	Ileum
364	0.927502148	298	90	Jejunum	PBL
378	0.952040653	308	298	SPL	Jejunum
367	0.931107423	296	300	Jejunum	Lung
357	0.934116883	300	83	Lung	Lung
365	0.923606312	307	305	PBL	PBL
290	0.72308357	91	83	SPL	Lung
286	0.729556929	83	90	Lung	PBL
348	0.917599328	83	295	Lung	Ileum
358	0.922144621	72	292	BM	Colon
315	0.743302012	71	72	BM	BM
347	0.875982459	303	301	MLN	Lung
317	0.818176116	93	77	SPL	Ileum
252	0.492710936	93	305	SPL	PBL
302	0.773048057	80	93	Jejunum	SPL
286	0.731093858	80	82	Jejunum	Lung
278	0.677705751	302	80	MLN	Jejunum
307	0.725251744	86	71	MLN	BM
305	0.717372536	303	71	MLN	BM
297	0.753499704	76	79	Ileum	Jejunum
299	0.714780287	75	73	Colon	Colon
345	0.87978689	90	295	PBL	Ileum
383	0.967741985	289	309	BM	SPL
383	0.984363143	309	82	SPL	Lung
364	0.930067643	293	299	Ileum	Lung
282	0.606854106	91	92	SPL	SPL
359	0.922234664	290	77	Colon	Ileum
359	0.918371113	86	290	MLN	Colon
368	0.925185007	292	296	Colon	Jejunum
307	0.772860248	77	75	Ileum	Colon
297	0.714935073	302	77	MLN	Ileum
368	0.926096509	288	299	BM	Lung
370	0.94154545	291	296	Colon	Jejunum
378	0.955210413	92	289	SPL	BM
371	0.949008841	289	86	BM	MLN
371	0.949008841	86	289	MLN	BM
366	0.96298085	299	84	Lung	Lung
268	0.560320873	92	305	SPL	PBL
316	0.803553513	75	92	Colon	SPL
247	0.547035349	303	84	MLN	Lung
302	0.772841953	79	91	Jejunum	SPL
301	0.765657556	80	91	Jejunum	SPL
259	0.513409891	85	91	MLN	SPL
314	0.746605405	294	293	Ileum	Ileum
323	0.842724318	293	81	Ileum	Jejunum
382	0.967716205	306	293	PBL	Ileum
371	0.949907537	289	77	BM	Ileum
372	0.940816402	289	299	BM	Lung
300	0.784125622	73	79	Colon	Jejunum
310	0.780411275	73	92	Colon	SPL
384	0.97196155	73	309	Colon	SPL
313	0.771420121	71	73	BM	Colon
295	0.72817422	93	88	SPL	PBL
302	0.772872883	81	93	Jejunum	SPL
303	0.774022394	92	81	SPL	Jejunum
279	0.748016269	90	84	PBL	Lung
271	0.616534679	86	90	MLN	PBL
371	0.941610258	298	72	Jejunum	BM
363	0.910788819	298	290	Jejunum	Colon
384	0.968624423	72	309	BM	SPL
384	0.975021195	74	309	Colon	SPL
365	0.943709375	307	87	PBL	MLN
365	0.943709375	87	307	MLN	PBL
248	0.469024581	304	87	MLN	MLN
360	0.944458604	82	291	Lung	Colon
354	0.910636574	75	292	Colon	Colon
355	0.912434904	292	78	Colon	Ileum
352	0.90785433	305	292	PBL	Colon
346	0.891643491	85	295	MLN	Ileum
344	0.863899081	297	295	Jejunum	Ileum
298	0.770336692	89	83	PBL	Lung
275	0.689764152	83	85	Lung	MLN
267	0.655546164	83	303	Lung	MLN
313	0.821439268	78	83	Ileum	Lung
364	0.943127426	290	83	Colon	Lung
382	0.961766589	306	71	PBL	BM
383	0.963680323	308	306	SPL	PBL
368	0.959509982	79	299	Jejunum	Lung
365	0.929116141	79	296	Jejunum	Jejunum
318	0.826755693	71	79	BM	Jejunum
313	0.775932961	78	70	Ileum	BM
312	0.773356975	78	75	Ileum	Colon
361	0.922720523	78	290	Ileum	Colon
200	0	89	89	PBL	PBL
369	0.934924486	89	307	PBL	PBL
348	0.88043551	77	288	Ileum	BM
364	0.936178618	296	86	Jejunum	MLN
363	0.939580809	80	290	Jejunum	Colon
317	0.838108146	82	74	Lung	Colon
311	0.751444604	72	86	BM	MLN
311	0.747293598	71	85	BM	MLN
250	0.546525381	82	85	Lung	MLN
326	0.80886705	297	74	Jejunum	Colon
355	0.905234848	297	301	Jejunum	Lung
311	0.780774975	297	303	Jejunum	MLN
363	0.945113357	298	87	Jejunum	MLN
300	0.755851166	87	77	MLN	Ileum
381	0.982767108	87	310	MLN	SPL
359	0.941485351	87	290	MLN	Colon
327	0.850218744	74	93	Colon	SPL
382	0.976852864	310	74	SPL	Colon
330	0.834109014	294	70	Ileum	BM
311	0.803326965	81	78	Jejunum	Ileum
341	0.847502122	78	295	Ileum	Ileum
303	0.741044662	78	86	Ileum	MLN
334	0.852201496	294	89	Ileum	PBL
366	0.925388503	301	298	Lung	Jejunum
362	0.922004488	305	298	PBL	Jejunum
357	0.934116883	83	300	Lung	Lung
356	0.924775003	80	300	Jejunum	Lung
368	0.93464622	85	307	MLN	PBL
368	0.927143	86	307	MLN	PBL
298	0.770336692	83	89	Lung	PBL
267	0.658038335	83	302	Lung	MLN
269	0.66109492	305	83	PBL	Lung
318	0.76857979	72	88	BM	PBL
320	0.838178509	82	72	Lung	BM
370	0.930253745	299	72	Lung	BM
309	0.746444444	305	72	PBL	BM
354	0.930454027	82	301	Lung	Lung
357	0.906800728	301	91	Lung	SPL
353	0.902546035	301	75	Lung	Colon
367	0.930853519	301	296	Lung	Jejunum
347	0.875387447	301	305	Lung	PBL
385	0.982790502	93	309	SPL	SPL
368	0.958569507	93	296	SPL	Jejunum
244	0.446451733	93	304	SPL	MLN
368	0.947493949	299	93	Lung	SPL
354	0.915242717	288	93	BM	SPL
381	0.972635033	310	80	SPL	Jejunum
311	0.804415796	82	71	Lung	BM
313	0.782692635	71	76	BM	Ileum
385	0.97596273	76	309	Ileum	SPL
327	0.817278951	76	293	Ileum	Ileum
351	0.887062287	73	292	Colon	Colon
377	0.956875962	308	73	SPL	Colon
281	0.661119101	304	73	MLN	Colon
387	0.979393166	309	292	SPL	Colon
382	0.964602147	288	309	BM	SPL
316	0.798629297	77	91	Ileum	SPL
265	0.583953176	82	91	Lung	SPL
352	0.881106673	290	292	Colon	Colon
368	0.931428645	290	288	Colon	BM
345	0.945997405	295	84	Ileum	Lung
358	0.913941974	295	291	Ileum	Colon
297	0.803117499	82	89	Lung	PBL
348	0.86717359	291	292	Colon	Colon
370	0.950423584	82	289	Lung	BM
378	0.955210413	289	92	BM	SPL
369	0.939959655	302	289	MLN	BM
365	0.946197317	82	299	Lung	Lung
378	0.972347637	82	308	Lung	SPL
384	0.973831766	306	92	PBL	SPL
271	0.572711818	86	92	MLN	SPL
200	0	305	305	PBL	PBL
301	0.81565089	82	75	Lung	Colon
328	0.833549641	89	297	PBL	Jejunum
332	0.819634464	72	297	BM	Jejunum
324	0.814894932	297	76	Jejunum	Ileum
319	0.813380109	297	90	Jejunum	PBL
320	0.841465508	297	84	Jejunum	Lung
288	0.725151665	80	87	Jejunum	MLN
248	0.466778229	303	87	MLN	MLN
317	0.825081877	81	74	Jejunum	Colon
319	0.823654735	83	74	Lung	Colon
335	0.841929648	92	74	SPL	Colon
331	0.821505924	294	74	Ileum	Colon
347	0.878333706	295	74	Ileum	Colon
296	0.774048981	70	82	BM	Lung
331	0.859825798	88	294	PBL	Ileum
364	0.937079934	79	298	Jejunum	Jejunum
384	0.96960021	298	309	Jejunum	SPL
320	0.822656415	83	72	Lung	BM
325	0.853758041	293	83	Ileum	Lung
384	0.978011423	306	83	PBL	Lung
323	0.848062634	72	79	BM	Jejunum
353	0.878973234	71	301	BM	Lung
363	0.919436715	301	92	Lung	SPL
366	0.925083207	301	290	Lung	Colon
261	0.532415886	93	85	SPL	MLN
362	0.946220648	292	93	Colon	SPL
312	0.741658815	89	71	PBL	BM
298	0.762852139	75	76	Colon	Ileum
322	0.793451313	73	293	Colon	Ileum
344	0.874498509	288	88	BM	PBL
341	0.856008966	288	90	BM	PBL
200	0	293	293	Ileum	Ileum
255	0.486870132	305	91	PBL	SPL
352	0.881106673	292	290	Colon	Colon
346	0.864199781	77	295	Ileum	Ileum
360	0.903959431	295	296	Ileum	Jejunum
340	0.866379394	295	302	Ileum	MLN
351	0.885488915	288	295	BM	Ileum
360	0.935941102	79	292	Jejunum	Colon
307	0.770194669	92	79	SPL	Jejunum
279	0.703817774	302	79	MLN	Jejunum
356	0.924120088	81	292	Jejunum	Colon
347	0.918269084	288	82	BM	Lung
380	0.957793013	288	306	BM	PBL
371	0.972429218	84	289	Lung	BM
374	0.943052463	299	92	Lung	SPL
381	0.96863597	305	310	PBL	SPL
379	0.957090622	308	75	SPL	Colon
276	0.685991623	304	81	MLN	Jejunum
247	0.549729315	84	302	Lung	MLN
227	0.282445274	304	86	MLN	MLN
363	0.938822372	300	93	Lung	SPL
355	0.900420836	300	295	Lung	Ileum
304	0.766062609	89	91	PBL	SPL
293	0.726420216	88	91	PBL	SPL
320	0.823033216	78	91	Ileum	SPL
341	0.864366607	294	91	Ileum	SPL
384	0.971629787	309	293	SPL	Ileum
323	0.874341414	293	82	Ileum	Lung
281	0.661897025	73	305	Colon	PBL
352	0.896724813	301	73	Lung	Colon
351	0.887062287	292	73	Colon	Colon
354	0.915242717	93	288	SPL	BM
353	0.902546035	75	301	Colon	Lung
353	0.894745049	301	74	Lung	Colon
291	0.668917237	81	79	Jejunum	Jejunum
283	0.709475926	87	81	MLN	Jejunum
303	0.756775242	90	77	PBL	Ileum
314	0.7595883	90	72	PBL	BM
286	0.729556929	90	83	PBL	Lung
308	0.741699471	90	71	PBL	BM
357	0.927914872	291	90	Colon	PBL
364	0.935622264	296	90	Jejunum	PBL
268	0.600263821	302	90	MLN	PBL
384	0.96960021	309	298	SPL	Jejunum
385	0.972477243	92	309	SPL	SPL
307	0.748860582	87	71	MLN	BM
362	0.947749657	87	296	MLN	Jejunum
359	0.9394107	85	291	MLN	Colon
348	0.86717359	292	291	Colon	Colon
369	0.94160604	299	292	Lung	Colon
360	0.935941102	292	79	Colon	Jejunum
272	0.672317079	86	83	MLN	Lung
267	0.657632663	304	83	MLN	Lung
386	0.97622747	306	296	PBL	Jejunum
304	0.813341024	89	79	PBL	Jejunum
312	0.762632144	78	71	Ileum	BM
300	0.734971309	305	78	PBL	Ileum
368	0.930710439	89	299	PBL	Lung
381	0.966269303	310	288	SPL	BM
368	0.931428645	288	290	BM	Colon
339	0.85905892	288	303	BM	MLN
339	0.85905892	303	288	MLN	BM
364	0.936178618	86	296	MLN	Jejunum
368	0.944714707	290	92	Colon	SPL
358	0.918108224	305	290	PBL	Colon
367	0.967007419	84	307	Lung	PBL
366	0.937205901	307	75	PBL	Colon
365	0.92052854	302	307	MLN	PBL
367	0.918723414	71	299	BM	Lung
367	0.94434434	75	299	Colon	Lung
332	0.898900238	82	294	Lung	Ileum
330	0.831367894	294	71	Ileum	BM
317	0.783955035	70	74	BM	Colon
318	0.772905508	75	74	Colon	Colon
290	0.705824365	75	304	Colon	MLN
290	0.706197863	302	75	MLN	Colon
267	0.555660023	303	92	MLN	SPL
311	0.820867572	84	71	Lung	BM
355	0.914382753	88	300	PBL	Lung
367	0.926786512	300	307	Lung	PBL
364	0.922162482	300	290	Lung	Colon
357	0.896173795	300	288	Lung	BM
350	0.893103215	304	300	MLN	Lung
369	0.943163145	289	305	BM	PBL
320	0.80316449	72	76	BM	Ileum
286	0.704143724	76	90	Ileum	PBL
378	0.961137842	76	308	Ileum	SPL
382	0.970032221	310	76	SPL	Ileum
333	0.835722356	294	76	Ileum	Ileum
296	0.755967219	88	73	PBL	Colon
384	0.97196155	309	73	SPL	Colon
304	0.769310724	93	89	SPL	PBL
288	0.66630456	81	80	Jejunum	Jejunum
282	0.703427428	81	85	Jejunum	MLN
280	0.695110034	86	81	MLN	Jejunum
277	0.691623258	305	81	PBL	Jejunum
295	0.728629392	90	92	PBL	SPL
380	0.959699387	90	306	PBL	PBL
363	0.926033894	298	80	Jejunum	Jejunum
366	0.931315305	298	74	Jejunum	Colon
366	0.928218237	298	299	Jejunum	Lung
364	0.925278723	86	298	MLN	Jejunum
385	0.972477243	309	92	SPL	SPL
383	0.969396712	305	309	PBL	SPL
285	0.732435961	79	87	Jejunum	MLN
262	0.611128937	87	84	MLN	Lung
200	0	292	292	Colon	Colon
351	0.905299096	292	303	Colon	MLN
349	0.898255748	75	295	Colon	Ileum
348	0.889461738	295	89	Ileum	PBL
304	0.813341024	79	89	Jejunum	PBL
291	0.707847593	79	84	Jejunum	Lung
369	0.955351522	79	307	Jejunum	PBL
326	0.812566565	297	79	Jejunum	Jejunum
381	0.972340604	310	78	SPL	Ileum
297	0.803117499	89	82	PBL	Lung
307	0.81444944	82	77	Lung	Ileum
321	0.814262078	92	77	SPL	Ileum
324	0.796169105	297	77	Jejunum	Ileum
347	0.918269084	82	288	Lung	BM
372	0.938399311	296	307	Jejunum	PBL
361	0.929979642	296	305	Jejunum	PBL
369	0.928430377	290	296	Colon	Jejunum
368	0.930935824	70	307	BM	PBL
318	0.820328448	88	74	PBL	Colon
269	0.609503055	88	305	PBL	PBL
374	0.943052463	92	299	SPL	Lung
382	0.971012828	310	294	SPL	Ileum
383	0.976284939	75	310	Colon	SPL
308	0.756169832	74	304	Colon	MLN
309	0.743836924	72	303	BM	MLN
290	0.710124236	305	75	PBL	Colon
285	0.653905219	70	302	BM	MLN
285	0.664239252	70	304	BM	MLN
326	0.804001242	71	297	BM	Jejunum
320	0.838648966	297	88	Jejunum	PBL
368	0.936828284	307	297	PBL	Jejunum
350	0.884572753	288	297	BM	Jejunum
348	0.896715451	301	87	Lung	MLN
251	0.472643356	86	87	MLN	MLN
316	0.844233717	74	84	Colon	Lung
318	0.784590568	74	78	Colon	Ileum
317	0.828961859	79	78	Jejunum	Ileum
311	0.842840854	78	84	Ileum	Lung
330	0.831367894	71	294	BM	Ileum
363	0.926033894	80	298	Jejunum	Jejunum
358	0.903340202	72	300	BM	Lung
383	0.966168528	310	300	SPL	Lung
356	0.939460442	300	82	Lung	Lung
365	0.923152323	293	307	Ileum	PBL
370	0.930542007	288	307	BM	PBL
323	0.848062634	79	72	Jejunum	BM
309	0.745639822	304	72	MLN	BM
363	0.926546626	291	301	Colon	Lung
351	0.884865748	295	301	Ileum	Lung
248	0.469231987	93	303	SPL	MLN
245	0.445008928	93	302	SPL	MLN
362	0.954164248	291	93	Colon	SPL
304	0.796917631	80	75	Jejunum	Colon
278	0.675312191	303	80	MLN	Jejunum
292	0.685978847	73	76	Colon	Ileum
381	0.970430843	73	306	Colon	PBL
281	0.661504561	73	302	Colon	MLN
310	0.780411275	92	73	SPL	Colon
384	0.988951224	309	81	SPL	Jejunum
385	0.968117476	309	310	SPL	SPL
355	0.902086593	293	291	Ileum	Colon
316	0.798629297	91	77	SPL	Ileum
200	0	91	91	SPL	SPL
362	0.92638881	91	291	SPL	Colon
370	0.947760814	296	91	Jejunum	SPL
359	0.928657194	89	292	PBL	Colon
352	0.90785433	292	305	Colon	PBL
378	0.958308391	308	77	SPL	Ileum
373	0.938698848	288	289	BM	BM
383	0.974400961	310	92	SPL	SPL
377	0.954491051	305	308	PBL	SPL
267	0.555660023	92	303	SPL	MLN
384	0.970070595	306	291	PBL	Colon
355	0.919553312	305	291	PBL	Colon
380	0.965870355	303	306	MLN	PBL
319	0.813380109	90	297	PBL	Jejunum
313	0.789878409	297	83	Jejunum	Lung
359	0.914036101	297	292	Jejunum	Colon
383	0.975687356	310	297	SPL	Jejunum
311	0.782914556	302	297	MLN	Jejunum
381	0.982767108	310	87	SPL	MLN
291	0.700487925	70	87	BM	MLN
295	0.722860534	75	87	Colon	MLN
264	0.64021037	87	82	MLN	Lung
309	0.755152936	303	74	MLN	Colon
293	0.697598226	70	90	BM	PBL
331	0.859825798	294	88	Ileum	PBL
364	0.913545542	294	290	Ileum	Colon
367	0.961204101	298	93	Jejunum	SPL
364	0.937079934	298	79	Jejunum	Jejunum
364	0.930203622	298	85	Jejunum	MLN
367	0.945352094	307	88	PBL	PBL
367	0.955231687	307	81	PBL	Jejunum
382	0.97350189	83	310	Lung	SPL
353	0.924638593	83	301	Lung	Lung
382	0.97350189	310	83	SPL	Lung
374	0.961797975	289	83	BM	Lung
330	0.828443702	293	72	Ileum	BM
352	0.892468504	77	301	Ileum	Lung
351	0.947264248	84	301	Lung	Lung
384	0.971276628	310	301	SPL	Lung
363	0.926546626	301	291	Lung	Colon
311	0.793819363	93	75	SPL	Colon
286	0.731093858	82	80	Lung	Jejunum
312	0.741658815	71	89	BM	PBL
291	0.729590647	88	76	PBL	Ileum
356	0.90875661	73	290	Colon	Colon
200	0	90	90	PBL	PBL
268	0.600263821	90	302	PBL	MLN
381	0.970810231	310	293	SPL	Ileum
358	0.897880382	293	290	Ileum	Colon
352	0.891995138	91	288	SPL	BM
300	0.774927354	81	91	Jejunum	SPL
385	0.974191771	310	91	SPL	SPL
367	0.930878108	290	299	Colon	Lung
356	0.933037452	82	292	Lung	Colon
376	0.951252415	291	289	Colon	BM
378	0.954605325	308	299	SPL	Lung
383	0.961485937	308	310	SPL	SPL
380	0.956618685	291	308	Colon	SPL
383	0.963680323	306	308	PBL	SPL
227	0.287938501	86	305	MLN	PBL
227	0.287938501	305	86	PBL	MLN
200	0	82	82	Lung	Lung
293	0.720177756	75	86	Colon	MLN
362	0.923810367	291	300	Colon	Lung
359	0.91759335	300	297	Lung	Jejunum
358	0.900123723	300	70	Lung	BM
351	0.891817949	300	303	Lung	MLN
369	0.932980872	71	298	BM	Jejunum
361	0.904532302	293	298	Ileum	Jejunum
326	0.80886705	74	297	Colon	Jejunum
334	0.851976712	297	92	Jejunum	SPL
350	0.884572753	297	288	Jejunum	BM
314	0.788739413	297	86	Jejunum	MLN
362	0.954164248	93	291	SPL	Colon
357	0.927914872	90	291	PBL	Colon
362	0.933518278	291	71	Colon	BM
359	0.9394107	291	85	Colon	MLN
367	0.930878108	299	290	Lung	Colon
364	0.913545542	290	294	Colon	Ileum
353	0.926896332	81	301	Jejunum	Lung
313	0.771420121	73	71	Colon	BM
310	0.725799206	71	70	BM	BM
347	0.903993562	83	288	Lung	BM
345	0.877789107	85	288	MLN	BM
297	0.762037402	73	81	Colon	Jejunum
384	0.969041529	309	295	SPL	Ileum
318	0.761229627	295	293	Ileum	Ileum
382	0.962910458	308	296	SPL	Jejunum
301	0.757129636	70	80	BM	Jejunum
381	0.964110058	306	70	PBL	BM
312	0.798721841	88	78	PBL	Ileum
355	0.912434904	78	292	Ileum	Colon
300	0.734503596	78	302	Ileum	MLN
301	0.81565089	75	82	Colon	Lung
268	0.600028168	88	302	PBL	MLN
357	0.92161645	292	80	Colon	Jejunum
309	0.757760455	305	74	PBL	Colon
330	0.870130192	293	79	Ileum	Jejunum
383	0.98246923	306	79	PBL	Jejunum
330	0.831962527	93	72	SPL	BM
319	0.800924736	72	73	BM	Colon
380	0.959130987	308	72	SPL	BM
375	0.941466228	91	289	SPL	BM
371	0.937159489	299	91	Lung	SPL
370	0.953734794	289	75	BM	Colon
366	0.926156177	294	307	Ileum	PBL
279	0.637545993	84	92	Lung	SPL
275	0.585330861	92	85	SPL	MLN
299	0.714780287	73	75	Colon	Colon
290	0.705824365	304	75	MLN	Colon
382	0.9756017	85	306	MLN	PBL
380	0.965034399	306	302	PBL	MLN
292	0.685978847	76	73	Ileum	Colon
285	0.699218784	87	73	MLN	Colon
258	0.591941817	84	85	Lung	MLN
200	0	304	304	MLN	MLN
329	0.843613234	91	297	SPL	Jejunum
353	0.923174398	292	87	Colon	MLN
258	0.505158573	87	85	MLN	MLN
248	0.466778229	87	303	MLN	MLN
382	0.973598896	306	74	PBL	Colon
308	0.756521502	302	74	MLN	Colon
294	0.708690706	85	70	MLN	BM
384	0.970676629	309	78	SPL	Ileum
303	0.741044662	86	78	MLN	Ileum
329	0.895191172	294	84	Ileum	Lung
361	0.904532302	298	293	Jejunum	Ileum
200	0	300	300	Lung	Lung
370	0.934752985	307	292	PBL	Colon
370	0.934752985	292	307	Colon	PBL
292	0.74589459	93	83	SPL	Lung
287	0.655063228	79	83	Jejunum	Lung
380	0.964638317	83	308	Lung	SPL
351	0.947264248	301	84	Lung	Lung
347	0.875982459	301	303	Lung	MLN
366	0.925083207	290	301	Colon	Lung
379	0.95456835	308	301	SPL	Lung
317	0.818176116	77	93	Ileum	SPL
252	0.492710936	305	93	PBL	SPL
325	0.837511575	80	293	Jejunum	Ileum
357	0.92161645	80	292	Jejunum	Colon
344	0.893575403	80	288	Jejunum	BM
382	0.967492905	310	71	SPL	BM
345	0.850866074	288	71	BM	BM
300	0.702773769	77	76	Ileum	Ileum
369	0.950982481	73	289	Colon	BM
344	0.871862537	73	288	Colon	BM
382	0.968561012	310	73	SPL	Colon
364	0.930299515	296	73	Jejunum	Colon
384	0.971728076	88	309	PBL	SPL
296	0.801387076	79	88	Jejunum	PBL
380	0.96763018	306	88	PBL	PBL
345	0.87978689	295	90	Ileum	PBL
314	0.805256472	91	75	SPL	Colon
358	0.926399126	92	295	SPL	Ileum
351	0.885488915	295	288	Ileum	BM
378	0.954165509	308	295	SPL	Ileum
340	0.866060822	304	295	MLN	Ileum
298	0.786351006	89	81	PBL	Jejunum
307	0.828192863	75	79	Colon	Jejunum
304	0.747593321	85	77	MLN	Ileum
376	0.951519483	289	292	BM	Colon
368	0.925185007	296	292	Jejunum	Colon
307	0.831022931	77	84	Ileum	Lung
373	0.938698848	289	288	BM	BM
372	0.943091569	296	288	Jejunum	BM
362	0.927919435	299	303	Lung	MLN
381	0.969130395	310	303	SPL	MLN
220	0.220582159	303	305	MLN	PBL
219	0.219571352	304	305	MLN	PBL
200	0	302	302	MLN	MLN
227	0.282445274	86	304	MLN	MLN
368	0.936828284	297	307	Jejunum	PBL
275	0.655681686	90	87	PBL	MLN
285	0.732435961	87	79	MLN	Jejunum
327	0.850218744	93	74	SPL	Colon
318	0.820328448	74	88	Colon	PBL
367	0.934007683	296	74	Jejunum	Colon
300	0.769757238	70	81	BM	Jejunum
330	0.834109014	70	294	BM	Ileum
351	0.880773308	301	70	Lung	BM
286	0.663462103	303	70	MLN	BM
300	0.734971309	78	305	Ileum	PBL
334	0.852201496	89	294	PBL	Ileum
328	0.813031801	294	73	Ileum	Colon
385	0.971828676	309	294	SPL	Ileum
368	0.939503253	91	298	SPL	Jejunum
364	0.968448049	84	298	Lung	Jejunum
200	0	298	298	Jejunum	Jejunum
365	0.921802439	298	292	Jejunum	Colon
362	0.92131767	304	298	MLN	Jejunum
356	0.892321054	90	300	PBL	Lung
350	0.893103215	300	304	Lung	MLN
383	0.965706217	306	300	PBL	Lung
369	0.925832597	71	307	BM	PBL
368	0.931384169	291	307	Colon	PBL
366	0.927691792	307	77	PBL	Ileum
368	0.93464622	307	85	PBL	MLN
380	0.955879624	307	308	PBL	SPL
309	0.739268888	72	302	BM	MLN
200	0	301	301	Lung	Lung
382	0.962774381	301	306	Lung	PBL
304	0.784228612	93	79	SPL	Jejunum
288	0.716560385	85	80	MLN	Jejunum
385	0.983679674	309	80	SPL	Jejunum
366	0.932168844	290	71	Colon	BM
370	0.952671022	289	76	BM	Ileum
272	0.634037014	302	76	MLN	Ileum
382	0.968561012	73	310	Colon	SPL
297	0.762037402	81	73	Jejunum	Colon
278	0.735930282	82	90	Lung	PBL
370	0.942934089	289	90	BM	PBL
319	0.799020202	293	86	Ileum	MLN
316	0.781782844	293	303	Ileum	MLN
200	0	290	290	Colon	Colon
340	0.866060822	295	304	Ileum	MLN
298	0.786351006	81	89	Jejunum	PBL
347	0.86996014	288	89	BM	PBL
200	0	288	288	BM	BM
339	0.860702269	304	288	MLN	BM
361	0.929590961	296	302	Jejunum	MLN
369	0.943673649	303	289	MLN	BM
369	0.943163145	305	289	PBL	BM
381	0.969130395	303	310	MLN	SPL
377	0.95383156	308	304	SPL	MLN
368	0.949436273	291	92	Colon	SPL
276	0.683973162	303	81	MLN	Jejunum
360	0.944458604	291	82	Colon	Lung
341	0.864366607	91	294	SPL	Ileum
338	0.86617422	293	92	Ileum	SPL
316	0.781782844	303	293	MLN	Ileum
383	0.967741985	309	289	SPL	BM
287	0.770584524	76	84	Ileum	Lung
378	0.961137842	308	76	SPL	Ileum
365	0.933197221	299	73	Lung	Colon
302	0.743253622	70	93	BM	SPL
355	0.939775314	295	93	Ileum	SPL
379	0.95456835	301	308	Lung	SPL
367	0.955231687	81	307	Jejunum	PBL
312	0.801237557	71	81	BM	Jejunum
304	0.806907627	75	81	Colon	Jejunum
365	0.926067149	307	90	PBL	PBL
367	0.933526453	89	298	PBL	Jejunum
359	0.898180065	294	298	Ileum	Jejunum
366	0.927228017	298	291	Jejunum	Colon
385	0.970654733	77	309	Ileum	SPL
384	0.967953251	309	307	SPL	PBL
385	0.97030255	309	306	SPL	PBL
383	0.971343112	309	304	SPL	MLN
383	0.971343112	304	309	MLN	SPL
310	0.781977294	87	74	MLN	Colon
353	0.893226692	292	294	Colon	Ileum
366	0.926071525	295	307	Ileum	PBL
382	0.967713536	295	306	Ileum	PBL
378	0.954165509	295	308	Ileum	SPL
382	0.967713536	306	295	PBL	Ileum
313	0.789878409	83	297	Lung	Jejunum
382	0.962706784	306	290	PBL	Colon
318	0.826755693	79	71	Jejunum	BM
335	0.883918924	79	294	Jejunum	Ileum
365	0.929116141	296	79	Jejunum	Jejunum
305	0.755098742	85	78	MLN	Ileum
309	0.767751352	89	77	PBL	Ileum
322	0.813367653	74	89	Colon	PBL
368	0.944466272	296	89	Jejunum	PBL
386	0.974406474	296	310	Jejunum	SPL
383	0.965943075	290	310	Colon	SPL
365	0.933118677	294	299	Ileum	Lung
363	0.930334995	299	305	Lung	PBL
362	0.929458372	304	299	MLN	Lung
378	0.972347637	308	82	SPL	Lung
379	0.960287699	308	92	SPL	SPL
324	0.810861335	302	294	MLN	Ileum
290	0.728084213	84	80	Lung	Jejunum
303	0.756987881	75	70	Colon	BM
290	0.703903347	75	303	Colon	MLN
286	0.662750373	305	70	PBL	BM
211	0.138857543	303	304	MLN	MLN
251	0.557685617	84	86	Lung	MLN
251	0.557685617	86	84	MLN	Lung
314	0.788739413	86	297	MLN	Jejunum
228	0.293780422	85	302	MLN	MLN
228	0.293305358	85	304	MLN	MLN
200	0	297	297	Jejunum	Jejunum
323	0.811218334	70	297	BM	Jejunum
362	0.947749657	296	87	Jejunum	MLN
377	0.973909379	308	87	SPL	MLN
379	0.960290091	74	308	Colon	SPL
309	0.757760455	74	305	Colon	PBL
306	0.744616939	77	70	Ileum	BM
302	0.739760539	70	73	BM	Colon
313	0.775932961	70	78	BM	Ileum
314	0.795541615	80	78	Jejunum	Ileum
311	0.845818417	78	82	Ileum	Lung
341	0.899568857	294	93	Ileum	SPL
330	0.824802024	294	77	Ileum	Ileum
346	0.88664669	294	92	Ileum	SPL
356	0.902416662	294	291	Ileum	Colon
347	0.875734869	288	294	BM	Ileum
385	0.971602015	310	298	SPL	Jejunum
369	0.932980872	298	71	Jejunum	BM
362	0.918480878	299	300	Lung	Lung
351	0.888374943	300	305	Lung	PBL
369	0.925832597	307	71	PBL	BM
386	0.972588253	307	310	PBL	SPL
366	0.926071525	307	295	PBL	Ileum
365	0.922925138	304	307	MLN	PBL
363	0.940871052	83	296	Lung	Jejunum
325	0.853758041	83	293	Lung	Ileum
319	0.796088038	77	72	Ileum	BM
368	0.940872991	72	290	BM	Colon
346	0.868260376	302	301	MLN	Lung
259	0.525953363	86	93	MLN	SPL
248	0.469231987	303	93	MLN	SPL
244	0.446451733	304	93	MLN	SPL
290	0.689320347	76	80	Ileum	Jejunum
383	0.98243203	80	306	Jejunum	PBL
290	0.739084605	90	80	PBL	Jejunum
358	0.932433177	291	80	Colon	Jejunum
280	0.684067347	305	80	PBL	Jejunum
379	0.956171123	308	71	SPL	BM
306	0.742815903	73	77	Colon	Ileum
282	0.660341902	73	303	Colon	MLN
288	0.669386239	85	73	MLN	Colon
344	0.871862537	288	73	BM	Colon
284	0.676334336	86	73	MLN	Colon
283	0.757960547	82	88	Lung	PBL
301	0.740410393	92	88	SPL	PBL
369	0.953498232	289	88	BM	PBL
296	0.759412769	75	90	Colon	PBL
385	0.970654733	309	77	SPL	Ileum
323	0.842724318	81	293	Jejunum	Ileum
370	0.945548923	293	289	Ileum	BM
364	0.930240566	91	290	SPL	Colon
261	0.521804666	91	86	SPL	MLN
274	0.652679348	84	91	Lung	SPL
384	0.968443241	306	91	PBL	SPL
382	0.965785418	89	310	PBL	SPL
309	0.767751352	77	89	Ileum	PBL
306	0.786775313	75	89	Colon	PBL
359	0.928657194	292	89	Colon	PBL
287	0.682980904	86	89	MLN	PBL
290	0.720535731	82	79	Lung	Jejunum
351	0.90719485	292	302	Colon	MLN
381	0.962191337	308	292	SPL	Colon
347	0.935919823	288	84	BM	Lung
343	0.869106833	288	86	BM	MLN
366	0.959424734	81	299	Jejunum	Lung
200	0	306	306	PBL	PBL
245	0.517814745	86	82	MLN	Lung
248	0.469024581	87	304	MLN	MLN
316	0.794197435	74	90	Colon	PBL
382	0.976852864	74	310	Colon	SPL
347	0.878333706	74	295	Colon	Ileum
366	0.936543441	299	74	Lung	Colon
357	0.906675099	290	74	Colon	Colon
303	0.756987881	70	75	BM	Colon
349	0.885686661	295	70	Ileum	BM
367	0.935117675	298	70	Jejunum	BM
320	0.823033216	91	78	SPL	Ileum
312	0.798721841	78	88	Ileum	PBL
308	0.78023667	78	90	Ileum	PBL
358	0.895160329	295	298	Ileum	Jejunum
365	0.922650701	298	300	Jejunum	Lung
365	0.922650701	300	298	Lung	Jejunum
356	0.892285027	89	300	PBL	Lung
355	0.906061947	300	85	Lung	MLN
374	0.942270249	289	307	BM	PBL
367	0.94419301	307	80	PBL	Jejunum
269	0.66109492	83	305	Lung	PBL
360	0.93121631	292	83	Colon	Lung
319	0.796088038	72	77	BM	Ileum
309	0.743836924	303	72	MLN	BM
357	0.906800728	91	301	SPL	Lung
305	0.780021475	93	73	SPL	Colon
295	0.754120978	76	93	Ileum	SPL
363	0.939580809	290	80	Colon	Jejunum
325	0.807191769	71	293	BM	Ileum
326	0.790030563	92	71	SPL	BM
306	0.776016806	76	92	Ileum	SPL
272	0.633638799	76	304	Ileum	MLN
200	0	88	88	PBL	PBL
303	0.787798343	88	75	PBL	Colon
268	0.60710622	88	304	PBL	MLN
359	0.950424649	291	88	Colon	PBL
364	0.935622264	90	296	PBL	Jejunum
380	0.959699387	306	90	PBL	PBL
383	0.971625917	309	302	SPL	MLN
302	0.772841953	91	79	SPL	Jejunum
357	0.915624656	290	303	Colon	MLN
343	0.879730758	86	295	MLN	Ileum
283	0.668429669	303	89	MLN	PBL
382	0.975272638	79	310	Jejunum	SPL
279	0.70342955	304	79	MLN	Jejunum
356	0.933037452	292	82	Colon	Lung
382	0.972310271	77	310	Ileum	SPL
300	0.725031185	77	86	Ileum	MLN
383	0.971881832	306	77	PBL	Ileum
338	0.851559299	288	302	BM	MLN
362	0.954389715	84	296	Lung	Jejunum
370	0.953734794	75	289	Colon	BM
371	0.972429218	289	84	BM	Lung
200	0	299	299	Lung	Lung
366	0.931018994	86	299	MLN	Lung
304	0.806907627	81	75	Jejunum	Colon
355	0.931909245	291	81	Colon	Jejunum
358	0.928725368	291	86	Colon	MLN
248	0.555167581	84	304	Lung	MLN
239	0.493889974	303	82	MLN	Lung
334	0.851976712	92	297	SPL	Jejunum
327	0.860960122	297	93	Jejunum	SPL
322	0.792879216	293	297	Ileum	Jejunum
282	0.687298314	76	87	Ileum	MLN
319	0.82177003	87	293	MLN	Ileum
348	0.896715451	87	301	MLN	Lung
324	0.789393221	74	293	Colon	Ileum
316	0.844233717	84	74	Lung	Colon
301	0.754784584	83	70	Lung	BM
382	0.967320128	70	310	BM	SPL
349	0.885686661	70	295	BM	Ileum
307	0.728911831	77	78	Ileum	Ileum
352	0.895392297	78	301	Ileum	Lung
332	0.898900238	294	82	Ileum	Lung
356	0.903635522	300	294	Lung	Ileum
366	0.917026456	296	298	Jejunum	Jejunum
370	0.934809237	288	298	BM	Jejunum
362	0.921616881	302	298	MLN	Jejunum
355	0.901967004	300	77	Lung	Ileum
362	0.918480878	300	299	Lung	Lung
370	0.948225409	307	83	PBL	Lung
374	0.961797975	83	289	Lung	BM
380	0.964638317	308	83	SPL	Lung
384	0.971276628	301	310	Lung	SPL
382	0.962774381	306	301	PBL	Lung
262	0.602081671	82	93	Lung	SPL
322	0.793475759	71	93	BM	SPL
372	0.959823154	289	93	BM	SPL
245	0.445008928	302	93	MLN	SPL
290	0.728084213	80	84	Jejunum	Lung
385	0.983679674	80	309	Jejunum	SPL
281	0.692393736	80	86	Jejunum	MLN
304	0.796917631	75	80	Colon	Jejunum
373	0.960912676	289	80	BM	Jejunum
305	0.717372536	71	303	BM	MLN
296	0.751602939	76	91	Ileum	SPL
272	0.631590655	303	76	MLN	Ileum
308	0.775592882	91	73	SPL	Colon
365	0.933197221	73	299	Colon	Lung
377	0.956875962	73	308	Colon	SPL
370	0.942934089	90	289	PBL	BM
382	0.96568816	310	90	SPL	PBL
356	0.916815687	292	90	Colon	PBL
385	0.986295566	309	79	SPL	Jejunum
384	0.969523497	299	309	Lung	SPL
330	0.835223232	89	293	PBL	Ileum
382	0.967716205	293	306	Ileum	PBL
346	0.866605114	288	293	BM	Ileum
259	0.513409891	91	85	SPL	MLN
354	0.914116818	91	295	SPL	Ileum
248	0.447242641	304	91	MLN	SPL
349	0.898255748	295	75	Ileum	Colon
352	0.892656575	295	292	Ileum	Colon
340	0.864422306	295	303	Ileum	MLN
283	0.67078094	302	89	MLN	PBL
291	0.668917237	79	81	Jejunum	Jejunum
279	0.70342955	79	304	Jejunum	MLN
237	0.359368866	85	86	MLN	MLN
382	0.970980255	310	85	SPL	MLN
385	0.975550409	292	306	Colon	PBL
380	0.957793013	306	288	PBL	BM
362	0.924206252	302	299	MLN	Lung
384	0.976798881	310	86	SPL	MLN
267	0.550652004	302	92	MLN	SPL
380	0.965870355	306	303	PBL	MLN
380	0.967336395	304	306	MLN	PBL
247	0.549729315	302	84	MLN	Lung
219	0.219571352	305	304	PBL	MLN
208	0.115240798	304	302	MLN	MLN
200	0	86	86	MLN	MLN
326	0.812566565	79	297	Jejunum	Jejunum
317	0.830184403	82	297	Lung	Jejunum
327	0.836187154	297	75	Jejunum	Colon
363	0.920654404	290	297	Colon	Jejunum
322	0.813367653	89	74	PBL	Colon
317	0.838108146	74	82	Colon	Lung
293	0.697598226	90	70	PBL	BM
200	0	70	70	BM	BM
377	0.955732809	70	308	BM	SPL
307	0.743733112	73	78	Colon	Ileum
384	0.970676629	78	309	Ileum	SPL
329	0.818128364	294	78	Ileum	Ileum
352	0.895392297	301	78	Lung	Ileum
367	0.925139916	296	294	Jejunum	Ileum
366	0.926156177	307	294	PBL	Ileum
364	0.924901883	73	298	Colon	Jejunum
372	0.956378552	92	298	SPL	Jejunum
364	0.924901883	298	73	Jejunum	Colon
379	0.954795706	300	308	Lung	SPL
359	0.915204508	292	300	Colon	Lung
373	0.941297789	91	307	SPL	PBL
367	0.950482586	82	307	Lung	PBL
200	0	307	307	PBL	PBL
297	0.76998676	83	73	Lung	Colon
275	0.689764152	85	83	MLN	Lung
369	0.939301949	289	72	BM	BM
367	0.930853519	296	301	Jejunum	Lung
360	0.906989804	301	299	Lung	Lung
353	0.87776664	301	288	Lung	BM
365	0.960666687	93	290	SPL	Colon
308	0.765469392	77	80	Ileum	Jejunum
298	0.742798372	80	73	Jejunum	Colon
314	0.792746929	80	71	Jejunum	BM
358	0.932433177	80	291	Jejunum	Colon
383	0.98243203	306	80	PBL	Jejunum
300	0.702773769	76	77	Ileum	Ileum
282	0.671493068	85	76	MLN	Ileum
283	0.757960547	88	82	PBL	Lung
364	0.957435708	88	296	PBL	Jejunum
356	0.93911909	292	88	Colon	PBL
382	0.96123504	90	309	PBL	SPL
325	0.813771592	75	293	Colon	Ileum
316	0.784332602	305	293	PBL	Ileum
248	0.444996289	303	91	MLN	SPL
369	0.928430377	296	290	Jejunum	Colon
346	0.907725051	81	295	Jejunum	Ileum
282	0.669232701	304	89	MLN	PBL
355	0.947064361	292	84	Colon	Lung
297	0.714935073	77	302	Ileum	MLN
300	0.725031185	86	77	MLN	Ileum
297	0.715407511	305	77	PBL	Ileum
362	0.954389715	296	84	Jejunum	Lung
378	0.954605325	299	308	Lung	SPL
286	0.709825086	82	81	Lung	Jejunum
239	0.488289355	82	302	Lung	MLN
356	0.939460442	82	300	Lung	Lung
357	0.891701336	71	300	BM	Lung
354	0.894528284	293	300	Ileum	Lung
324	0.807570057	72	74	BM	Colon
305	0.755098742	78	85	Ileum	MLN
384	0.969339256	309	301	SPL	Lung
331	0.875367156	293	93	Ileum	SPL
329	0.843613234	297	91	Jejunum	SPL
364	0.951707703	82	298	Lung	Jejunum
364	0.925278723	298	86	Jejunum	MLN
383	0.968339361	306	298	PBL	Jejunum
291	0.707115545	85	89	MLN	PBL
295	0.727998989	85	75	MLN	Colon
295	0.727998989	75	85	Colon	MLN
366	0.948356222	80	299	Jejunum	Lung
367	0.945352094	88	307	PBL	PBL
288	0.747824955	81	90	Jejunum	PBL
293	0.726420216	91	88	SPL	PBL
351	0.880773308	70	301	BM	Lung
351	0.900879251	301	76	Lung	Ileum
347	0.875387447	305	301	PBL	Lung
348	0.890512053	75	288	Colon	BM
344	0.855949512	288	70	BM	BM
338	0.851559299	302	288	MLN	BM
330	0.824802024	77	294	Ileum	Ileum
299	0.735577342	76	70	Ileum	BM
290	0.714645887	89	87	PBL	MLN
292	0.74039561	76	83	Ileum	Lung
200	0	76	76	Ileum	Ileum
367	0.944333746	75	296	Colon	Jejunum
370	0.950767906	92	296	SPL	Jejunum
344	0.870664678	295	73	Ileum	Colon
348	0.917599328	295	83	Ileum	Lung
343	0.879730758	295	86	Ileum	MLN
340	0.866379394	302	295	MLN	Ileum
356	0.90875661	290	73	Colon	Colon
227	0.27999111	303	86	MLN	MLN
200	0	291	291	Colon	Colon
303	0.756775242	77	90	Ileum	PBL
356	0.918328615	77	292	Ileum	Colon
324	0.789393221	293	74	Ileum	Colon
369	0.945183392	289	304	BM	MLN
268	0.597780949	303	90	MLN	PBL
355	0.906061947	85	300	MLN	Lung
367	0.931402463	92	300	SPL	Lung
356	0.892321054	300	90	Lung	PBL
383	0.967926351	294	306	Ileum	PBL
383	0.968339361	298	306	Jejunum	PBL
378	0.977919212	84	308	Lung	SPL
378	0.952040653	298	308	Jejunum	SPL
377	0.95132699	308	293	SPL	Ileum
200	0	308	308	SPL	SPL
380	0.957887133	308	288	SPL	BM
380	0.960235507	86	308	MLN	SPL
355	0.900286219	74	292	Colon	Colon
365	0.932975897	299	295	Lung	Ileum
346	0.891643491	295	85	Ileum	MLN
340	0.864422306	303	295	MLN	Ileum
316	0.7924556	71	75	BM	Colon
366	0.938610922	85	299	MLN	Lung
368	0.938489654	291	299	Colon	Lung
304	0.769310724	89	93	PBL	SPL
300	0.711149493	89	70	PBL	BM
296	0.759412769	90	75	PBL	Colon
383	0.984363143	82	309	Lung	SPL
386	0.981958091	83	309	Lung	SPL
384	0.976903764	309	85	SPL	MLN
200	0	309	309	SPL	SPL
328	0.832378267	91	74	SPL	Colon
360	0.946673674	79	291	Jejunum	Colon
382	0.975272638	310	79	SPL	Jejunum
335	0.883918924	294	79	Ileum	Jejunum
368	0.940872991	290	72	Colon	BM
357	0.917488549	302	290	MLN	Colon
321	0.820431496	93	78	SPL	Ileum
301	0.754784584	70	83	BM	Lung
359	0.935500028	291	70	Colon	BM
306	0.742815903	77	73	Ileum	Colon
314	0.760606203	73	74	Colon	Colon
322	0.793451313	293	73	Ileum	Colon
332	0.874941013	83	294	Lung	Ileum
326	0.847104811	87	294	MLN	Ileum
364	0.937918641	83	298	Lung	Jejunum
297	0.712694637	303	77	MLN	Ileum
366	0.935083804	76	296	Ileum	Jejunum
287	0.770584524	84	76	Lung	Ileum
274	0.624064652	88	86	PBL	MLN
372	0.943091569	288	296	BM	Jejunum
302	0.773048057	93	80	SPL	Jejunum
370	0.954459477	307	93	PBL	SPL
279	0.614104361	87	93	MLN	SPL
366	0.926895833	80	296	Jejunum	Jejunum
361	0.907078129	296	293	Jejunum	Ileum
369	0.945183392	304	289	MLN	BM
361	0.921095348	291	74	Colon	Colon
354	0.918626569	291	304	Colon	MLN
356	0.892285027	300	89	Lung	PBL
318	0.761229627	293	295	Ileum	Ileum
369	0.957571781	289	87	BM	MLN
380	0.958428541	308	289	SPL	BM
297	0.753499704	79	76	Jejunum	Ileum
357	0.910363139	76	292	Ileum	Colon
366	0.929607236	298	76	Jejunum	Ileum
299	0.748512108	89	73	PBL	Colon
293	0.783415374	73	82	Colon	Lung
293	0.787148593	73	84	Colon	Lung
323	0.815733532	73	297	Colon	Jejunum
328	0.813031801	73	294	Colon	Ileum
282	0.613878037	93	92	SPL	SPL
383	0.979561462	93	310	SPL	SPL
385	0.982790502	309	93	SPL	SPL
354	0.930454027	301	82	Lung	Lung
359	0.912123652	292	301	Colon	Lung
200	0	81	81	Jejunum	Jejunum
277	0.691623258	81	305	Jejunum	PBL
288	0.66630456	80	81	Jejunum	Jejunum
382	0.96568816	90	310	PBL	SPL
268	0.589540847	90	305	PBL	PBL
385	0.971602015	298	310	Jejunum	SPL
362	0.921616881	298	302	Jejunum	MLN
385	0.986295566	79	309	Jejunum	SPL
384	0.976903764	85	309	MLN	SPL
311	0.774716279	72	87	BM	MLN
355	0.937307512	87	291	MLN	Colon
370	0.94154545	296	291	Jejunum	Colon
359	0.914036101	292	297	Colon	Jejunum
351	0.905299096	303	292	MLN	Colon
343	0.874647228	295	80	Ileum	Jejunum
320	0.822656415	72	83	BM	Lung
314	0.800107223	83	71	Lung	BM
319	0.823654735	74	83	Colon	Lung
304	0.804568493	75	83	Colon	Lung
382	0.973085725	306	75	PBL	Colon
319	0.844669708	79	74	Jejunum	Colon
321	0.791104857	78	297	Ileum	Jejunum
300	0.780973904	89	80	PBL	Jejunum
282	0.669232701	89	304	PBL	MLN
312	0.775307573	92	89	SPL	PBL
368	0.930710439	299	89	Lung	PBL
297	0.712694637	77	303	Ileum	MLN
382	0.972310271	310	77	SPL	Ileum
344	0.855949512	70	288	BM	BM
357	0.896429316	288	92	BM	SPL
362	0.945861721	82	296	Lung	Jejunum
362	0.948741704	290	88	Colon	PBL
359	0.953578727	290	84	Colon	Lung
365	0.92139885	303	307	MLN	PBL
268	0.605027506	88	303	PBL	MLN
366	0.938397869	299	88	Lung	PBL
367	0.924005303	299	70	Lung	BM
380	0.959130987	72	308	BM	SPL
301	0.757129636	80	70	Jejunum	BM
290	0.706197863	75	302	Colon	MLN
310	0.725799206	70	71	BM	BM
267	0.557746522	92	304	SPL	MLN
326	0.804001242	297	71	Jejunum	BM
304	0.718278534	304	71	MLN	BM
322	0.792879216	297	293	Jejunum	Ileum
315	0.802849066	297	87	Jejunum	MLN
380	0.964386068	308	297	SPL	Jejunum
383	0.985971307	87	309	MLN	SPL
318	0.784590568	78	74	Ileum	Colon
305	0.7458221	70	91	BM	SPL
314	0.790623899	89	78	PBL	Ileum
361	0.911836469	78	298	Ileum	Jejunum
329	0.863882451	294	81	Ileum	Jejunum
365	0.93591376	298	75	Jejunum	Colon
358	0.939037816	79	300	Jejunum	Lung
357	0.936260102	300	81	Lung	Jejunum
357	0.896173795	288	300	BM	Lung
367	0.924009498	307	299	PBL	Lung
363	0.940871052	296	83	Jejunum	Lung
349	0.864156417	72	288	BM	BM
321	0.822357386	80	72	Jejunum	BM
353	0.89130069	89	301	PBL	Lung
353	0.926896332	301	81	Lung	Jejunum
346	0.868260376	301	302	Lung	MLN
382	0.981469262	306	93	PBL	SPL
278	0.675312191	80	303	Jejunum	MLN
304	0.718278534	71	304	BM	MLN
311	0.747293598	85	71	MLN	BM
286	0.762540325	82	76	Lung	Ileum
272	0.634037014	76	302	Ileum	MLN
369	0.950982481	289	73	BM	Colon
281	0.661504561	302	73	MLN	Colon
387	0.979393166	292	309	Colon	SPL
333	0.855042758	91	293	SPL	Ileum
358	0.897880382	290	293	Colon	Ileum
385	0.974191771	91	310	SPL	SPL
371	0.937159489	91	299	SPL	Lung
346	0.907725051	295	81	Ileum	Jejunum
379	0.959686359	89	308	PBL	SPL
282	0.703427428	85	81	MLN	Jejunum
232	0.328071212	85	305	MLN	PBL
382	0.9756017	306	85	PBL	MLN
385	0.975550409	306	292	PBL	Colon
369	0.94160604	292	299	Colon	Lung
365	0.928967904	77	299	Ileum	Lung
341	0.859245477	305	288	PBL	BM
361	0.925689535	81	296	Jejunum	Jejunum
386	0.974406474	310	296	SPL	Jejunum
372	0.945342771	296	299	Jejunum	Lung
383	0.976284939	310	75	SPL	Colon
384	0.966943389	306	310	PBL	SPL
381	0.970876877	302	310	MLN	SPL
381	0.970592587	304	310	MLN	SPL
377	0.954491051	308	305	SPL	PBL
303	0.774022394	81	92	Jejunum	SPL
220	0.220582159	305	303	PBL	MLN
200	0	75	75	Colon	Colon
358	0.903340202	300	72	Lung	BM
379	0.954795706	308	300	SPL	Lung
327	0.817278951	293	76	Ileum	Ileum
323	0.810040783	293	90	Ileum	PBL
372	0.94309335	295	289	Ileum	BM
292	0.74039561	83	76	Lung	Ileum
324	0.814894932	76	297	Ileum	Jejunum
366	0.929607236	76	298	Ileum	Jejunum
295	0.72817422	88	93	PBL	SPL
291	0.731660921	90	93	PBL	SPL
365	0.960666687	290	93	Colon	SPL
348	0.875311944	90	301	PBL	Lung
360	0.906989804	299	301	Lung	Lung
347	0.87758792	304	301	MLN	Lung
286	0.702994439	81	84	Jejunum	Lung
314	0.7595883	72	90	BM	PBL
293	0.775727836	90	79	PBL	Jejunum
279	0.748016269	84	90	Lung	PBL
268	0.589540847	305	90	PBL	PBL
364	0.937918641	298	83	Jejunum	Lung
361	0.911836469	298	78	Jejunum	Ileum
359	0.898180065	298	294	Jejunum	Ileum
384	0.96579578	71	309	BM	SPL
384	0.974498012	309	75	SPL	Colon
310	0.781977294	74	87	Colon	MLN
355	0.937307512	291	87	Colon	MLN
377	0.973909379	87	308	MLN	SPL
330	0.806217205	294	295	Ileum	Ileum
349	0.911194573	295	79	Ileum	Jejunum
348	0.882764016	295	71	Ileum	BM
344	0.863899081	295	297	Ileum	Jejunum
267	0.658038335	302	83	MLN	Lung
383	0.966736604	306	307	PBL	PBL
380	0.965034399	302	306	MLN	PBL
296	0.801387076	88	79	PBL	Jejunum
362	0.948741704	88	290	PBL	Colon
358	0.920395948	290	85	Colon	MLN
364	0.934291589	290	70	Colon	BM
357	0.917185147	304	290	MLN	Colon
367	0.924005303	70	299	BM	Lung
380	0.960235507	308	86	SPL	MLN
324	0.807570057	74	72	Colon	BM
278	0.67731613	304	80	MLN	Jejunum
320	0.838178509	72	82	BM	Lung
296	0.774048981	82	70	Lung	BM
309	0.752474898	70	92	BM	SPL
326	0.790030563	71	92	BM	SPL
267	0.550652004	92	302	SPL	MLN
239	0.488289355	302	82	MLN	Lung
315	0.798153888	297	85	Jejunum	MLN
355	0.950869084	300	84	Lung	Lung
355	0.91176301	300	75	Lung	Colon
354	0.894528284	300	293	Lung	Ileum
383	0.965706217	300	306	Lung	PBL
351	0.893713703	300	302	Lung	MLN
351	0.893713703	302	300	MLN	Lung
370	0.947760814	91	296	SPL	Jejunum
248	0.444996289	91	303	SPL	MLN
248	0.447242641	91	304	SPL	MLN
364	0.930240566	290	91	Colon	SPL
327	0.845800107	88	293	PBL	Ileum
338	0.86617422	92	293	SPL	Ileum
321	0.880119344	293	84	Ileum	Lung
325	0.800478043	293	78	Ileum	Ileum
314	0.746605405	293	294	Ileum	Ileum
351	0.882035632	301	293	Lung	Ileum
371	0.949907537	77	289	Ileum	BM
370	0.952671022	76	289	Ileum	BM
282	0.687298314	87	76	MLN	Ileum
296	0.755967219	73	88	Colon	PBL
285	0.699218784	73	87	Colon	MLN
200	0	93	93	SPL	SPL
302	0.743253622	93	70	SPL	BM
370	0.954459477	93	307	SPL	PBL
349	0.895546808	88	301	PBL	Lung
363	0.919436715	92	301	SPL	Lung
283	0.664720768	81	83	Jejunum	Lung
300	0.769757238	81	70	Jejunum	BM
308	0.78023667	90	78	PBL	Ileum
327	0.830700556	294	90	Ileum	PBL
275	0.655681686	87	90	MLN	PBL
366	0.927228017	291	298	Colon	Jejunum
362	0.914785905	298	77	Jejunum	Ileum
366	0.917026456	298	296	Jejunum	Jejunum
388	0.980056832	296	309	Jejunum	SPL
291	0.700487925	87	70	MLN	BM
368	0.949436273	92	291	SPL	Colon
359	0.935500028	70	291	BM	Colon
354	0.918932542	291	302	Colon	MLN
359	0.924687276	292	70	Colon	BM
351	0.906886262	304	292	MLN	Colon
348	0.940495379	295	82	Ileum	Lung
364	0.943127426	83	290	Lung	Colon
380	0.967336395	306	304	PBL	MLN
279	0.703817774	79	302	Jejunum	MLN
287	0.722214575	85	79	MLN	Jejunum
350	0.923872253	288	79	BM	Jejunum
319	0.799319286	72	78	BM	Ileum
316	0.764083385	89	72	PBL	BM
324	0.796169105	77	297	Ileum	Jejunum
366	0.926895833	296	80	Jejunum	Jejunum
365	0.923606312	305	307	PBL	PBL
277	0.648938213	88	85	PBL	MLN
268	0.600028168	302	88	MLN	PBL
362	0.927919435	303	299	MLN	Lung
318	0.781810502	74	71	Colon	BM
315	0.772873953	72	85	BM	MLN
271	0.572711818	92	86	SPL	MLN
228	0.290861958	303	85	MLN	MLN
311	0.804415796	71	82	BM	Lung
240	0.502497397	82	304	Lung	MLN
248	0.560195655	84	305	Lung	PBL
240	0.507693074	305	82	PBL	Lung
351	0.888374943	305	300	PBL	Lung
358	0.921955209	71	292	BM	Colon
356	0.918328615	292	77	Colon	Ileum
354	0.910636574	292	75	Colon	Colon
376	0.951519483	292	289	Colon	BM
324	0.822245133	92	78	SPL	Ileum
364	0.926158608	78	296	Ileum	Jejunum
348	0.880534133	78	288	Ileum	BM
303	0.758265348	87	78	MLN	Ileum
319	0.800924736	73	72	Colon	BM
369	0.939301949	72	289	BM	BM
333	0.81859089	92	72	SPL	BM
258	0.505158573	85	87	MLN	MLN
262	0.611128937	84	87	Lung	MLN
363	0.929797351	291	288	Colon	BM
368	0.938489654	299	291	Lung	Colon
301	0.740410393	88	92	PBL	SPL
327	0.860960122	93	297	SPL	Jejunum
311	0.782914556	297	302	Jejunum	MLN
365	0.93591376	75	298	Colon	Jejunum
379	0.977688061	82	306	Lung	PBL
382	0.961766589	71	306	BM	PBL
382	0.962638675	306	89	PBL	PBL
331	0.821505924	74	294	Colon	Ileum
351	0.887805892	294	301	Ileum	Lung
279	0.664011141	82	83	Lung	Lung
287	0.655063228	83	79	Lung	Jejunum
382	0.967492905	71	310	BM	SPL
382	0.970980255	85	310	MLN	SPL
382	0.970875497	310	295	SPL	Ileum
365	0.928947735	307	73	PBL	Colon
314	0.760606203	74	73	Colon	Colon
280	0.708938568	79	305	Jejunum	PBL
279	0.701432793	303	79	MLN	Jejunum
286	0.702994439	84	81	Lung	Jejunum
313	0.76649915	77	71	Ileum	BM
200	0	71	71	BM	BM
353	0.878973234	301	71	Lung	BM
359	0.922234664	77	290	Ileum	Colon
365	0.932975897	295	299	Ileum	Lung
379	0.957090622	75	308	Colon	SPL
369	0.940779759	70	296	BM	Jejunum
286	0.662750373	70	305	BM	PBL
377	0.95132699	293	308	Ileum	SPL
378	0.952105117	91	308	SPL	SPL
375	0.941466228	289	91	BM	SPL
259	0.525953363	93	86	SPL	MLN
227	0.28292243	86	302	MLN	MLN
357	0.936260102	81	300	Jejunum	Lung
359	0.915204508	300	292	Lung	Colon
367	0.926786512	307	300	PBL	Lung
370	0.930253745	72	299	BM	Lung
371	0.93729237	307	72	PBL	BM
359	0.927060186	78	291	Ileum	Colon
314	0.773765764	297	81	Jejunum	Jejunum
359	0.905945074	297	298	Jejunum	Jejunum
383	0.975044317	297	306	Jejunum	PBL
311	0.780774975	303	297	MLN	Jejunum
293	0.775715164	88	81	PBL	Jejunum
378	0.974394096	81	308	Jejunum	SPL
317	0.825081877	74	81	Colon	Jejunum
370	0.963334328	289	81	BM	Jejunum
324	0.810527031	294	304	Ileum	MLN
370	0.945548923	289	293	BM	Ileum
325	0.807191769	293	71	Ileum	BM
325	0.837511575	293	80	Ileum	Jejunum
315	0.782861682	293	304	Ileum	MLN
370	0.950423584	289	82	BM	Lung
362	0.945861721	296	82	Jejunum	Lung
367	0.950482586	307	82	PBL	Lung
341	0.856008966	90	288	PBL	BM
342	0.881201394	288	87	BM	MLN
364	0.968448049	298	84	Jejunum	Lung
248	0.560195655	305	84	PBL	Lung
297	0.74527061	89	76	PBL	Ileum
313	0.782692635	76	71	Ileum	BM
366	0.94028576	76	299	Ileum	Lung
272	0.631590655	76	303	Ileum	MLN
355	0.900286219	292	74	Colon	Colon
384	0.966943389	310	306	SPL	PBL
365	0.926369694	77	296	Ileum	Jejunum
364	0.957435708	296	88	Jejunum	PBL
305	0.7458221	91	70	SPL	BM
386	0.972322909	91	309	SPL	SPL
373	0.941297789	307	91	PBL	SPL
384	0.971728076	309	88	SPL	PBL
300	0.755851166	77	87	Ileum	MLN
321	0.814262078	77	92	Ileum	SPL
379	0.960287699	92	308	SPL	SPL
308	0.798990117	77	83	Ileum	Lung
368	0.946722259	83	299	Lung	Lung
288	0.669386239	73	85	Colon	MLN
369	0.941609894	70	289	BM	BM
374	0.961051018	289	79	BM	Jejunum
369	0.941609894	289	70	BM	BM
373	0.938146913	289	301	BM	Lung
369	0.939959655	289	302	BM	MLN
348	0.889461738	89	295	PBL	Ileum
296	0.702079021	80	79	Jejunum	Jejunum
378	0.964725836	88	308	PBL	SPL
379	0.969091074	308	80	SPL	Jejunum
200	0	77	77	Ileum	Ileum
368	0.930935824	307	70	PBL	BM
366	0.938397869	88	299	PBL	Lung
313	0.761511795	71	88	BM	PBL
297	0.782001514	80	88	Jejunum	PBL
274	0.624064652	86	88	MLN	PBL
383	0.973584398	306	86	PBL	MLN
300	0.780973904	80	89	Jejunum	PBL
368	0.941033837	299	297	Lung	Jejunum
355	0.905234848	301	297	Lung	Jejunum
318	0.778149883	74	77	Colon	Ileum
320	0.814089214	74	80	Colon	Jejunum
371	0.957162596	74	289	Colon	BM
361	0.921095348	74	291	Colon	Colon
316	0.794113236	85	74	MLN	Colon
358	0.900123723	70	300	BM	Lung
364	0.934291589	70	290	BM	Colon
317	0.828961859	78	79	Ileum	Jejunum
331	0.841816304	75	294	Colon	Ileum
325	0.809392944	303	294	MLN	Ileum
[truncated: 210 more rows]
