# Supplementary material for: Using Domain Based Latent Personal Analysis of B Cell Clone Diversity Patterns to Identify Novel Relationships Between the B Cell Clone Populations in Different Tissues
Source: Front Immunol. 2021 Apr 1;12:642673. doi: 10.3389/fimmu.2021.642673 (PMC8047331; doi:10.3389/fimmu.2021.642673)
Supplement: Supplementary Materials File 7 — - figures of 2D PCA1_PCA2_PCA3 comparison based on sample distances: Relationships of the first three dimensions of the PCA for tissue sample signature differences calculated across each individual and color coded by tissue as in Figure 3 . One set of figures for each donor from (21). [file DataSheet_7.zip]

Archive with 40 entries (39 files):
- Supplemental Materials file 7- figures of 2D PCA1_PCA2_PCA3 comparison based on sample distances/
- __MACOSX/._Supplemental Materials file 7- figures of 2D PCA1_PCA2_PCA3 comparison based on sample distances
- Supplemental Materials file 7- figures of 2D PCA1_PCA2_PCA3 comparison based on sample distances/D181_PCA_xz_final.png
- __MACOSX/Supplemental Materials file 7- figures of 2D PCA1_PCA2_PCA3 comparison based on sample distances/._D181_PCA_xz_final.png
- Supplemental Materials file 7- figures of 2D PCA1_PCA2_PCA3 comparison based on sample distances/D182_PCA_xy_final.png
- __MACOSX/Supplemental Materials file 7- figures of 2D PCA1_PCA2_PCA3 comparison based on sample distances/._D182_PCA_xy_final.png
- Supplemental Materials file 7- figures of 2D PCA1_PCA2_PCA3 comparison based on sample distances/D145_PCA_xy_final.png
- __MACOSX/Supplemental Materials file 7- figures of 2D PCA1_PCA2_PCA3 comparison based on sample distances/._D145_PCA_xy_final.png
- Supplemental Materials file 7- figures of 2D PCA1_PCA2_PCA3 comparison based on sample distances/D168_PCA_xz_final.png
- __MACOSX/Supplemental Materials file 7- figures of 2D PCA1_PCA2_PCA3 comparison based on sample distances/._D168_PCA_xz_final.png
- Supplemental Materials file 7- figures of 2D PCA1_PCA2_PCA3 comparison based on sample distances/D149_PCA_xz_final.png
- __MACOSX/Supplemental Materials file 7- figures of 2D PCA1_PCA2_PCA3 comparison based on sample distances/._D149_PCA_xz_final.png
- Supplemental Materials file 7- figures of 2D PCA1_PCA2_PCA3 comparison based on sample distances/D207_PCA_xz_final.png
- __MACOSX/Supplemental Materials file 7- figures of 2D PCA1_PCA2_PCA3 comparison based on sample distances/._D207_PCA_xz_final.png
- Supplemental Materials file 7- figures of 2D PCA1_PCA2_PCA3 comparison based on sample distances/D145_PCA_yz_final.png
- __MACOSX/Supplemental Materials file 7- figures of 2D PCA1_PCA2_PCA3 comparison based on sample distances/._D145_PCA_yz_final.png
- Supplemental Materials file 7- figures of 2D PCA1_PCA2_PCA3 comparison based on sample distances/D182_PCA_yz_final.png
- __MACOSX/Supplemental Materials file 7- figures of 2D PCA1_PCA2_PCA3 comparison based on sample distances/._D182_PCA_yz_final.png
- Supplemental Materials file 7- figures of 2D PCA1_PCA2_PCA3 comparison based on sample distances/D168_PCA_yz_final.png
- __MACOSX/Supplemental Materials file 7- figures of 2D PCA1_PCA2_PCA3 comparison based on sample distances/._D168_PCA_yz_final.png
- Supplemental Materials file 7- figures of 2D PCA1_PCA2_PCA3 comparison based on sample distances/D149_PCA_yz_final.png
- __MACOSX/Supplemental Materials file 7- figures of 2D PCA1_PCA2_PCA3 comparison based on sample distances/._D149_PCA_yz_final.png
- Supplemental Materials file 7- figures of 2D PCA1_PCA2_PCA3 comparison based on sample distances/D207_PCA_xy_final.png
- __MACOSX/Supplemental Materials file 7- figures of 2D PCA1_PCA2_PCA3 comparison based on sample distances/._D207_PCA_xy_final.png
- Supplemental Materials file 7- figures of 2D PCA1_PCA2_PCA3 comparison based on sample distances/D181_PCA_yz_final.png
- __MACOSX/Supplemental Materials file 7- figures of 2D PCA1_PCA2_PCA3 comparison based on sample distances/._D181_PCA_yz_final.png
- Supplemental Materials file 7- figures of 2D PCA1_PCA2_PCA3 comparison based on sample distances/Legend final 2611.tif
- __MACOSX/Supplemental Materials file 7- figures of 2D PCA1_PCA2_PCA3 comparison based on sample distances/._Legend final 2611.tif
- Supplemental Materials file 7- figures of 2D PCA1_PCA2_PCA3 comparison based on sample distances/D181_PCA_xy_final.png
- __MACOSX/Supplemental Materials file 7- figures of 2D PCA1_PCA2_PCA3 comparison based on sample distances/._D181_PCA_xy_final.png
- Supplemental Materials file 7- figures of 2D PCA1_PCA2_PCA3 comparison based on sample distances/D145_PCA_xz_final.png
- __MACOSX/Supplemental Materials file 7- figures of 2D PCA1_PCA2_PCA3 comparison based on sample distances/._D145_PCA_xz_final.png
- Supplemental Materials file 7- figures of 2D PCA1_PCA2_PCA3 comparison based on sample distances/D182_PCA_xz_final.png
- __MACOSX/Supplemental Materials file 7- figures of 2D PCA1_PCA2_PCA3 comparison based on sample distances/._D182_PCA_xz_final.png
- Supplemental Materials file 7- figures of 2D PCA1_PCA2_PCA3 comparison based on sample distances/D207_PCA_yz_final.png
- __MACOSX/Supplemental Materials file 7- figures of 2D PCA1_PCA2_PCA3 comparison based on sample distances/._D207_PCA_yz_final.png
- Supplemental Materials file 7- figures of 2D PCA1_PCA2_PCA3 comparison based on sample distances/D149_PCA_xy_final.png
- __MACOSX/Supplemental Materials file 7- figures of 2D PCA1_PCA2_PCA3 comparison based on sample distances/._D149_PCA_xy_final.png
- Supplemental Materials file 7- figures of 2D PCA1_PCA2_PCA3 comparison based on sample distances/D168_PCA_xy_final.png
- __MACOSX/Supplemental Materials file 7- figures of 2D PCA1_PCA2_PCA3 comparison based on sample distances/._D168_PCA_xy_final.png
