# Supplementary material for: Using Domain Based Latent Personal Analysis of B Cell Clone Diversity Patterns to Identify Novel Relationships Between the B Cell Clone Populations in Different Tissues
Source: Front Immunol. 2021 Apr 1;12:642673. doi: 10.3389/fimmu.2021.642673 (PMC8047331; doi:10.3389/fimmu.2021.642673)
Supplement: Supplementary Materials File 8 — - 3D interactive figures of PCA based on sample distances: 3D interactive web based figures (.html) showing a movable 3drepresentation of the first three dimensions of the PCA for tissue sample signature differences calculated across each individual and color coded by tissue as in Figure 3 . One figure for each donor from (21). [file DataSheet_8.zip]

Archive with 14 entries (13 files):
- Supplemental Materials file 8- 3d interactive figures of PCA based on  sample distances/
- __MACOSX/._Supplemental Materials file 8- 3d interactive figures of PCA based on  sample distances
- Supplemental Materials file 8- 3d interactive figures of PCA based on  sample distances/D149 3d PCA.html
- __MACOSX/Supplemental Materials file 8- 3d interactive figures of PCA based on  sample distances/._D149 3d PCA.html
- Supplemental Materials file 8- 3d interactive figures of PCA based on  sample distances/D207 3d PCA.html
- __MACOSX/Supplemental Materials file 8- 3d interactive figures of PCA based on  sample distances/._D207 3d PCA.html
- Supplemental Materials file 8- 3d interactive figures of PCA based on  sample distances/D145 3d PCA.html
- __MACOSX/Supplemental Materials file 8- 3d interactive figures of PCA based on  sample distances/._D145 3d PCA.html
- Supplemental Materials file 8- 3d interactive figures of PCA based on  sample distances/D168 3d PCA.html
- __MACOSX/Supplemental Materials file 8- 3d interactive figures of PCA based on  sample distances/._D168 3d PCA.html
- Supplemental Materials file 8- 3d interactive figures of PCA based on  sample distances/D182 3d PCA.html
- __MACOSX/Supplemental Materials file 8- 3d interactive figures of PCA based on  sample distances/._D182 3d PCA.html
- Supplemental Materials file 8- 3d interactive figures of PCA based on  sample distances/D181 3d PCA.html
- __MACOSX/Supplemental Materials file 8- 3d interactive figures of PCA based on  sample distances/._D181 3d PCA.html
