# Supplementary material for: Using Domain Based Latent Personal Analysis of B Cell Clone Diversity Patterns to Identify Novel Relationships Between the B Cell Clone Populations in Different Tissues
Source: Front Immunol. 2021 Apr 1;12:642673. doi: 10.3389/fimmu.2021.642673 (PMC8047331; doi:10.3389/fimmu.2021.642673)
Supplement: Supplementary Materials File 9 — - long signature interactive 3D PCA: 3D interactive web based figures (.html) showing a movable 3drepresentation first three dimensions of the PCA for sample signature differences calculated across each individual and color coded by tissue as in Figure 3 . Signatures in this analysis were calculated without the threshold for signature size described in Methods. One figure for each of the under-sampled donors from (21). [file DataSheet_9.zip]

Archive with 10 entries (9 files):
- Supplemental Materials file 9 -  long signature interactive 3d PCA/
- __MACOSX/._Supplemental Materials file 9 -  long signature interactive 3d PCA
- Supplemental Materials file 9 -  long signature interactive 3d PCA/D145 3d PCA_longsig.html
- __MACOSX/Supplemental Materials file 9 -  long signature interactive 3d PCA/._D145 3d PCA_longsig.html
- Supplemental Materials file 9 -  long signature interactive 3d PCA/D149 3d PCA_longsig.html
- __MACOSX/Supplemental Materials file 9 -  long signature interactive 3d PCA/._D149 3d PCA_longsig.html
- Supplemental Materials file 9 -  long signature interactive 3d PCA/D182 3d PCA_longsig.html
- __MACOSX/Supplemental Materials file 9 -  long signature interactive 3d PCA/._D182 3d PCA_longsig.html
- Supplemental Materials file 9 -  long signature interactive 3d PCA/D168 3d PCA_longsig.html
- __MACOSX/Supplemental Materials file 9 -  long signature interactive 3d PCA/._D168 3d PCA_longsig.html
